# Supplementary material for: Iris RESTful Server and IrisTileSource: An Iris implementation for existing OpenSeaDragon viewers
Source: J Pathol Inform. 2025 Nov 17;20:100530. doi: 10.1016/j.jpi.2025.100530 (PMC12830180; doi:10.1016/j.jpi.2025.100530)
Supplement: Supplementary material 2 [file mmc2.zip › mmc2.py]

import time, random
from locust import HttpUser, task, between
import warnings
warnings.filterwarnings('ignore')


class QuickstartUser(HttpUser):
    wait_time = between(0.01, 0.02)
    host = "https://192.168.7.180:3000"

    def on_start(self):
        self.layers = self.client.get("/slides/cervix_2x_jpeg/metadata", name="Metadata Request", verify=False).json()['extent']['layers']
        self.n_layers = len(self.layers)
        self.layer_sizes = [0] * self.n_layers
        for layer in range(0, self.n_layers):
            self.layer_sizes[layer]= self.layers[layer]['x_tiles'] * self.layers[layer]['y_tiles']

    @task
    def retrieve_tile (self):
        layer = random.randint(0, self.n_layers - 1)
        tile  = random.randint(0,self.layer_sizes[layer] - 1)
        self.client.get(f"/slides/cervix_2x_jpeg/layers/{layer}/tiles/{tile}", name="Tile Request", verify=False)
