# Supplementary material for: Iris RESTful Server and IrisTileSource: An Iris implementation for existing OpenSeaDragon viewers
Source: J Pathol Inform. 2025 Nov 17;20:100530. doi: 10.1016/j.jpi.2025.100530 (PMC12830180; doi:10.1016/j.jpi.2025.100530)
Supplement: Supplementary material 3 [file mmc3.zip › mmc3.py]

import time, random
from locust import HttpUser, task, between
import xml.etree.ElementTree as ET
from urllib.parse import urlparse, parse_qs, quote
import numpy as np
# import warnings
# warnings.filterwarnings('ignore')

def extract_url_parameters(url):
    parsed_url = urlparse(url)
    query_params = parse_qs(parsed_url.query)
    extracted_data = {}
    if 'sig' in query_params:
        extracted_data['sig'] = query_params['sig'][0]
    if 'st' in query_params:
        extracted_data['st'] = query_params['st'][0]
    if 'se' in query_params:
        extracted_data['se'] = query_params['se'][0]
    return extracted_data

def get_deep_zoom_layer_sizes(xml_content):
    root = ET.fromstring(xml_content)
    namespace = {'dz': 'http://schemas.microsoft.com/deepzoom/2008'}
    size_element = root.find('dz:Size', namespace)
    if size_element is None:
        return []

    full_width = int(size_element.get('Width'))
    full_height = int(size_element.get('Height'))
    tile_size = int(root.get('TileSize'))
    overlap = int(root.get('Overlap'))
    current_width = full_width
    current_height = full_height
    layer_sizes = []
    while True:
        layer_sizes.append({"x_tiles":int(np.ceil(current_width/(tile_size - overlap))), 
                            "y_tiles":int(np.ceil(current_height/(tile_size - overlap)))})

        if current_width <= tile_size and current_height <= tile_size:
            break

        current_width = max(1, current_width // 2)
        current_height = max(1, current_height // 2)

    return layer_sizes
    
class QuickstartUser(HttpUser):
    wait_time = between(0.01, 0.02)
    host = "https://ppprodpublic.blob.core.windows.net"
    #Open https://pathpresenter.net/public/display?token=208045cd and copy the URL from the dzi request
    example = "https://ppprodpublic.blob.core.windows.net/processedfiles/167772136752121.dzi?sig=jPnfeYq4Xvc9y3pikSRwIlBp2FPRo%2BCOMG7F0B96e%2BE%3D&st=2025-07-23T18%3A12%3A08Z&se=2025-07-23T18%3A42%3A08Z&sv=2018-03-28&sp=r&sr=c"

    def on_start(self):
        params = extract_url_parameters(self.example)
        self.sig = quote(params['sig'])
        self.st = quote(params['st'])
        self.se = quote(params['se'])
        self.sv = "2018-03-28"

        metadata_url = f"/processedfiles/167772136752121.dzi?sig={self.sig}&st={self.st}&se={self.se}&sv={self.sv}&sp=r&sr=c"
        response = self.client.get(metadata_url, name="Metadata Request")
        if (response.status_code != 200):
            print("Failed to retrieve metadata")
            exit(1)

        self.layers = get_deep_zoom_layer_sizes(response.content)
        self.n_layers = len(self.layers)   
    
    @task
    def retrieve_tile (self):
        layer = random.randint(0, self.n_layers - 1) 
        x = random.randint(0,self.layers[layer]['x_tiles'] - 1)
        y = random.randint(0,self.layers[layer]['y_tiles'] - 1)
        tile_url = f"/processedfiles/167772136752121_files/{17-layer}/{x}_{y}.jpeg?sig={self.sig}&st={self.st}&se={self.se}&sv={self.sv}&sp=r&sr=c"
        self.client.get(tile_url, name="Tile Request")

    # @task(3)
    # def view_items(self):
    #     for item_id in range(10):
    #         self.client.get(f"/item?id={item_id}", name="/item")
    #         time.sleep(1)

    # def on_start(self):
    #     self.client.post("/login", json={"username":"foo", "password":"bar"})
