# Supplementary material for: Iris RESTful Server and IrisTileSource: An Iris implementation for existing OpenSeaDragon viewers
Source: J Pathol Inform. 2025 Nov 17;20:100530. doi: 10.1016/j.jpi.2025.100530 (PMC12830180; doi:10.1016/j.jpi.2025.100530)
Supplement: Supplementary material 4 [file mmc4.zip › mmc4.py]

import time, random
from pydicom.dataset import Dataset
from locust import HttpUser, task, between
import warnings

class QuickstartUser(HttpUser):
    wait_time = between(0.01, 0.02)
    host = "https://proxy.imaging.datacommons.cancer.gov/current/viewer-only-no-downloads-see-tinyurl-dot-com-slash-3j3d9jyp/dicomWeb/studies/2.25.60737598245052570577932078803929433012/series/1.3.6.1.4.1.5962.99.1.856942911.401081431.1727433828671.4.0/instances/1.3.6.1.4.1.5962.99.1.856942911.401081431.1727433828671.24.0"

    def on_start(self):
        warnings.filterwarnings('ignore')
        metadata = self.client.get("/metadata", name="Metadata Request").json()[0]
        self.n_frames = int(Dataset.from_json(metadata).NumberOfFrames)

    @task
    def retrieve_tile (self):
        frame = random.randint(0,self.n_frames - 1)
        self.client.get(f"/frames/{frame}", name="Tile Request")
