# Supplementary material for: Iris RESTful Server and IrisTileSource: An Iris implementation for existing OpenSeaDragon viewers
Source: J Pathol Inform. 2025 Nov 17;20:100530. doi: 10.1016/j.jpi.2025.100530 (PMC12830180; doi:10.1016/j.jpi.2025.100530)
Supplement: Supplementary material 5 [file mmc5.csv]

Type	Name	Request Count	Failure Count	Median Response Time	Average Response Time	Min Response Time	Max Response Time	Average Content Size	Requests/s	Failures/s	50%	66%	75%	80%	90%	95%	98%	99%	99.9%	99.99%	100%
GET	Metadata Request	220	0	56	63.377853795451635	32.44029200004661	300.01383300009365	505.0	0.9163702434350673	0.0	56	67	76	83	95	110	120	260	300	300	300
GET	Tile Request	932049	0	21	26.932043648139743	2.721458999985771	450.9739590000663	9756.020749982028	3882.2816773791415	0.0	21	28	33	37	52	63	76	86	170	240	450
	Aggregated	932269	0	21	26.94064425400823	2.721458999985771	450.9739590000663	9753.837662734682	3883.1980476225763	0.0	21	28	33	37	52	63	76	86	170	250	450
