# Supplementary material for: Iris RESTful Server and IrisTileSource: An Iris implementation for existing OpenSeaDragon viewers
Source: J Pathol Inform. 2025 Nov 17;20:100530. doi: 10.1016/j.jpi.2025.100530 (PMC12830180; doi:10.1016/j.jpi.2025.100530)
Supplement: Supplementary material 6 [file mmc6.csv]

Timestamp	User Count	Type	Name	Requests/s	Failures/s	50%	66%	75%	80%	90%	95%	98%	99%	99.9%	99.99%	100%	Total Request Count	Total Failure Count	Total Median Response Time	Total Average Response Time	Total Min Response Time	Total Max Response Time	Total Average Content Size
1753323979	0		Aggregated	0.000000	0.000000	N/A	N/A	N/A	N/A	N/A	N/A	N/A	N/A	N/A	N/A	N/A	0	0	0	0.0	0	0	0
1753323980	0		Aggregated	0.000000	0.000000	N/A	N/A	N/A	N/A	N/A	N/A	N/A	N/A	N/A	N/A	N/A	0	0	0	0.0	0	0	0
1753323981	2		Aggregated	0.000000	0.000000	N/A	N/A	N/A	N/A	N/A	N/A	N/A	N/A	N/A	N/A	N/A	0	0	0	0.0	0	0	0
1753323982	4		Aggregated	0.000000	0.000000	N/A	N/A	N/A	N/A	N/A	N/A	N/A	N/A	N/A	N/A	N/A	0	0	0	0.0	0	0	0
1753323983	6	GET	Metadata Request	0.000000	0.000000	0	0	0	0	0	0	0	0	0	0	0	4	0	37	40.54092699999501	32.44029200004661	54.24970799992934	505.0
1753323983	6	GET	Tile Request	0.000000	0.000000	0	0	0	0	0	0	0	0	0	0	0	189	0	8	7.868091931218909	3.199499999936961	15.71445800004767	10165.291005291005
1753323983	6		Aggregated	0.000000	0.000000	8	9	10	10	11	12	32	39	54	54	54	193	0	8	8.54524913471686	3.199499999936961	54.24970799992934	9965.077720207253
1753323984	8	GET	Metadata Request	0.000000	0.000000	39	39	54	54	54	54	54	54	54	54	54	4	0	37	40.54092699999501	32.44029200004661	54.24970799992934	505.0
1753323984	8	GET	Tile Request	0.000000	0.000000	8	9	10	10	11	12	13	15	16	16	16	189	0	8	7.868091931218909	3.199499999936961	15.71445800004767	10165.291005291005
1753323984	8		Aggregated	0.000000	0.000000	8	9	10	10	11	12	32	39	54	54	54	193	0	8	8.54524913471686	3.199499999936961	54.24970799992934	9965.077720207253
1753323985	10	GET	Metadata Request	1.666667	0.000000	39	43	43	54	54	54	54	54	54	54	54	6	0	37	40.08964566666388	32.44029200004661	54.24970799992934	505.0
1753323985	10	GET	Tile Request	69.000000	0.000000	8	9	10	10	11	12	15	74	90	90	90	353	0	8	8.81112771388138	3.199499999936961	90.44266700004755	10159.28895184136
1753323985	10		Aggregated	70.666667	0.000000	8	9	10	10	11	13	39	74	90	90	90	359	0	8	9.333888459610334	3.199499999936961	90.44266700004755	9997.935933147632
1753323986	12	GET	Metadata Request	1.666667	0.000000	37	39	39	43	54	54	54	54	54	54	54	10	0	37	38.60537909998811	32.44029200004661	54.24970799992934	505.0
1753323986	12	GET	Tile Request	94.666667	0.000000	7	9	9	10	11	12	15	78	90	90	90	997	0	7	8.711452652957965	2.9014579999966372	90.44266700004755	10036.514543630892
1753323986	12		Aggregated	96.333333	0.000000	7	9	10	10	11	12	37	76	89	90	90	1007	0	7	9.008313888777531	2.9014579999966372	90.44266700004755	9941.861966236345
1753323987	13	GET	Metadata Request	1.666667	0.000000	37	39	39	43	54	54	54	54	54	54	54	10	0	37	38.60537909998811	32.44029200004661	54.24970799992934	505.0
1753323987	13	GET	Tile Request	94.666667	0.000000	7	9	9	10	11	12	15	78	90	90	90	997	0	7	8.711452652957965	2.9014579999966372	90.44266700004755	10036.514543630892
1753323987	13		Aggregated	96.333333	0.000000	7	9	10	10	11	12	37	76	89	90	90	1007	0	7	9.008313888777531	2.9014579999966372	90.44266700004755	9941.861966236345
1753323988	15	GET	Metadata Request	1.666667	0.000000	37	39	39	39	43	54	54	54	54	54	54	12	0	37	38.44301733332145	32.44029200004661	54.24970799992934	505.0
1753323988	15	GET	Tile Request	175.166667	0.000000	7	9	10	10	11	12	15	78	89	90	90	1298	0	7	8.696695202618846	2.9014579999966372	90.44266700004755	9840.073959938367
1753323988	15		Aggregated	176.833333	0.000000	7	9	10	10	11	12	37	76	89	90	90	1310	0	7	8.969180596182534	2.9014579999966372	90.44266700004755	9754.561832061068
1753323989	17	GET	Metadata Request	1.833333	0.000000	37	38	39	39	43	54	54	54	54	54	54	16	0	37	37.8307161874929	32.44029200004661	54.24970799992934	505.0
1753323989	17	GET	Tile Request	199.166667	0.000000	7	9	9	10	11	12	19	78	89	94	94	2423	0	7	8.858078977300266	2.7246250000416694	94.0154170000369	9844.268675196037
1753323989	17		Aggregated	201.000000	0.000000	7	9	10	10	11	12	43	78	89	94	94	2439	0	7	9.04814137802314	2.7246250000416694	94.0154170000369	9783.0024600246
1753323990	19	GET	Metadata Request	1.833333	0.000000	37	38	39	39	43	54	54	54	54	54	54	16	0	37	37.8307161874929	32.44029200004661	54.24970799992934	505.0
1753323990	19	GET	Tile Request	199.166667	0.000000	7	9	9	10	11	12	19	78	89	94	94	2423	0	7	8.858078977300266	2.7246250000416694	94.0154170000369	9844.268675196037
1753323990	19		Aggregated	201.000000	0.000000	7	9	10	10	11	12	43	78	89	94	94	2439	0	7	9.04814137802314	2.7246250000416694	94.0154170000369	9783.0024600246
1753323991	21	GET	Metadata Request	1.777778	0.000000	38	38	39	39	43	54	54	54	54	54	54	17	0	37	37.89827458822803	32.44029200004661	54.24970799992934	505.0
1753323991	21	GET	Tile Request	280.000000	0.000000	7	9	9	10	11	12	19	78	90	97	97	2884	0	7	8.852643658806423	2.7246250000416694	96.97408300007737	9876.885575589458
1753323991	21		Aggregated	281.777778	0.000000	7	9	10	10	11	12	39	78	90	97	97	2901	0	7	9.022852457772355	2.7246250000416694	96.97408300007737	9821.965873836609
1753323992	23	GET	Metadata Request	1.777778	0.000000	38	39	39	39	43	54	54	54	54	54	54	21	0	37	37.70600595237825	32.44029200004661	54.24970799992934	505.0
1753323992	23	GET	Tile Request	302.666667	0.000000	7	9	9	10	11	12	17	76	90	100	100	4551	0	7	8.600706492856999	2.721458999985771	102.22129099997801	9797.427158866183
1753323992	23		Aggregated	304.444444	0.000000	7	9	9	10	11	12	33	76	90	100	100	4572	0	7	8.734392251529341	2.721458999985771	102.22129099997801	9754.745406824148
1753323993	25	GET	Metadata Request	1.777778	0.000000	37	38	39	39	39	39	39	39	39	39	39	21	0	37	37.70600595237825	32.44029200004661	54.24970799992934	505.0
1753323993	25	GET	Tile Request	302.666667	0.000000	7	9	9	10	11	12	17	76	90	100	100	4551	0	7	8.600706492856999	2.721458999985771	102.22129099997801	9797.427158866183
1753323993	25		Aggregated	304.444444	0.000000	7	9	9	10	11	12	33	76	90	100	100	4572	0	7	8.734392251529341	2.721458999985771	102.22129099997801	9754.745406824148
1753323994	26	GET	Metadata Request	1.800000	0.000000	37	38	38	39	39	39	39	39	39	39	39	22	0	37	37.71956818181624	32.44029200004661	54.24970799992934	505.0
1753323994	26	GET	Tile Request	456.900000	0.000000	7	9	10	10	11	12	18	76	89	100	100	5182	0	7	8.682330333846286	2.721458999985771	102.22129099997801	9857.360671555383
1753323994	26		Aggregated	458.700000	0.000000	7	9	10	10	11	12	34	76	89	100	100	5204	0	7	8.805085759029865	2.721458999985771	102.22129099997801	9817.82340507302
1753323995	28	GET	Metadata Request	1.900000	0.000000	38	38	39	39	40	42	42	42	42	42	42	27	0	38	37.813816370367526	32.44029200004661	54.24970799992934	505.0
1753323995	28	GET	Tile Request	485.600000	0.000000	7	9	10	10	11	13	18	76	89	100	100	7231	0	7	8.734780629510377	2.721458999985771	102.22129099997801	9794.491633245747
1753323995	28		Aggregated	487.500000	0.000000	7	9	10	10	11	13	33	76	88	100	100	7258	0	7	8.842955604021697	2.721458999985771	102.22129099997801	9759.93441719482
1753323996	30	GET	Metadata Request	1.900000	0.000000	38	38	39	39	40	42	42	42	42	42	42	27	0	38	37.813816370367526	32.44029200004661	54.24970799992934	505.0
1753323996	30	GET	Tile Request	485.600000	0.000000	7	9	10	10	11	13	18	76	89	100	100	7231	0	7	8.734780629510377	2.721458999985771	102.22129099997801	9794.491633245747
1753323996	30		Aggregated	487.500000	0.000000	7	9	10	10	11	13	33	76	88	100	100	7258	0	7	8.842955604021697	2.721458999985771	102.22129099997801	9759.93441719482
1753323997	32	GET	Metadata Request	1.800000	0.000000	38	39	39	39	40	42	42	42	42	42	42	29	0	38	37.84108334482112	32.44029200004661	54.24970799992934	505.0
1753323997	32	GET	Tile Request	656.600000	0.000000	7	9	10	10	12	13	19	76	88	100	100	8029	0	7	8.76166525146253	2.721458999985771	102.22129099997801	9771.647029517997
1753323997	32		Aggregated	658.400000	0.000000	7	9	10	10	12	13	29	76	88	100	100	8058	0	7	8.866319399477845	2.721458999985771	102.22129099997801	9738.297220153885
1753323998	34	GET	Metadata Request	1.900000	0.000000	39	39	39	39	41	42	42	42	42	42	42	32	0	38	37.89649612499346	32.44029200004661	54.24970799992934	505.0
1753323998	34	GET	Tile Request	691.000000	0.000000	7	9	10	10	12	13	19	75	88	100	100	10575	0	7	8.779935062789285	2.721458999985771	102.22129099997801	9736.82988179669
1753323998	34		Aggregated	692.900000	0.000000	7	9	10	10	12	13	20	75	88	100	100	10607	0	7	8.86777610681592	2.721458999985771	102.22129099997801	9708.978599038372
1753323999	36	GET	Metadata Request	1.900000	0.000000	39	39	39	39	41	42	42	42	42	42	42	32	0	38	37.89649612499346	32.44029200004661	54.24970799992934	505.0
1753323999	36	GET	Tile Request	691.000000	0.000000	7	9	10	10	12	13	19	75	88	100	100	10575	0	7	8.779935062789285	2.721458999985771	102.22129099997801	9736.82988179669
1753323999	36		Aggregated	692.900000	0.000000	7	9	10	10	12	13	20	75	88	100	100	10607	0	7	8.86777610681592	2.721458999985771	102.22129099997801	9708.978599038372
1753324000	38	GET	Metadata Request	1.700000	0.000000	39	39	39	39	41	42	42	42	42	42	42	33	0	38	37.9233636666606	32.44029200004661	54.24970799992934	505.0
1753324000	38	GET	Tile Request	864.700000	0.000000	7	9	10	10	12	13	18	75	88	100	100	11486	0	7	8.807647175256355	2.721458999985771	102.22129099997801	9731.498345812293
1753324000	38		Aggregated	866.400000	0.000000	7	9	10	11	12	13	19	75	88	100	100	11519	0	7	8.89105881204916	2.721458999985771	102.22129099997801	9705.065977949474
1753324001	40	GET	Metadata Request	1.800000	0.000000	38	39	39	40	41	41	42	42	42	42	42	38	0	38	37.91694631578785	32.44029200004661	54.24970799992934	505.0
1753324001	40	GET	Tile Request	912.800000	0.000000	7	9	10	11	12	13	18	75	88	94	100	14609	0	7	8.839258939762576	2.721458999985771	102.22129099997801	9747.721267711684
1753324001	40		Aggregated	914.600000	0.000000	7	9	10	11	12	13	19	75	88	94	100	14647	0	7	8.914697740901989	2.721458999985771	102.22129099997801	9723.742063221138
1753324002	41	GET	Metadata Request	1.800000	0.000000	39	39	40	40	41	42	42	42	42	42	42	38	0	38	37.91694631578785	32.44029200004661	54.24970799992934	505.0
1753324002	41	GET	Tile Request	912.800000	0.000000	7	9	10	11	12	13	18	75	88	94	100	14609	0	7	8.839258939762576	2.721458999985771	102.22129099997801	9747.721267711684
1753324002	41		Aggregated	914.600000	0.000000	7	9	10	11	12	13	19	75	88	94	100	14647	0	7	8.914697740901989	2.721458999985771	102.22129099997801	9723.742063221138
1753324003	43	GET	Metadata Request	1.900000	0.000000	38	39	40	40	41	42	42	42	42	42	42	39	0	38	37.91883871794583	32.44029200004661	54.24970799992934	505.0
1753324003	43	GET	Tile Request	1068.000000	0.000000	7	9	10	11	12	13	19	76	88	93	94	15727	0	7	8.870150427544495	2.721458999985771	102.22129099997801	9725.495453678388
1753324003	43		Aggregated	1069.900000	0.000000	7	9	10	11	12	13	20	76	88	93	94	15766	0	7	8.942007515158704	2.721458999985771	102.22129099997801	9702.686921222885
1753324004	45	GET	Metadata Request	1.900000	0.000000	39	39	40	40	41	43	44	44	44	44	44	44	0	38	38.266388272724974	32.44029200004661	54.24970799992934	505.0
1753324004	45	GET	Tile Request	1115.900000	0.000000	7	9	10	11	12	13	19	76	88	93	94	19204	0	7	8.920277316496307	2.721458999985771	102.22129099997801	9686.756352843158
1753324004	45		Aggregated	1117.800000	0.000000	7	9	10	11	12	13	21	76	88	93	94	19248	0	7	8.987361111284029	2.721458999985771	102.22129099997801	9665.767300498754
1753324005	47	GET	Metadata Request	1.900000	0.000000	39	40	41	41	43	44	44	44	44	44	44	44	0	38	38.266388272724974	32.44029200004661	54.24970799992934	505.0
1753324005	47	GET	Tile Request	1115.900000	0.000000	7	9	10	11	12	13	19	76	88	93	94	19204	0	7	8.920277316496307	2.721458999985771	102.22129099997801	9686.756352843158
1753324005	47		Aggregated	1117.800000	0.000000	7	9	10	11	12	13	21	76	88	93	94	19248	0	7	8.987361111284029	2.721458999985771	102.22129099997801	9665.767300498754
1753324006	49	GET	Metadata Request	1.800000	0.000000	39	41	41	43	44	47	47	47	47	47	47	46	0	38	38.57093841304257	32.44029200004661	54.24970799992934	505.0
1753324006	49	GET	Tile Request	1268.800000	0.000000	7	9	10	11	12	13	19	76	88	93	94	20450	0	7	8.954723896430167	2.721458999985771	102.22129099997801	9686.08836185819
1753324006	49		Aggregated	1270.600000	0.000000	7	9	10	11	12	14	21	76	88	93	94	20496	0	7	9.021192761953403	2.721458999985771	102.22129099997801	9665.48287470726
1753324007	51	GET	Metadata Request	1.800000	0.000000	40	43	43	43	44	47	47	47	47	47	47	49	0	39	38.79105104081933	32.44029200004661	54.24970799992934	505.0
1753324007	51	GET	Tile Request	1324.300000	0.000000	7	9	10	11	12	14	19	75	88	93	94	24475	0	7	8.99144958561788	2.721458999985771	102.22129099997801	9715.53389172625
1753324007	51		Aggregated	1326.100000	0.000000	7	9	10	11	12	14	21	75	88	93	94	24524	0	7	9.050990462771074	2.721458999985771	102.22129099997801	9697.130851410862
1753324008	53	GET	Metadata Request	1.800000	0.000000	40	43	43	43	44	47	47	47	47	47	47	49	0	39	38.79105104081933	32.44029200004661	54.24970799992934	505.0
1753324008	53	GET	Tile Request	1324.300000	0.000000	7	9	10	11	12	14	19	75	88	93	94	24475	0	7	8.99144958561788	2.721458999985771	102.22129099997801	9715.53389172625
1753324008	53		Aggregated	1326.100000	0.000000	7	9	10	11	12	14	21	75	88	93	94	24524	0	7	9.050990462771074	2.721458999985771	102.22129099997801	9697.130851410862
1753324009	55	GET	Metadata Request	1.800000	0.000000	40	43	43	43	44	47	47	47	47	47	47	50	0	39	38.89410752000231	32.44029200004661	54.24970799992934	505.0
1753324009	55	GET	Tile Request	1481.200000	0.000000	7	10	11	11	12	14	20	75	88	120	120	25819	0	7	9.0576864531545	2.721458999985771	122.45537499995862	9728.60052674387
1753324009	55		Aggregated	1483.000000	0.000000	7	10	11	11	12	14	21	75	88	120	120	25869	0	7	9.115354745448071	2.721458999985771	122.45537499995862	9710.77301016661
1753324010	56	GET	Metadata Request	1.900000	0.000000	41	43	43	44	44	47	47	47	47	47	47	54	0	39	39.038175944447765	32.44029200004661	54.24970799992934	505.0
1753324010	56	GET	Tile Request	1542.800000	0.000000	7	10	11	11	13	14	22	75	90	120	120	30154	0	7	9.202877259633807	2.721458999985771	122.95008399996732	9731.468760363468
1753324010	56		Aggregated	1544.700000	0.000000	7	10	11	11	13	14	24	75	90	120	120	30208	0	7	9.256211016551841	2.721458999985771	122.95008399996732	9714.975470074152
1753324011	58	GET	Metadata Request	1.900000	0.000000	41	43	43	44	44	47	47	47	47	47	47	54	0	39	39.038175944447765	32.44029200004661	54.24970799992934	505.0
1753324011	58	GET	Tile Request	1542.800000	0.000000	7	10	11	11	13	14	22	75	90	120	120	30154	0	7	9.202877259633807	2.721458999985771	122.95008399996732	9731.468760363468
1753324011	58		Aggregated	1544.700000	0.000000	7	10	11	11	13	14	24	75	90	120	120	30208	0	7	9.256211016551841	2.721458999985771	122.95008399996732	9714.975470074152
1753324012	60	GET	Metadata Request	1.800000	0.000000	43	43	44	44	44	47	47	47	47	47	47	55	0	39	39.06901745454806	32.44029200004661	54.24970799992934	505.0
1753324012	60	GET	Tile Request	1660.000000	0.000000	7	10	11	11	13	14	26	76	91	120	130	31712	0	7	9.258640614215448	2.721458999985771	126.44587499994486	9730.209762865792
1753324012	60		Aggregated	1661.800000	0.000000	7	10	11	11	13	14	33	76	91	120	130	31767	0	7	9.310253002109121	2.721458999985771	126.44587499994486	9714.237636541066
1753324013	62	GET	Metadata Request	1.900000	0.000000	43	44	46	47	50	60	60	60	60	60	60	60	0	39	39.90181530000427	32.44029200004661	59.899083000004794	505.0
1753324013	62	GET	Tile Request	1724.800000	0.000000	7	10	11	11	13	15	36	75	120	120	130	36418	0	7	9.407387210280625	2.721458999985771	130.75912500005415	9741.885276511615
1753324013	62		Aggregated	1726.700000	0.000000	7	10	11	12	13	15	43	75	120	120	130	36478	0	7	9.457545269532325	2.721458999985771	130.75912500005415	9726.692198037174
1753324014	64	GET	Metadata Request	1.900000	0.000000	43	44	47	47	50	60	60	60	60	60	60	60	0	39	39.90181530000427	32.44029200004661	59.899083000004794	505.0
1753324014	64	GET	Tile Request	1724.800000	0.000000	7	10	11	11	13	15	36	75	120	120	130	36418	0	7	9.407387210280625	2.721458999985771	130.75912500005415	9741.885276511615
1753324014	64		Aggregated	1726.700000	0.000000	7	10	11	12	13	15	43	75	120	120	130	36478	0	7	9.457545269532325	2.721458999985771	130.75912500005415	9726.692198037174
1753324015	66	GET	Metadata Request	1.800000	0.000000	43	44	47	47	50	60	60	60	60	60	60	62	0	39	40.0598877903257	32.44029200004661	59.899083000004794	505.0
1753324015	66	GET	Tile Request	1843.800000	0.000000	7	10	11	12	13	15	63	74	120	150	350	38107	0	7	9.461182425696101	2.721458999985771	354.5963330000177	9735.326580418296
1753324015	66		Aggregated	1845.600000	0.000000	7	10	11	12	13	15	63	74	120	150	350	38169	0	7	9.510885580942693	2.721458999985771	354.5963330000177	9720.333254735518
1753324016	68	GET	Metadata Request	1.800000	0.000000	44	44	47	48	56	60	60	60	60	60	60	66	0	39	40.273303681823855	32.44029200004661	59.899083000004794	505.0
1753324016	68	GET	Tile Request	1928.700000	0.000000	7	10	11	12	13	15	45	74	120	350	350	43373	0	7	9.549247768888469	2.721458999985771	354.5963330000177	9722.037880709197
1753324016	68		Aggregated	1930.500000	0.000000	7	10	11	12	13	15	56	74	120	350	350	43439	0	7	9.595929038951175	2.721458999985771	354.5963330000177	9708.03377149566
1753324017	70	GET	Metadata Request	1.800000	0.000000	44	44	47	48	56	60	60	60	60	60	60	66	0	39	40.273303681823855	32.44029200004661	59.899083000004794	505.0
1753324017	70	GET	Tile Request	1928.700000	0.000000	7	10	11	12	13	15	45	74	120	350	350	43373	0	7	9.549247768888469	2.721458999985771	354.5963330000177	9722.037880709197
1753324017	70		Aggregated	1930.500000	0.000000	7	10	11	12	13	15	56	74	120	350	350	43439	0	7	9.595929038951175	2.721458999985771	354.5963330000177	9708.03377149566
1753324018	71	GET	Metadata Request	1.800000	0.000000	44	46	47	48	56	60	60	60	60	60	60	68	0	39	40.433568647066124	32.44029200004661	59.899083000004794	505.0
1753324018	71	GET	Tile Request	2019.900000	0.000000	8	10	11	12	14	16	57	74	120	350	350	45131	0	7	9.60632545130848	2.721458999985771	354.5963330000177	9715.506414659547
1753324018	71		Aggregated	2021.700000	0.000000	8	10	11	12	14	16	58	74	120	350	350	45199	0	7	9.652703745901539	2.721458999985771	354.5963330000177	9701.649594017566
1753324019	73	GET	Metadata Request	1.900000	0.000000	44	47	47	48	56	60	60	60	60	60	60	72	0	39	40.61838430556324	32.44029200004661	59.899083000004794	505.0
1753324019	73	GET	Tile Request	2097.900000	0.000000	8	11	12	12	14	18	60	73	120	350	350	50526	0	7	9.84976544711643	2.721458999985771	354.5963330000177	9722.480782171555
1753324019	73		Aggregated	2099.800000	0.000000	8	11	12	12	14	18	60	73	120	350	350	50598	0	7	9.893548611625073	2.721458999985771	354.5963330000177	9709.364480809518
1753324020	75	GET	Metadata Request	1.900000	0.000000	44	47	47	48	56	60	60	60	60	60	60	72	0	39	40.61838430556324	32.44029200004661	59.899083000004794	505.0
1753324020	75	GET	Tile Request	2097.900000	0.000000	8	11	12	12	14	18	60	73	120	350	350	50526	0	7	9.84976544711643	2.721458999985771	354.5963330000177	9722.480782171555
1753324020	75		Aggregated	2099.800000	0.000000	8	11	12	12	14	18	60	73	120	350	350	50598	0	7	9.893548611625073	2.721458999985771	354.5963330000177	9709.364480809518
1753324021	77	GET	Metadata Request	1.800000	0.000000	46	47	47	48	56	60	60	60	60	60	60	73	0	39	40.69678886302059	32.44029200004661	59.899083000004794	505.0
1753324021	77	GET	Tile Request	2176.600000	0.000000	8	11	12	12	14	18	60	72	120	350	350	52454	0	7	9.895334289053308	2.721458999985771	354.5963330000177	9724.58813436535
1753324021	77		Aggregated	2178.400000	0.000000	8	11	12	12	14	19	60	72	120	350	350	52527	0	7	9.938140963409348	2.721458999985771	354.5963330000177	9711.775106135892
1753324022	79	GET	Metadata Request	1.800000	0.000000	46	47	47	48	50	56	60	60	60	60	60	77	0	40	40.93139885714793	32.44029200004661	59.899083000004794	505.0
1753324022	79	GET	Tile Request	2261.600000	0.000000	8	11	12	13	14	18	57	72	120	350	350	58623	0	7	9.966043823635756	2.721458999985771	354.5963330000177	9719.098186718524
1753324022	79		Aggregated	2263.400000	0.000000	8	11	12	13	14	18	57	72	120	350	350	58700	0	7	10.006662773168642	2.721458999985771	354.5963330000177	9707.011550255536
1753324023	81	GET	Metadata Request	1.800000	0.000000	44	46	47	47	50	56	56	56	56	56	56	77	0	40	40.93139885714793	32.44029200004661	59.899083000004794	505.0
1753324023	81	GET	Tile Request	2261.600000	0.000000	8	11	12	13	14	18	57	72	120	350	350	58623	0	7	9.966043823635756	2.721458999985771	354.5963330000177	9719.098186718524
1753324023	81		Aggregated	2263.400000	0.000000	8	11	12	13	14	18	57	72	120	350	350	58700	0	7	10.006662773168642	2.721458999985771	354.5963330000177	9707.011550255536
1753324024	83	GET	Metadata Request	1.800000	0.000000	46	47	47	47	50	55	55	55	55	55	55	78	0	40	41.10843433333819	32.44029200004661	59.899083000004794	505.0
1753324024	83	GET	Tile Request	2372.200000	0.000000	8	11	12	13	15	19	47	71	120	350	350	60671	0	8	10.029690561075299	2.721458999985771	354.5963330000177	9718.052957755765
1753324024	83		Aggregated	2374.000000	0.000000	8	11	12	13	15	19	49	71	120	350	350	60749	0	8	10.069594790185842	2.721458999985771	354.5963330000177	9706.2236580026
1753324025	85	GET	Metadata Request	1.900000	0.000000	46	47	49	49	50	55	55	55	55	55	55	83	0	40	41.48298900000385	32.44029200004661	59.899083000004794	505.0
1753324025	85	GET	Tile Request	2459.000000	0.000000	8	11	12	13	15	20	60	72	97	350	350	66893	0	8	10.216500822148811	2.721458999985771	354.5963330000177	9733.790127517079
1753324025	85		Aggregated	2460.900000	0.000000	8	11	12	13	15	20	60	72	97	350	350	66976	0	8	10.255247813888568	2.721458999985771	354.5963330000177	9722.353350453894
1753324026	86	GET	Metadata Request	1.900000	0.000000	47	47	49	49	50	55	55	55	55	55	55	83	0	40	41.48298900000385	32.44029200004661	59.899083000004794	505.0
1753324026	86	GET	Tile Request	2459.000000	0.000000	8	11	12	13	15	20	60	72	97	350	350	66893	0	8	10.216500822148811	2.721458999985771	354.5963330000177	9733.790127517079
1753324026	86		Aggregated	2460.900000	0.000000	8	11	12	13	15	20	60	72	97	350	350	66976	0	8	10.255247813888568	2.721458999985771	354.5963330000177	9722.353350453894
1753324027	88	GET	Metadata Request	1.800000	0.000000	46	49	49	50	51	55	55	55	55	55	55	85	0	41	41.58831034118093	32.44029200004661	59.899083000004794	505.0
1753324027	88	GET	Tile Request	2521.500000	0.000000	9	12	13	13	16	21	62	72	85	93	120	69117	0	8	10.262434200992521	2.721458999985771	354.5963330000177	9729.967923955033
1753324027	88		Aggregated	2523.300000	0.000000	9	12	13	13	16	21	62	72	85	93	120	69202	0	8	10.300911405002752	2.721458999985771	354.5963330000177	9718.637004710847
1753324028	90	GET	Metadata Request	1.900000	0.000000	49	50	51	51	53	55	55	55	55	55	55	88	0	41	41.91213356818676	32.44029200004661	59.899083000004794	505.0
1753324028	90	GET	Tile Request	2620.000000	0.000000	9	12	13	13	16	21	62	72	85	93	120	75795	0	8	10.39524104231147	2.721458999985771	354.5963330000177	9748.476944389471
1753324028	90		Aggregated	2621.900000	0.000000	9	12	13	13	16	21	62	72	85	93	120	75883	0	8	10.431790553299136	2.721458999985771	354.5963330000177	9737.757468734762
1753324029	92	GET	Metadata Request	1.900000	0.000000	49	50	51	51	53	55	55	55	55	55	55	88	0	41	41.91213356818676	32.44029200004661	59.899083000004794	505.0
1753324029	92	GET	Tile Request	2620.000000	0.000000	9	12	13	13	16	21	62	72	85	93	120	75795	0	8	10.39524104231147	2.721458999985771	354.5963330000177	9748.476944389471
1753324029	92		Aggregated	2621.900000	0.000000	9	12	13	13	16	21	62	72	85	93	120	75883	0	8	10.431790553299136	2.721458999985771	354.5963330000177	9737.757468734762
1753324030	94	GET	Metadata Request	1.700000	0.000000	49	50	51	51	53	55	55	55	55	55	55	89	0	41	41.94011334831931	32.44029200004661	59.899083000004794	505.0
1753324030	94	GET	Tile Request	2707.500000	0.000000	9	12	13	14	16	20	63	73	86	130	350	78058	0	8	10.445764193381857	2.721458999985771	354.854707999948	9749.204706756514
1753324030	94		Aggregated	2709.200000	0.000000	9	12	13	14	16	20	63	73	86	130	350	78147	0	8	10.481632455436566	2.721458999985771	354.854707999948	9738.676673448757
1753324031	96	GET	Metadata Request	1.800000	0.000000	48	50	51	52	53	54	55	55	55	55	55	94	0	41	42.209198659578604	32.44029200004661	59.899083000004794	505.0
1753324031	96	GET	Tile Request	2825.300000	0.000000	9	12	13	14	16	20	62	73	89	130	350	85374	0	8	10.535925006137745	2.721458999985771	354.854707999948	9757.920303605313
1753324031	96		Aggregated	2827.100000	0.000000	9	12	13	14	16	20	62	73	89	130	350	85468	0	8	10.570760122478637	2.721458999985771	354.854707999948	9747.743693546123
1753324032	98	GET	Metadata Request	1.800000	0.000000	49	50	52	52	53	54	54	54	54	54	54	94	0	41	42.209198659578604	32.44029200004661	59.899083000004794	505.0
1753324032	98	GET	Tile Request	2825.300000	0.000000	9	12	13	14	16	20	62	73	89	130	350	85374	0	8	10.535925006137745	2.721458999985771	354.854707999948	9757.920303605313
1753324032	98		Aggregated	2827.100000	0.000000	9	12	13	14	16	20	62	73	89	130	350	85468	0	8	10.570760122478637	2.721458999985771	354.854707999948	9747.743693546123
1753324033	100	GET	Metadata Request	1.900000	0.000000	45	49	52	53	53	54	54	54	54	54	54	95	0	42	42.23665577895214	32.44029200004661	59.899083000004794	505.0
1753324033	100	GET	Tile Request	2866.100000	0.000000	9	12	13	14	16	21	63	74	91	170	350	87862	0	8	10.579032512815571	2.721458999985771	354.854707999948	9751.75348842503
1753324033	100		Aggregated	2868.000000	0.000000	9	12	13	14	16	21	63	74	91	170	350	87957	0	8	10.613225063838035	2.721458999985771	354.854707999948	9741.766317632479
1753324034	101	GET	Metadata Request	1.900000	0.000000	48	53	54	54	56	66	66	66	66	66	66	100	0	42	42.86521674000369	32.44029200004661	66.20699999996305	505.0
1753324034	101	GET	Tile Request	2971.600000	0.000000	9	12	13	14	16	21	64	74	88	130	350	95303	0	8	10.714487518850444	2.721458999985771	354.854707999948	9741.56171369212
1753324034	101		Aggregated	2973.600000	0.000000	9	12	13	14	16	21	64	74	88	130	350	95403	0	8	10.748187433131074	2.721458999985771	354.854707999948	9731.880087628271
1753324035	103	GET	Metadata Request	1.900000	0.000000	52	53	54	54	56	66	66	66	66	66	66	100	0	42	42.86521674000369	32.44029200004661	66.20699999996305	505.0
1753324035	103	GET	Tile Request	2971.600000	0.000000	9	12	13	14	16	21	64	74	88	130	350	95303	0	8	10.714487518850444	2.721458999985771	354.854707999948	9741.56171369212
1753324035	103		Aggregated	2973.600000	0.000000	9	12	13	14	16	21	64	74	88	130	350	95403	0	8	10.748187433131074	2.721458999985771	354.854707999948	9731.880087628271
1753324036	105	GET	Metadata Request	1.800000	0.000000	53	54	56	56	67	72	72	72	72	72	72	102	0	42	43.388587490198915	32.44029200004661	72.17820799996844	505.0
1753324036	105	GET	Tile Request	3031.100000	0.000000	9	12	13	14	16	22	65	74	120	170	350	97779	0	8	10.794265884075312	2.721458999985771	354.854707999948	9746.390748524735
1753324036	105		Aggregated	3032.900000	0.000000	9	12	13	14	16	22	65	74	120	170	350	97881	0	8	10.82823183051869	2.721458999985771	354.854707999948	9736.760464237186
1753324037	107	GET	Metadata Request	1.800000	0.000000	54	56	60	60	67	72	72	72	72	72	72	105	0	43	43.817096904764355	32.44029200004661	72.17820799996844	505.0
1753324037	107	GET	Tile Request	3140.300000	0.000000	9	12	14	14	17	23	65	75	120	130	350	105362	0	8	10.99837870669688	2.721458999985771	354.854707999948	9752.848095138665
1753324037	107		Aggregated	3142.100000	0.000000	9	12	14	14	17	24	66	75	120	130	350	105467	0	8	11.031052106061578	2.721458999985771	354.854707999948	9743.641195824286
1753324038	109	GET	Metadata Request	1.800000	0.000000	54	56	60	60	67	72	72	72	72	72	72	105	0	43	43.817096904764355	32.44029200004661	72.17820799996844	505.0
1753324038	109	GET	Tile Request	3140.300000	0.000000	9	12	14	14	17	23	65	75	120	130	350	105362	0	8	10.99837870669688	2.721458999985771	354.854707999948	9752.848095138665
1753324038	109		Aggregated	3142.100000	0.000000	9	12	14	14	17	24	66	75	120	130	350	105467	0	8	11.031052106061578	2.721458999985771	354.854707999948	9743.641195824286
1753324039	111	GET	Metadata Request	1.800000	0.000000	56	56	60	60	67	72	72	72	72	72	72	107	0	43	43.96546074766664	32.44029200004661	72.17820799996844	505.0
1753324039	111	GET	Tile Request	3170.800000	0.000000	10	13	14	15	18	24	66	76	120	130	350	107862	0	8	11.071377441304618	2.721458999985771	354.854707999948	9747.793486121154
1753324039	111		Aggregated	3172.600000	0.000000	10	13	14	15	18	24	66	76	120	130	350	107969	0	8	11.103976306847322	2.721458999985771	354.854707999948	9738.6336448425
1753324040	113	GET	Metadata Request	1.900000	0.000000	56	57	60	66	72	260	260	260	260	260	260	111	0	43	46.080405108109964	32.44029200004661	256.72737499996856	505.0
1753324040	113	GET	Tile Request	3277.500000	0.000000	10	13	14	15	18	26	68	77	130	160	350	115551	0	9	11.31381413667562	2.721458999985771	354.854707999948	9747.394007840694
1753324040	113		Aggregated	3279.400000	0.000000	10	13	14	15	18	26	68	77	130	170	350	115662	0	9	11.347179387128046	2.721458999985771	354.854707999948	9738.524147948332
1753324041	115	GET	Metadata Request	1.900000	0.000000	56	57	60	66	72	260	260	260	260	260	260	111	0	43	46.080405108109964	32.44029200004661	256.72737499996856	505.0
1753324041	115	GET	Tile Request	3277.500000	0.000000	10	13	14	15	18	26	68	77	130	160	350	115551	0	9	11.31381413667562	2.721458999985771	354.854707999948	9747.394007840694
1753324041	115		Aggregated	3279.400000	0.000000	10	13	14	15	18	26	68	77	130	170	350	115662	0	9	11.347179387128046	2.721458999985771	354.854707999948	9738.524147948332
1753324042	116	GET	Metadata Request	1.800000	0.000000	57	60	66	67	72	260	260	260	260	260	260	111	0	43	46.080405108109964	32.44029200004661	256.72737499996856	505.0
1753324042	116	GET	Tile Request	3234.600000	0.000000	10	13	15	15	19	28	69	77	130	130	170	118306	0	9	11.376566047842084	2.721458999985771	354.854707999948	9744.449647524218
1753324042	116		Aggregated	3236.400000	0.000000	10	13	15	15	19	28	69	77	130	140	260	118417	0	9	11.409096226242896	2.721458999985771	354.854707999948	9735.78890699815
1753324043	118	GET	Metadata Request	1.900000	0.000000	57	60	64	66	72	260	260	260	260	260	260	116	0	43	46.47888368965635	32.44029200004661	256.72737499996856	505.0
1753324043	118	GET	Tile Request	3337.900000	0.000000	10	13	15	16	20	28	70	79	130	130	170	126435	0	9	11.58564376633852	2.721458999985771	354.854707999948	9739.164970142761
1753324043	118		Aggregated	3339.800000	0.000000	10	13	15	16	20	29	70	79	130	140	260	126551	0	9	11.617627834667527	2.721458999985771	354.854707999948	9730.70068984046
1753324044	120	GET	Metadata Request	1.900000	0.000000	57	60	60	64	67	260	260	260	260	260	260	116	0	43	46.47888368965635	32.44029200004661	256.72737499996856	505.0
1753324044	120	GET	Tile Request	3337.900000	0.000000	10	13	15	16	20	28	70	79	130	130	170	126435	0	9	11.58564376633852	2.721458999985771	354.854707999948	9739.164970142761
1753324044	120		Aggregated	3339.800000	0.000000	10	13	15	16	20	29	70	79	130	140	260	126551	0	9	11.617627834667527	2.721458999985771	354.854707999948	9730.70068984046
1753324045	122	GET	Metadata Request	1.800000	0.000000	56	57	60	60	64	260	260	260	260	260	260	118	0	43	46.577613762712716	32.44029200004661	256.72737499996856	505.0
1753324045	122	GET	Tile Request	3346.800000	0.000000	11	14	15	16	21	31	71	80	130	130	170	129132	0	9	11.681641423435035	2.721458999985771	354.854707999948	9736.078849549298
1753324045	122		Aggregated	3348.600000	0.000000	11	14	15	16	21	31	71	80	130	140	260	129250	0	9	11.71350002874284	2.721458999985771	354.854707999948	9727.65124951644
1753324046	124	GET	Metadata Request	1.800000	0.000000	56	57	60	61	100	260	260	260	260	260	260	122	0	43	47.2611100245916	32.44029200004661	256.72737499996856	505.0
1753324046	124	GET	Tile Request	3472.100000	0.000000	11	14	16	17	22	32	71	80	130	130	170	137434	0	9	11.933914652524251	2.721458999985771	354.854707999948	9745.823355210501
1753324046	124		Aggregated	3473.900000	0.000000	11	14	16	17	22	32	71	80	130	130	260	137556	0	9	11.965246748800615	2.721458999985771	354.854707999948	9737.62756259269
1753324047	126	GET	Metadata Request	1.800000	0.000000	56	57	60	61	100	260	260	260	260	260	260	122	0	43	47.2611100245916	32.44029200004661	256.72737499996856	505.0
1753324047	126	GET	Tile Request	3472.100000	0.000000	11	14	16	17	22	32	71	80	130	130	170	137434	0	9	11.933914652524251	2.721458999985771	354.854707999948	9745.823355210501
1753324047	126		Aggregated	3473.900000	0.000000	11	14	16	17	22	32	71	80	130	130	260	137556	0	9	11.965246748800615	2.721458999985771	354.854707999948	9737.62756259269
1753324048	128	GET	Metadata Request	1.800000	0.000000	57	58	61	62	100	260	260	260	260	260	260	124	0	43	47.39955112903398	32.44029200004661	256.72737499996856	505.0
1753324048	128	GET	Tile Request	3443.000000	0.000000	11	14	16	17	23	33	71	80	130	140	180	140180	0	9	12.018711351533838	2.721458999985771	354.854707999948	9751.9421101441
1753324048	128		Aggregated	3444.800000	0.000000	11	14	16	17	23	33	71	80	130	160	260	140304	0	9	12.049980767462175	2.721458999985771	354.854707999948	9743.769707207208
1753324049	129	GET	Metadata Request	1.900000	0.000000	57	60	62	62	68	100	260	260	260	260	260	128	0	44	47.735268609376824	32.44029200004661	256.72737499996856	505.0
1753324049	129	GET	Tile Request	3558.900000	0.000000	12	15	16	18	24	35	72	80	130	160	180	148371	0	9	12.300483437861907	2.721458999985771	354.854707999948	9761.709687203025
1753324049	129		Aggregated	3560.800000	0.000000	12	15	16	18	24	36	72	80	130	160	260	148499	0	9	12.331026758032097	2.721458999985771	354.854707999948	9753.7307860659
1753324050	131	GET	Metadata Request	1.900000	0.000000	57	60	62	62	68	100	260	260	260	260	260	128	0	44	47.735268609376824	32.44029200004661	256.72737499996856	505.0
1753324050	131	GET	Tile Request	3558.900000	0.000000	12	15	16	18	24	35	72	80	130	160	180	148371	0	9	12.300483437861907	2.721458999985771	354.854707999948	9761.709687203025
1753324050	131		Aggregated	3560.800000	0.000000	12	15	16	18	24	36	72	80	130	160	260	148499	0	9	12.331026758032097	2.721458999985771	354.854707999948	9753.7307860659
1753324051	133	GET	Metadata Request	1.800000	0.000000	58	62	62	64	81	100	100	100	100	100	100	129	0	44	47.99397776744366	32.44029200004661	256.72737499996856	505.0
1753324051	133	GET	Tile Request	3505.400000	0.000000	12	15	17	19	26	38	73	81	130	140	180	150973	0	9	12.430639298165943	2.721458999985771	354.854707999948	9768.36746968001
1753324051	133		Aggregated	3507.200000	0.000000	12	15	17	19	26	38	73	81	130	140	180	151102	0	9	12.461000714047504	2.721458999985771	354.854707999948	9760.45907400299
1753324052	135	GET	Metadata Request	1.800000	0.000000	58	62	64	66	76	81	100	100	100	100	100	133	0	44	48.445482827069576	32.44029200004661	256.72737499996856	505.0
1753324052	135	GET	Tile Request	3612.800000	0.000000	13	16	18	19	28	40	73	82	130	180	370	159135	0	10	12.777575096766915	2.721458999985771	366.84070799992696	9766.746447984417
1753324052	135		Aggregated	3614.600000	0.000000	13	16	18	19	28	41	73	82	130	180	370	159268	0	10	12.807360312429376	2.721458999985771	366.84070799992696	9759.012237235353
1753324053	137	GET	Metadata Request	1.800000	0.000000	61	62	68	76	81	100	100	100	100	100	100	133	0	44	48.445482827069576	32.44029200004661	256.72737499996856	505.0
1753324053	137	GET	Tile Request	3612.800000	0.000000	13	16	18	19	28	40	73	82	130	180	370	159135	0	10	12.777575096766915	2.721458999985771	366.84070799992696	9766.746447984417
1753324053	137		Aggregated	3614.600000	0.000000	13	16	18	19	28	41	73	82	130	180	370	159268	0	10	12.807360312429376	2.721458999985771	366.84070799992696	9759.012237235353
1753324054	139	GET	Metadata Request	1.800000	0.000000	62	66	67	68	76	81	81	81	81	81	81	134	0	44	48.58237599253939	32.44029200004661	256.72737499996856	505.0
1753324054	139	GET	Tile Request	3528.400000	0.000000	13	17	19	21	31	42	74	82	130	250	370	161868	0	10	12.903556355975251	2.721458999985771	366.84070799992696	9765.48199767712
1753324054	139		Aggregated	3530.200000	0.000000	13	17	19	21	31	43	74	82	130	250	370	162002	0	10	12.933068101702453	2.721458999985771	366.84070799992696	9757.822187380403
1753324055	141	GET	Metadata Request	1.900000	0.000000	62	66	68	72	81	83	83	83	83	83	83	139	0	44	49.20085556115227	32.44029200004661	256.72737499996856	505.0
1753324055	141	GET	Tile Request	3655.700000	0.000000	14	17	19	22	32	44	75	83	130	180	370	170157	0	10	13.277551074202067	2.721458999985771	366.84070799992696	9759.802629336436
1753324055	141		Aggregated	3657.600000	0.000000	14	17	19	22	32	44	75	83	130	180	370	170296	0	10	13.3068726045004	2.721458999985771	366.84070799992696	9752.248620049795
1753324056	143	GET	Metadata Request	1.900000	0.000000	65	67	72	72	81	83	83	83	83	83	83	139	0	44	49.20085556115227	32.44029200004661	256.72737499996856	505.0
1753324056	143	GET	Tile Request	3655.700000	0.000000	14	17	19	22	32	44	75	83	130	180	370	170157	0	10	13.277551074202067	2.721458999985771	366.84070799992696	9759.802629336436
1753324056	143		Aggregated	3657.600000	0.000000	14	17	19	22	32	44	75	83	130	180	370	170296	0	10	13.3068726045004	2.721458999985771	366.84070799992696	9752.248620049795
1753324057	145	GET	Metadata Request	1.800000	0.000000	66	72	76	81	83	89	89	89	89	89	89	141	0	45	49.72343828368906	32.44029200004661	256.72737499996856	505.0
1753324057	145	GET	Tile Request	3529.700000	0.000000	15	18	21	23	35	46	77	85	130	250	370	172841	0	10	13.420659877662139	2.721458999985771	366.84070799992696	9757.784084794695
1753324057	145		Aggregated	3531.500000	0.000000	15	18	21	23	35	46	77	85	130	250	370	172982	0	10	13.450250770097472	2.721458999985771	366.84070799992696	9750.242013619914
1753324058	146	GET	Metadata Request	1.900000	0.000000	67	76	76	81	83	89	89	89	89	89	89	145	0	45	50.19724114482838	32.44029200004661	256.72737499996856	505.0
1753324058	146	GET	Tile Request	3631.400000	0.000000	15	18	22	25	37	48	78	87	130	180	370	180794	0	10	13.833409467471336	2.721458999985771	366.84070799992696	9763.867683662069
1753324058	146		Aggregated	3633.300000	0.000000	15	18	22	25	37	48	78	87	130	180	370	180939	0	10	13.862550534865404	2.721458999985771	366.84070799992696	9756.44785811793
1753324059	148	GET	Metadata Request	1.900000	0.000000	67	76	76	81	83	89	89	89	89	89	89	145	0	45	50.19724114482838	32.44029200004661	256.72737499996856	505.0
1753324059	148	GET	Tile Request	3631.400000	0.000000	15	18	22	25	37	48	78	87	130	180	370	180794	0	10	13.833409467471336	2.721458999985771	366.84070799992696	9763.867683662069
1753324059	148		Aggregated	3633.300000	0.000000	15	18	22	25	37	48	78	87	130	180	370	180939	0	10	13.862550534865404	2.721458999985771	366.84070799992696	9756.44785811793
1753324060	150	GET	Metadata Request	1.800000	0.000000	66	72	76	76	83	89	89	89	89	89	89	146	0	45	50.30791785616483	32.44029200004661	256.72737499996856	505.0
1753324060	150	GET	Tile Request	3497.700000	0.000000	16	19	23	27	38	50	79	90	130	250	370	183573	0	11	13.958506858813758	2.721458999985771	366.84070799992696	9764.19307850283
1753324060	150		Aggregated	3499.500000	0.000000	16	19	23	27	39	50	79	90	130	250	370	183719	0	11	13.987393441070422	2.721458999985771	366.84070799992696	9756.83487282208
1753324061	152	GET	Metadata Request	1.800000	0.000000	67	73	76	83	85	89	96	96	96	96	96	150	0	46	51.05113894000018	32.44029200004661	256.72737499996856	505.0
1753324061	152	GET	Tile Request	3614.000000	0.000000	16	19	23	27	39	50	79	89	130	180	370	192345	0	11	14.29228888142674	2.721458999985771	366.84070799992696	9754.72121968338
1753324061	152		Aggregated	3615.800000	0.000000	16	19	23	27	39	50	79	89	130	180	370	192495	0	11	14.32093288521273	2.721458999985771	366.84070799992696	9747.513457492403
1753324062	154	GET	Metadata Request	1.800000	0.000000	72	76	83	83	89	96	96	96	96	96	96	150	0	46	51.05113894000018	32.44029200004661	256.72737499996856	505.0
1753324062	154	GET	Tile Request	3614.000000	0.000000	16	19	23	27	39	50	79	89	130	180	370	192345	0	11	14.29228888142674	2.721458999985771	366.84070799992696	9754.72121968338
1753324062	154		Aggregated	3615.800000	0.000000	16	19	23	27	39	50	79	89	130	180	370	192495	0	11	14.32093288521273	2.721458999985771	366.84070799992696	9747.513457492403
1753324063	156	GET	Metadata Request	1.900000	0.000000	72	76	83	83	89	96	96	96	96	96	96	152	0	46	51.255628881579554	32.44029200004661	256.72737499996856	505.0
1753324063	156	GET	Tile Request	3589.000000	0.000000	16	20	25	28	40	54	80	90	110	170	320	196445	0	11	14.50555178859237	2.721458999985771	366.84070799992696	9755.197984168597
1753324063	156		Aggregated	3590.900000	0.000000	16	20	25	28	41	55	80	90	110	170	320	196597	0	11	14.533965303132938	2.721458999985771	366.84070799992696	9748.046145159895
1753324064	158	GET	Metadata Request	1.900000	0.000000	71	76	83	85	95	96	96	96	96	96	96	156	0	47	51.78811195512859	32.44029200004661	256.72737499996856	505.0
1753324064	158	GET	Tile Request	3677.900000	0.000000	17	21	25	29	41	56	80	90	120	160	320	203378	0	11	14.835157630166592	2.721458999985771	366.84070799992696	9754.127865354169
1753324064	158		Aggregated	3679.800000	0.000000	17	21	25	29	41	56	80	90	120	160	320	203534	0	11	14.863480469960885	2.721458999985771	366.84070799992696	9747.038809240716
1753324065	160	GET	Metadata Request	1.900000	0.000000	71	76	85	85	95	96	96	96	96	96	96	156	0	47	51.78811195512859	32.44029200004661	256.72737499996856	505.0
1753324065	160	GET	Tile Request	3677.900000	0.000000	17	21	25	29	41	56	80	90	120	160	320	203378	0	11	14.835157630166592	2.721458999985771	366.84070799992696	9754.127865354169
1753324065	160		Aggregated	3679.800000	0.000000	17	21	25	29	41	56	80	90	120	160	320	203534	0	11	14.863480469960885	2.721458999985771	366.84070799992696	9747.038809240716
1753324066	161	GET	Metadata Request	1.900000	0.000000	69	76	76	85	96	260	260	260	260	260	260	158	0	47	53.12443120886034	32.44029200004661	264.5944999999301	505.0
1753324066	161	GET	Tile Request	3583.100000	0.000000	17	21	26	30	42	58	81	93	140	320	380	206297	0	11	14.959856641856252	2.721458999985771	381.14008399998056	9754.11614323039
1753324066	161		Aggregated	3585.000000	0.000000	17	21	26	30	43	59	81	93	140	320	380	206455	0	11	14.989063988646516	2.721458999985771	381.14008399998056	9747.037795161174
1753324067	163	GET	Metadata Request	1.900000	0.000000	73	85	86	95	260	300	300	300	300	300	300	161	0	47	55.02585795652211	32.44029200004661	300.01383300009365	505.0
1753324067	163	GET	Tile Request	3703.600000	0.000000	17	21	26	29	43	62	84	98	150	370	390	214801	0	11	15.349001699489376	2.721458999985771	386.39945800014175	9755.486068500612
1753324067	163		Aggregated	3705.500000	0.000000	17	21	26	29	43	63	84	98	150	370	390	214962	0	11	15.378718458067073	2.721458999985771	386.39945800014175	9748.55773578586
1753324068	165	GET	Metadata Request	1.900000	0.000000	73	85	86	95	260	300	300	300	300	300	300	161	0	47	55.02585795652211	32.44029200004661	300.01383300009365	505.0
1753324068	165	GET	Tile Request	3703.600000	0.000000	17	21	26	29	43	62	84	98	150	370	390	214801	0	11	15.349001699489376	2.721458999985771	386.39945800014175	9755.486068500612
1753324068	165		Aggregated	3705.500000	0.000000	17	21	26	29	43	63	84	98	150	370	390	214962	0	11	15.378718458067073	2.721458999985771	386.39945800014175	9748.55773578586
1753324069	167	GET	Metadata Request	1.800000	0.000000	78	86	95	96	260	300	300	300	300	300	300	163	0	47	55.45394584662643	32.44029200004661	300.01383300009365	505.0
1753324069	167	GET	Tile Request	3673.700000	0.000000	17	22	26	30	44	65	85	100	170	380	390	217576	0	11	15.482135545170502	2.721458999985771	386.39945800014175	9753.785688678898
1753324069	167		Aggregated	3675.500000	0.000000	17	22	26	30	44	65	85	100	170	380	390	217739	0	11	15.512058549681102	2.721458999985771	386.39945800014175	9746.862022880605
1753324070	169	GET	Metadata Request	1.900000	0.000000	78	86	95	95	260	300	300	300	300	300	300	167	0	48	56.09957264071775	32.44029200004661	300.01383300009365	505.0
1753324070	169	GET	Tile Request	3798.900000	0.000000	17	22	26	30	45	65	84	99	170	380	400	226563	0	12	15.835794782338725	2.721458999985771	403.7086250000357	9752.805383050189
1753324070	169		Aggregated	3800.800000	0.000000	17	22	26	30	45	65	84	99	170	380	400	226730	0	12	15.865451426375005	2.721458999985771	403.7086250000357	9745.99382966524
1753324071	171	GET	Metadata Request	1.900000	0.000000	78	86	95	95	260	300	300	300	300	300	300	167	0	48	56.09957264071775	32.44029200004661	300.01383300009365	505.0
1753324071	171	GET	Tile Request	3798.900000	0.000000	17	22	26	30	45	65	84	99	170	380	400	226563	0	12	15.835794782338725	2.721458999985771	403.7086250000357	9752.805383050189
1753324071	171		Aggregated	3800.800000	0.000000	17	22	26	30	45	65	84	99	170	380	400	226730	0	12	15.865451426375005	2.721458999985771	403.7086250000357	9745.99382966524
1753324072	173	GET	Metadata Request	1.800000	0.000000	79	86	95	100	260	300	300	300	300	300	300	167	0	48	56.09957264071775	32.44029200004661	300.01383300009365	505.0
1753324072	173	GET	Tile Request	3707.300000	0.000000	18	22	27	31	47	68	85	110	170	380	400	229561	0	12	15.956767588458035	2.721458999985771	403.7086250000357	9754.695967520616
1753324072	173		Aggregated	3709.100000	0.000000	18	22	27	31	47	68	86	110	170	380	400	229728	0	12	15.985949266110406	2.721458999985771	403.7086250000357	9747.971932023958
1753324073	175	GET	Metadata Request	1.900000	0.000000	79	86	95	100	260	300	300	300	300	300	300	172	0	48	56.902785151162014	32.44029200004661	300.01383300009365	505.0
1753324073	175	GET	Tile Request	3816.300000	0.000000	18	23	27	31	48	69	86	110	180	380	400	238429	0	12	16.322843514580892	2.721458999985771	403.7086250000357	9756.046651204342
1753324073	175		Aggregated	3818.200000	0.000000	18	23	27	31	48	69	87	110	190	380	400	238601	0	12	16.35209632559798	2.721458999985771	403.7086250000357	9749.377860947774
1753324074	176	GET	Metadata Request	1.900000	0.000000	79	86	95	100	260	300	300	300	300	300	300	172	0	48	56.902785151162014	32.44029200004661	300.01383300009365	505.0
1753324074	176	GET	Tile Request	3816.300000	0.000000	18	23	27	31	48	69	86	110	180	380	400	238429	0	12	16.322843514580892	2.721458999985771	403.7086250000357	9756.046651204342
1753324074	176		Aggregated	3818.200000	0.000000	18	23	27	31	48	69	87	110	190	380	400	238601	0	12	16.35209632559798	2.721458999985771	403.7086250000357	9749.377860947774
1753324075	178	GET	Metadata Request	1.800000	0.000000	79	86	95	95	120	300	300	300	300	300	300	174	0	49	56.95924020114787	32.44029200004661	300.01383300009365	505.0
1753324075	178	GET	Tile Request	3788.500000	0.000000	18	23	27	32	49	71	89	110	200	380	400	241388	0	12	16.45721314701229	2.721458999985771	403.7086250000357	9757.118145889604
1753324075	178		Aggregated	3790.300000	0.000000	18	23	27	32	49	71	89	110	200	380	400	241562	0	12	16.48638724189235	2.721458999985771	403.7086250000357	9750.453734444987
1753324076	180	GET	Metadata Request	1.800000	0.000000	78	84	86	90	100	120	120	120	120	120	120	178	0	49	57.46684225280742	32.44029200004661	300.01383300009365	505.0
1753324076	180	GET	Tile Request	3895.400000	0.000000	18	23	28	33	49	71	90	110	180	370	400	250509	0	12	16.844565223193534	2.721458999985771	403.7086250000357	9760.581667724513
1753324076	180		Aggregated	3897.200000	0.000000	18	23	28	33	49	71	90	110	180	370	400	250687	0	12	16.873409021680363	2.721458999985771	403.7086250000357	9754.009753198212
1753324077	182	GET	Metadata Request	1.800000	0.000000	78	84	86	90	100	120	120	120	120	120	120	178	0	49	57.46684225280742	32.44029200004661	300.01383300009365	505.0
1753324077	182	GET	Tile Request	3895.400000	0.000000	18	23	28	33	49	71	90	110	180	370	400	250509	0	12	16.844565223193534	2.721458999985771	403.7086250000357	9760.581667724513
1753324077	182		Aggregated	3897.200000	0.000000	18	23	28	33	49	71	90	110	180	370	400	250687	0	12	16.873409021680363	2.721458999985771	403.7086250000357	9754.009753198212
1753324078	184	GET	Metadata Request	1.800000	0.000000	84	86	94	95	100	120	120	120	120	120	120	180	0	50	57.899000949998936	32.44029200004661	300.01383300009365	505.0
1753324078	184	GET	Tile Request	3843.500000	0.000000	19	24	29	34	51	71	89	100	170	220	400	253461	0	12	16.981787835122528	2.721458999985771	403.7086250000357	9759.014025826458
1753324078	184		Aggregated	3845.300000	0.000000	19	24	29	34	51	71	89	100	170	220	400	253641	0	12	17.010825326540218	2.721458999985771	403.7086250000357	9752.446781080345
1753324079	186	GET	Metadata Request	1.900000	0.000000	76	86	90	94	99	100	120	120	120	120	120	184	0	50	58.33126451630199	32.44029200004661	300.01383300009365	505.0
1753324079	186	GET	Tile Request	3964.100000	0.000000	19	25	30	35	52	72	89	100	160	220	400	262398	0	13	17.387778795905447	2.721458999985771	403.7086250000357	9754.66817582451
1753324079	186		Aggregated	3966.000000	0.000000	19	25	30	35	52	72	90	100	160	220	400	262582	0	13	17.416469267348848	2.721458999985771	403.7086250000357	9748.186623607102
1753324080	188	GET	Metadata Request	1.900000	0.000000	76	86	90	94	99	100	120	120	120	120	120	184	0	50	58.33126451630199	32.44029200004661	300.01383300009365	505.0
1753324080	188	GET	Tile Request	3964.100000	0.000000	19	25	30	35	52	72	89	100	160	220	400	262398	0	13	17.387778795905447	2.721458999985771	403.7086250000357	9754.66817582451
1753324080	188		Aggregated	3966.000000	0.000000	19	25	30	35	52	72	90	100	160	220	400	262582	0	13	17.416469267348848	2.721458999985771	403.7086250000357	9748.186623607102
1753324081	190	GET	Metadata Request	1.800000	0.000000	74	86	90	94	100	120	120	120	120	120	120	185	0	50	58.41307074594403	32.44029200004661	300.01383300009365	505.0
1753324081	190	GET	Tile Request	3871.200000	0.000000	20	26	32	37	53	74	91	100	150	220	280	266743	0	13	17.601924358071237	2.721458999985771	403.7086250000357	9754.713581987156
1753324081	190		Aggregated	3873.000000	0.000000	20	26	32	37	53	74	91	100	150	220	280	266928	0	13	17.630209371564593	2.721458999985771	403.7086250000357	9748.302875681831
1753324082	191	GET	Metadata Request	1.900000	0.000000	74	84	90	90	99	100	120	120	120	120	120	189	0	51	58.88219138094947	32.44029200004661	300.01383300009365	505.0
1753324082	191	GET	Tile Request	3956.500000	0.000000	21	27	33	38	54	74	91	100	150	210	280	274104	0	13	17.951011294216784	2.721458999985771	403.7086250000357	9756.240076759186
1753324082	191		Aggregated	3958.400000	0.000000	21	27	33	38	54	74	91	100	150	210	280	274293	0	13	17.979214686342686	2.721458999985771	403.7086250000357	9749.865563466803
1753324083	193	GET	Metadata Request	1.900000	0.000000	81	86	90	94	99	100	100	100	100	100	100	189	0	51	58.88219138094947	32.44029200004661	300.01383300009365	505.0
1753324083	193	GET	Tile Request	3956.500000	0.000000	21	27	33	38	54	74	91	100	150	210	280	274104	0	13	17.951011294216784	2.721458999985771	403.7086250000357	9756.240076759186
1753324083	193		Aggregated	3958.400000	0.000000	21	27	33	38	54	74	91	100	150	210	280	274293	0	13	17.979214686342686	2.721458999985771	403.7086250000357	9749.865563466803
1753324084	195	GET	Metadata Request	1.900000	0.000000	74	86	90	90	99	100	100	100	100	100	100	191	0	51	58.96801900523329	32.44029200004661	300.01383300009365	505.0
1753324084	195	GET	Tile Request	3909.400000	0.000000	22	28	35	40	55	75	91	100	130	150	180	280225	0	13	18.218124333357093	2.721458999985771	403.7086250000357	9756.226221786064
1753324084	195		Aggregated	3911.300000	0.000000	22	28	35	40	56	75	91	100	130	150	180	280416	0	13	18.245880345433168	2.721458999985771	403.7086250000357	9749.924925824489
1753324085	197	GET	Metadata Request	1.900000	0.000000	81	88	90	94	100	110	110	110	110	110	110	195	0	51	59.507743399998596	32.44029200004661	300.01383300009365	505.0
1753324085	197	GET	Tile Request	3984.800000	0.000000	22	28	35	40	55	75	91	100	130	150	180	286483	0	13	18.467186138594567	2.721458999985771	403.7086250000357	9752.643151600618
1753324085	197		Aggregated	3986.700000	0.000000	22	28	35	40	56	75	91	100	130	150	180	286678	0	13	18.495102158191358	2.721458999985771	403.7086250000357	9746.352852329093
1753324086	199	GET	Metadata Request	1.900000	0.000000	81	85	90	90	100	110	110	110	110	110	110	195	0	51	59.507743399998596	32.44029200004661	300.01383300009365	505.0
1753324086	199	GET	Tile Request	3984.800000	0.000000	22	28	35	40	55	75	91	100	130	150	180	286483	0	13	18.467186138594567	2.721458999985771	403.7086250000357	9752.643151600618
1753324086	199		Aggregated	3986.700000	0.000000	22	28	35	40	56	75	91	100	130	150	180	286678	0	13	18.495102158191358	2.721458999985771	403.7086250000357	9746.352852329093
1753324087	201	GET	Metadata Request	1.900000	0.000000	81	84	88	89	100	110	110	110	110	110	110	199	0	52	59.895518236179896	32.44029200004661	300.01383300009365	505.0
1753324087	201	GET	Tile Request	3973.200000	0.000000	23	29	36	42	58	75	91	100	130	140	140	294217	0	13	18.789591012800045	2.721458999985771	403.7086250000357	9753.412708986903
1753324087	201		Aggregated	3975.100000	0.000000	23	29	36	42	58	75	91	100	130	140	140	294416	0	13	18.817375098982343	2.721458999985771	403.7086250000357	9747.161574099233
1753324088	203	GET	Metadata Request	1.900000	0.000000	84	88	89	90	120	120	120	120	120	120	120	201	0	53	60.47534454726258	32.44029200004661	300.01383300009365	505.0
1753324088	203	GET	Tile Request	4033.200000	0.000000	23	29	36	42	58	75	91	100	130	140	140	298825	0	14	18.97672581625028	2.721458999985771	403.7086250000357	9750.90119300594
1753324088	203		Aggregated	4035.100000	0.000000	23	29	36	42	58	75	91	100	130	140	140	299026	0	14	19.00462045539513	2.721458999985771	403.7086250000357	9744.68626139533
1753324089	205	GET	Metadata Request	1.900000	0.000000	84	88	89	90	120	120	120	120	120	120	120	201	0	53	60.47534454726258	32.44029200004661	300.01383300009365	505.0
1753324089	205	GET	Tile Request	4033.200000	0.000000	23	29	36	42	58	75	91	100	130	140	140	298825	0	14	18.97672581625028	2.721458999985771	403.7086250000357	9750.90119300594
1753324089	205		Aggregated	4035.100000	0.000000	23	29	36	42	58	75	91	100	130	140	140	299026	0	14	19.00462045539513	2.721458999985771	403.7086250000357	9744.68626139533
1753324090	206	GET	Metadata Request	1.800000	0.000000	84	89	94	96	120	120	120	120	120	120	120	204	0	53	60.89941096568545	32.44029200004661	300.01383300009365	505.0
1753324090	206	GET	Tile Request	3958.300000	0.000000	23	30	37	43	60	75	90	100	130	140	140	304898	0	14	19.25358882023824	2.721458999985771	403.7086250000357	9748.301176131034
1753324090	206		Aggregated	3960.100000	0.000000	23	30	37	44	60	75	90	100	130	140	140	305102	0	14	19.281434418489532	2.721458999985771	403.7086250000357	9742.120838277035
1753324091	208	GET	Metadata Request	1.800000	0.000000	84	89	94	96	110	120	120	120	120	120	120	206	0	53	61.228931645630226	32.44029200004661	300.01383300009365	505.0
1753324091	208	GET	Tile Request	4030.700000	0.000000	23	30	37	44	61	75	91	100	130	140	140	311084	0	14	19.522190876133106	2.721458999985771	403.7086250000357	9748.446117447378
1753324091	208		Aggregated	4032.500000	0.000000	23	30	37	44	61	76	91	100	130	140	140	311290	0	14	19.54979082665677	2.721458999985771	403.7086250000357	9742.329152879951
1753324092	210	GET	Metadata Request	1.800000	0.000000	88	94	110	110	120	120	120	120	120	120	120	206	0	53	61.228931645630226	32.44029200004661	300.01383300009365	505.0
1753324092	210	GET	Tile Request	4030.700000	0.000000	23	30	37	44	61	75	91	100	130	140	140	311084	0	14	19.522190876133106	2.721458999985771	403.7086250000357	9748.446117447378
1753324092	210		Aggregated	4032.500000	0.000000	23	30	37	44	61	76	91	100	130	140	140	311290	0	14	19.54979082665677	2.721458999985771	403.7086250000357	9742.329152879951
1753324093	212	GET	Metadata Request	1.900000	0.000000	89	94	100	110	120	120	120	120	120	120	120	208	0	53	61.57280489903682	32.44029200004661	300.01383300009365	505.0
1753324093	212	GET	Tile Request	4005.100000	0.000000	24	31	38	44	62	77	91	100	130	140	140	317179	0	14	19.791461706421252	2.721458999985771	403.7086250000357	9749.092827709275
1753324093	212		Aggregated	4007.000000	0.000000	24	31	38	45	62	77	91	100	130	140	140	317387	0	14	19.818843166229183	2.721458999985771	403.7086250000357	9743.034698963726
1753324094	214	GET	Metadata Request	1.900000	0.000000	93	100	110	110	120	120	120	120	120	120	120	212	0	54	62.12067610848828	32.44029200004661	300.01383300009365	505.0
1753324094	214	GET	Tile Request	4074.000000	0.000000	24	31	39	45	63	78	91	100	130	140	150	323466	0	14	20.0592818499502	2.721458999985771	403.7086250000357	9747.626977796739
1753324094	214		Aggregated	4075.900000	0.000000	24	31	39	45	63	78	91	100	130	140	150	323678	0	14	20.08683088195981	2.721458999985771	403.7086250000357	9741.57331669128
1753324095	216	GET	Metadata Request	1.900000	0.000000	94	100	110	110	120	120	120	120	120	120	120	212	0	54	62.12067610848828	32.44029200004661	300.01383300009365	505.0
1753324095	216	GET	Tile Request	4074.000000	0.000000	24	31	39	45	63	78	91	100	130	140	150	323466	0	14	20.0592818499502	2.721458999985771	403.7086250000357	9747.626977796739
1753324095	216		Aggregated	4075.900000	0.000000	24	31	39	45	63	78	91	100	130	140	150	323678	0	14	20.08683088195981	2.721458999985771	403.7086250000357	9741.57331669128
1753324096	218	GET	Metadata Request	1.800000	0.000000	96	100	110	120	120	130	130	130	130	130	130	215	0	54	62.75837578139248	32.44029200004661	300.01383300009365	505.0
1753324096	218	GET	Tile Request	4042.600000	0.000000	25	32	40	47	65	79	94	100	130	140	150	329656	0	14	20.32971000589099	2.721458999985771	403.7086250000357	9745.469064722014
1753324096	218		Aggregated	4044.400000	0.000000	25	32	40	47	65	79	94	100	130	140	150	329871	0	14	20.35736373459624	2.721458999985771	403.7086250000357	9739.446404806728
1753324097	220	GET	Metadata Request	1.800000	0.000000	100	100	110	110	120	130	130	130	130	130	130	218	0	55	63.15765922018089	32.44029200004661	300.01383300009365	505.0
1753324097	220	GET	Tile Request	4099.400000	0.000000	25	32	40	47	65	80	96	110	130	140	150	335910	0	15	20.58992635973918	2.721458999985771	403.7086250000357	9746.188863088328
1753324097	220		Aggregated	4101.200000	0.000000	25	32	40	47	65	80	96	110	130	140	150	336128	0	15	20.617534192956207	2.721458999985771	403.7086250000357	9740.1953749762
1753324098	220	GET	Metadata Request	1.800000	0.000000	100	100	110	110	120	130	130	130	130	130	130	218	0	55	63.15765922018089	32.44029200004661	300.01383300009365	505.0
1753324098	220	GET	Tile Request	4099.400000	0.000000	25	32	40	47	65	80	96	110	130	140	150	335910	0	15	20.58992635973918	2.721458999985771	403.7086250000357	9746.188863088328
1753324098	220		Aggregated	4101.200000	0.000000	25	32	40	47	65	80	96	110	130	140	150	336128	0	15	20.617534192956207	2.721458999985771	403.7086250000357	9740.1953749762
1753324099	220	GET	Metadata Request	1.900000	0.000000	94	100	110	110	120	130	130	130	130	130	130	220	0	56	63.377853795451635	32.44029200004661	300.01383300009365	505.0
1753324099	220	GET	Tile Request	4071.800000	0.000000	26	33	41	48	65	79	95	100	130	140	150	345858	0	15	20.956351968990155	2.721458999985771	403.7086250000357	9745.821296601496
1753324099	220		Aggregated	4073.700000	0.000000	26	33	41	48	65	79	95	100	130	140	150	346078	0	15	20.983319098948773	2.721458999985771	403.7086250000357	9739.946954154844
1753324100	220	GET	Metadata Request	1.900000	0.000000	93	100	110	110	120	130	130	130	130	130	130	220	0	56	63.377853795451635	32.44029200004661	300.01383300009365	505.0
1753324100	220	GET	Tile Request	4105.400000	0.000000	26	33	41	47	64	79	94	100	130	140	150	349291	0	15	21.072582302226486	2.721458999985771	403.7086250000357	9744.802290926476
1753324100	220		Aggregated	4107.300000	0.000000	26	33	41	47	64	79	94	100	130	140	150	349511	0	15	21.099211391807376	2.721458999985771	403.7086250000357	9738.986289415783
1753324101	220	GET	Metadata Request	1.900000	0.000000	93	100	110	110	120	130	130	130	130	130	130	220	0	56	63.377853795451635	32.44029200004661	300.01383300009365	505.0
1753324101	220	GET	Tile Request	4105.400000	0.000000	26	33	41	47	64	79	94	100	130	140	150	349291	0	15	21.072582302226486	2.721458999985771	403.7086250000357	9744.802290926476
1753324101	220		Aggregated	4107.300000	0.000000	26	33	41	47	64	79	94	100	130	140	150	349511	0	15	21.099211391807376	2.721458999985771	403.7086250000357	9738.986289415783
1753324102	220	GET	Metadata Request	1.500000	0.000000	100	100	110	110	120	130	130	130	130	130	130	220	0	56	63.377853795451635	32.44029200004661	300.01383300009365	505.0
1753324102	220	GET	Tile Request	4219.900000	0.000000	26	34	41	46	62	76	91	100	130	140	150	359721	0	15	21.387721635506377	2.721458999985771	403.7086250000357	9740.396012465217
1753324102	220		Aggregated	4221.400000	0.000000	26	34	41	46	62	76	91	100	130	140	150	359941	0	15	21.413386478008857	2.721458999985771	403.7086250000357	9734.751234230054
1753324103	220	GET	Metadata Request	1.500000	0.000000	100	100	110	110	120	130	130	130	130	130	130	220	0	56	63.377853795451635	32.44029200004661	300.01383300009365	505.0
1753324103	220	GET	Tile Request	4261.400000	0.000000	26	34	41	46	62	75	90	100	120	140	150	363253	0	15	21.492256065268542	2.721458999985771	403.7086250000357	9742.928520893152
1753324103	220		Aggregated	4262.900000	0.000000	26	34	41	46	62	75	90	100	120	140	150	363473	0	15	21.517608241360406	2.721458999985771	403.7086250000357	9737.337062175182
1753324104	220	GET	Metadata Request	1.500000	0.000000	91	100	110	110	130	130	130	130	130	130	130	220	0	56	63.377853795451635	32.44029200004661	300.01383300009365	505.0
1753324104	220	GET	Tile Request	4261.400000	0.000000	26	34	41	46	62	75	90	100	120	140	150	363253	0	15	21.492256065268542	2.721458999985771	403.7086250000357	9742.928520893152
1753324104	220		Aggregated	4262.900000	0.000000	26	34	41	46	62	75	90	100	120	140	150	363473	0	15	21.517608241360406	2.721458999985771	403.7086250000357	9737.337062175182
1753324105	220	GET	Metadata Request	0.900000	0.000000	100	100	110	110	130	130	130	130	130	130	130	220	0	56	63.377853795451635	32.44029200004661	300.01383300009365	505.0
1753324105	220	GET	Tile Request	4391.300000	0.000000	26	33	40	46	60	71	85	95	120	140	150	377339	0	16	21.87955678492814	2.721458999985771	403.7086250000357	9741.490643691746
1753324105	220		Aggregated	4392.200000	0.000000	26	33	40	46	60	71	85	95	120	140	150	377559	0	16	21.903737443692233	2.721458999985771	403.7086250000357	9736.10862937978
1753324106	220	GET	Metadata Request	0.900000	0.000000	91	91	110	110	110	110	110	110	110	110	110	220	0	56	63.377853795451635	32.44029200004661	300.01383300009365	505.0
1753324106	220	GET	Tile Request	4391.300000	0.000000	26	33	40	46	60	71	85	95	120	140	150	377339	0	16	21.87955678492814	2.721458999985771	403.7086250000357	9741.490643691746
1753324106	220		Aggregated	4392.200000	0.000000	26	33	40	46	60	71	85	95	120	140	150	377559	0	16	21.903737443692233	2.721458999985771	403.7086250000357	9736.10862937978
1753324107	220	GET	Metadata Request	0.900000	0.000000	84	84	84	84	84	84	84	84	84	84	84	220	0	56	63.377853795451635	32.44029200004661	300.01383300009365	505.0
1753324107	220	GET	Tile Request	4391.300000	0.000000	26	33	40	46	60	71	85	95	120	140	150	377339	0	16	21.87955678492814	2.721458999985771	403.7086250000357	9741.490643691746
1753324107	220		Aggregated	4392.200000	0.000000	26	33	40	46	60	71	85	95	120	140	150	377559	0	16	21.903737443692233	2.721458999985771	403.7086250000357	9736.10862937978
1753324108	220	GET	Metadata Request	0.400000	0.000000	84	84	84	84	84	84	84	84	84	84	84	220	0	56	63.377853795451635	32.44029200004661	300.01383300009365	505.0
1753324108	220	GET	Tile Request	4594.300000	0.000000	26	33	39	44	58	66	76	82	100	110	120	391601	0	16	22.212625787612904	2.721458999985771	403.7086250000357	9736.729947063464
1753324108	220		Aggregated	4594.700000	0.000000	26	33	39	44	58	66	76	82	100	110	120	391821	0	16	22.235739276072486	2.721458999985771	403.7086250000357	9731.546507206096
1753324109	220	GET	Metadata Request	0.400000	0.000000	84	84	84	84	84	84	84	84	84	84	84	220	0	56	63.377853795451635	32.44029200004661	300.01383300009365	505.0
1753324109	220	GET	Tile Request	4594.300000	0.000000	26	33	39	44	58	66	76	82	100	110	120	391601	0	16	22.212625787612904	2.721458999985771	403.7086250000357	9736.729947063464
1753324109	220		Aggregated	4594.700000	0.000000	26	33	39	44	58	66	76	82	100	110	120	391821	0	16	22.235739276072486	2.721458999985771	403.7086250000357	9731.546507206096
1753324110	220	GET	Metadata Request	0.400000	0.000000	84	84	84	84	84	84	84	84	84	84	84	220	0	56	63.377853795451635	32.44029200004661	300.01383300009365	505.0
1753324110	220	GET	Tile Request	4594.300000	0.000000	26	33	39	44	58	66	76	82	100	110	120	391601	0	16	22.212625787612904	2.721458999985771	403.7086250000357	9736.729947063464
1753324110	220		Aggregated	4594.700000	0.000000	26	33	39	44	58	66	76	82	100	110	120	391821	0	16	22.235739276072486	2.721458999985771	403.7086250000357	9731.546507206096
1753324111	220	GET	Metadata Request	0.000000	0.000000	84	84	84	84	84	84	84	84	84	84	84	220	0	56	63.377853795451635	32.44029200004661	300.01383300009365	505.0
1753324111	220	GET	Tile Request	4669.800000	0.000000	26	33	38	43	57	65	74	79	93	110	270	405902	0	17	22.52393865168437	2.721458999985771	403.7086250000357	9742.35016333992
1753324111	220		Aggregated	4669.800000	0.000000	26	33	38	43	57	65	74	79	93	110	270	406122	0	17	22.546069590987404	2.721458999985771	403.7086250000357	9737.34620631239
1753324112	220	GET	Metadata Request	0.000000	0.000000	84	84	84	84	84	84	84	84	84	84	84	220	0	56	63.377853795451635	32.44029200004661	300.01383300009365	505.0
1753324112	220	GET	Tile Request	4669.800000	0.000000	26	33	38	43	57	65	74	79	93	110	270	405902	0	17	22.52393865168437	2.721458999985771	403.7086250000357	9742.35016333992
1753324112	220		Aggregated	4669.800000	0.000000	26	33	38	43	57	65	74	79	93	110	270	406122	0	17	22.546069590987404	2.721458999985771	403.7086250000357	9737.34620631239
1753324113	220	GET	Metadata Request	0.000000	0.000000	84	84	84	84	84	84	84	84	84	84	84	220	0	56	63.377853795451635	32.44029200004661	300.01383300009365	505.0
1753324113	220	GET	Tile Request	4669.800000	0.000000	26	33	38	43	57	65	74	79	93	110	270	405902	0	17	22.52393865168437	2.721458999985771	403.7086250000357	9742.35016333992
1753324113	220		Aggregated	4669.800000	0.000000	26	33	38	43	57	65	74	79	93	110	270	406122	0	17	22.546069590987404	2.721458999985771	403.7086250000357	9737.34620631239
1753324114	220	GET	Metadata Request	0.000000	0.000000	84	84	84	84	84	84	84	84	84	84	84	220	0	56	63.377853795451635	32.44029200004661	300.01383300009365	505.0
1753324114	220	GET	Tile Request	4745.100000	0.000000	25	32	38	42	56	64	74	78	94	110	280	420524	0	17	22.781304475040706	2.721458999985771	403.7086250000357	9745.96086786961
1753324114	220		Aggregated	4745.100000	0.000000	25	32	38	42	56	64	74	78	94	110	280	420744	0	17	22.8025317316397	2.721458999985771	403.7086250000357	9741.128924001294
1753324115	220	GET	Metadata Request	0.000000	0.000000	84	84	84	84	84	84	84	84	84	84	84	220	0	56	63.377853795451635	32.44029200004661	300.01383300009365	505.0
1753324115	220	GET	Tile Request	4745.100000	0.000000	25	32	38	42	56	64	74	78	94	110	280	420524	0	17	22.781304475040706	2.721458999985771	403.7086250000357	9745.96086786961
1753324115	220		Aggregated	4745.100000	0.000000	25	32	38	42	56	64	74	78	94	110	280	420744	0	17	22.8025317316397	2.721458999985771	403.7086250000357	9741.128924001294
1753324116	220	GET	Metadata Request	0.000000	0.000000	0	0	0	0	0	0	0	0	0	0	0	220	0	56	63.377853795451635	32.44029200004661	300.01383300009365	505.0
1753324116	220	GET	Tile Request	4745.100000	0.000000	25	32	38	42	56	64	74	78	94	110	280	420524	0	17	22.781304475040706	2.721458999985771	403.7086250000357	9745.96086786961
1753324116	220		Aggregated	4745.100000	0.000000	25	32	38	42	56	64	74	78	94	110	280	420744	0	17	22.8025317316397	2.721458999985771	403.7086250000357	9741.128924001294
1753324117	220	GET	Metadata Request	0.000000	0.000000	0	0	0	0	0	0	0	0	0	0	0	220	0	56	63.377853795451635	32.44029200004661	300.01383300009365	505.0
1753324117	220	GET	Tile Request	4808.400000	0.000000	25	32	37	42	54	63	72	78	94	110	280	434951	0	17	23.040748399465684	2.721458999985771	403.7086250000357	9747.96952530285
1753324117	220		Aggregated	4808.400000	0.000000	25	32	37	42	54	63	72	78	94	110	280	435171	0	17	23.061140758301896	2.721458999985771	403.7086250000357	9743.296756907055
1753324118	220	GET	Metadata Request	0.000000	0.000000	0	0	0	0	0	0	0	0	0	0	0	220	0	56	63.377853795451635	32.44029200004661	300.01383300009365	505.0
1753324118	220	GET	Tile Request	4808.400000	0.000000	25	32	37	42	54	63	72	78	94	110	280	434951	0	17	23.040748399465684	2.721458999985771	403.7086250000357	9747.96952530285
1753324118	220		Aggregated	4808.400000	0.000000	25	32	37	42	54	63	72	78	94	110	280	435171	0	17	23.061140758301896	2.721458999985771	403.7086250000357	9743.296756907055
1753324119	220	GET	Metadata Request	0.000000	0.000000	0	0	0	0	0	0	0	0	0	0	0	220	0	56	63.377853795451635	32.44029200004661	300.01383300009365	505.0
1753324119	220	GET	Tile Request	4808.400000	0.000000	25	32	37	42	54	63	72	78	94	110	280	434951	0	17	23.040748399465684	2.721458999985771	403.7086250000357	9747.96952530285
1753324119	220		Aggregated	4808.400000	0.000000	25	32	37	42	54	63	72	78	94	110	280	435171	0	17	23.061140758301896	2.721458999985771	403.7086250000357	9743.296756907055
1753324120	220	GET	Metadata Request	0.000000	0.000000	0	0	0	0	0	0	0	0	0	0	0	220	0	56	63.377853795451635	32.44029200004661	300.01383300009365	505.0
1753324120	220	GET	Tile Request	4806.300000	0.000000	25	31	36	41	53	62	71	78	100	180	390	449968	0	18	23.230856103545126	2.721458999985771	403.7086250000357	9743.873935479856
1753324120	220		Aggregated	4806.300000	0.000000	25	31	36	41	53	62	71	78	100	180	390	450188	0	18	23.250475328162878	2.721458999985771	403.7086250000357	9739.35903889042
1753324121	220	GET	Metadata Request	0.000000	0.000000	0	0	0	0	0	0	0	0	0	0	0	220	0	56	63.377853795451635	32.44029200004661	300.01383300009365	505.0
1753324121	220	GET	Tile Request	4806.300000	0.000000	25	31	36	41	53	62	71	78	100	180	390	449968	0	18	23.230856103545126	2.721458999985771	403.7086250000357	9743.873935479856
1753324121	220		Aggregated	4806.300000	0.000000	25	31	36	41	53	62	71	78	100	180	390	450188	0	18	23.250475328162878	2.721458999985771	403.7086250000357	9739.35903889042
1753324122	220	GET	Metadata Request	0.000000	0.000000	0	0	0	0	0	0	0	0	0	0	0	220	0	56	63.377853795451635	32.44029200004661	300.01383300009365	505.0
1753324122	220	GET	Tile Request	4806.300000	0.000000	25	31	36	41	53	62	71	78	100	180	390	449968	0	18	23.230856103545126	2.721458999985771	403.7086250000357	9743.873935479856
1753324122	220		Aggregated	4806.300000	0.000000	25	31	36	41	53	62	71	78	100	180	390	450188	0	18	23.250475328162878	2.721458999985771	403.7086250000357	9739.35903889042
1753324123	220	GET	Metadata Request	0.000000	0.000000	0	0	0	0	0	0	0	0	0	0	0	220	0	56	63.377853795451635	32.44029200004661	300.01383300009365	505.0
1753324123	220	GET	Tile Request	4908.300000	0.000000	24	30	35	39	52	61	70	78	160	390	420	465113	0	18	23.403210871536558	2.721458999985771	419.88416599997436	9740.782375465747
1753324123	220		Aggregated	4908.300000	0.000000	24	30	35	39	52	61	70	78	160	390	420	465333	0	18	23.422110071557317	2.721458999985771	419.88416599997436	9736.415884968399
1753324124	220	GET	Metadata Request	0.000000	0.000000	0	0	0	0	0	0	0	0	0	0	0	220	0	56	63.377853795451635	32.44029200004661	300.01383300009365	505.0
1753324124	220	GET	Tile Request	4908.300000	0.000000	24	30	35	39	52	61	70	78	160	390	420	465113	0	18	23.403210871536558	2.721458999985771	419.88416599997436	9740.782375465747
1753324124	220		Aggregated	4908.300000	0.000000	24	30	35	39	52	61	70	78	160	390	420	465333	0	18	23.422110071557317	2.721458999985771	419.88416599997436	9736.415884968399
1753324125	220	GET	Metadata Request	0.000000	0.000000	0	0	0	0	0	0	0	0	0	0	0	220	0	56	63.377853795451635	32.44029200004661	300.01383300009365	505.0
1753324125	220	GET	Tile Request	4908.300000	0.000000	24	30	35	39	52	61	70	78	160	390	420	465113	0	18	23.403210871536558	2.721458999985771	419.88416599997436	9740.782375465747
1753324125	220		Aggregated	4908.300000	0.000000	24	30	35	39	52	61	70	78	160	390	420	465333	0	18	23.422110071557317	2.721458999985771	419.88416599997436	9736.415884968399
1753324126	220	GET	Metadata Request	0.000000	0.000000	0	0	0	0	0	0	0	0	0	0	0	220	0	56	63.377853795451635	32.44029200004661	300.01383300009365	505.0
1753324126	220	GET	Tile Request	4930.400000	0.000000	24	30	35	39	53	62	71	81	170	390	420	479297	0	18	23.639303127630665	2.721458999985771	419.88416599997436	9744.14205805586
1753324126	220		Aggregated	4930.400000	0.000000	24	30	35	39	53	62	71	81	170	390	420	479517	0	18	23.657534975817313	2.721458999985771	419.88416599997436	9739.90318591416
1753324127	220	GET	Metadata Request	0.000000	0.000000	0	0	0	0	0	0	0	0	0	0	0	220	0	56	63.377853795451635	32.44029200004661	300.01383300009365	505.0
1753324127	220	GET	Tile Request	4930.400000	0.000000	24	30	35	39	53	62	71	81	170	390	420	479297	0	18	23.639303127630665	2.721458999985771	419.88416599997436	9744.14205805586
1753324127	220		Aggregated	4930.400000	0.000000	24	30	35	39	53	62	71	81	170	390	420	479517	0	18	23.657534975817313	2.721458999985771	419.88416599997436	9739.90318591416
1753324128	220	GET	Metadata Request	0.000000	0.000000	0	0	0	0	0	0	0	0	0	0	0	220	0	56	63.377853795451635	32.44029200004661	300.01383300009365	505.0
1753324128	220	GET	Tile Request	4930.400000	0.000000	24	30	35	39	53	62	71	81	170	390	420	479297	0	18	23.639303127630665	2.721458999985771	419.88416599997436	9744.14205805586
1753324128	220		Aggregated	4930.400000	0.000000	24	30	35	39	53	62	71	81	170	390	420	479517	0	18	23.657534975817313	2.721458999985771	419.88416599997436	9739.90318591416
1753324129	220	GET	Metadata Request	0.000000	0.000000	0	0	0	0	0	0	0	0	0	0	0	220	0	56	63.377853795451635	32.44029200004661	300.01383300009365	505.0
1753324129	220	GET	Tile Request	4940.600000	0.000000	24	31	36	40	54	64	75	87	190	390	420	493298	0	18	23.876931623434505	2.721458999985771	419.88416599997436	9747.385055280987
1753324129	220		Aggregated	4940.600000	0.000000	24	31	36	40	54	64	75	87	190	390	420	493518	0	18	23.894540308179216	2.721458999985771	419.88416599997436	9743.264993374101
1753324130	220	GET	Metadata Request	0.000000	0.000000	0	0	0	0	0	0	0	0	0	0	0	220	0	56	63.377853795451635	32.44029200004661	300.01383300009365	505.0
1753324130	220	GET	Tile Request	4940.600000	0.000000	24	31	36	40	54	64	75	87	190	390	420	493298	0	18	23.876931623434505	2.721458999985771	419.88416599997436	9747.385055280987
1753324130	220		Aggregated	4940.600000	0.000000	24	31	36	40	54	64	75	87	190	390	420	493518	0	18	23.894540308179216	2.721458999985771	419.88416599997436	9743.264993374101
1753324131	220	GET	Metadata Request	0.000000	0.000000	0	0	0	0	0	0	0	0	0	0	0	220	0	56	63.377853795451635	32.44029200004661	300.01383300009365	505.0
1753324131	220	GET	Tile Request	4940.600000	0.000000	24	31	36	40	54	64	75	87	190	390	420	493298	0	18	23.876931623434505	2.721458999985771	419.88416599997436	9747.385055280987
1753324131	220		Aggregated	4940.600000	0.000000	24	31	36	40	54	64	75	87	190	390	420	493518	0	18	23.894540308179216	2.721458999985771	419.88416599997436	9743.264993374101
1753324132	220	GET	Metadata Request	0.000000	0.000000	0	0	0	0	0	0	0	0	0	0	0	220	0	56	63.377853795451635	32.44029200004661	300.01383300009365	505.0
1753324132	220	GET	Tile Request	4824.800000	0.000000	24	31	36	41	55	65	77	87	190	310	420	507653	0	18	24.07311086761625	2.721458999985771	419.88416599997436	9749.889060046922
1753324132	220		Aggregated	4824.800000	0.000000	24	31	36	41	55	65	77	87	190	310	420	507873	0	18	24.09013686317837	2.721458999985771	419.88416599997436	9745.884366760982
1753324133	220	GET	Metadata Request	0.000000	0.000000	0	0	0	0	0	0	0	0	0	0	0	220	0	56	63.377853795451635	32.44029200004661	300.01383300009365	505.0
1753324133	220	GET	Tile Request	4824.800000	0.000000	24	31	36	41	55	65	77	87	190	310	420	507653	0	18	24.07311086761625	2.721458999985771	419.88416599997436	9749.889060046922
1753324133	220		Aggregated	4824.800000	0.000000	24	31	36	41	55	65	77	87	190	310	420	507873	0	18	24.09013686317837	2.721458999985771	419.88416599997436	9745.884366760982
1753324134	220	GET	Metadata Request	0.000000	0.000000	0	0	0	0	0	0	0	0	0	0	0	220	0	56	63.377853795451635	32.44029200004661	300.01383300009365	505.0
1753324134	220	GET	Tile Request	4824.800000	0.000000	24	31	36	41	55	65	77	87	190	310	420	507653	0	18	24.07311086761625	2.721458999985771	419.88416599997436	9749.889060046922
1753324134	220		Aggregated	4824.800000	0.000000	24	31	36	41	55	65	77	87	190	310	420	507873	0	18	24.09013686317837	2.721458999985771	419.88416599997436	9745.884366760982
1753324135	220	GET	Metadata Request	0.000000	0.000000	0	0	0	0	0	0	0	0	0	0	0	220	0	56	63.377853795451635	32.44029200004661	300.01383300009365	505.0
1753324135	220	GET	Tile Request	4751.600000	0.000000	25	32	38	43	57	67	78	86	180	220	300	521765	0	19	24.27661160684598	2.721458999985771	419.88416599997436	9750.666547200368
1753324135	220		Aggregated	4751.600000	0.000000	25	32	38	43	57	67	78	86	180	220	300	521985	0	19	24.293091531137843	2.721458999985771	419.88416599997436	9746.769794151172
1753324136	220	GET	Metadata Request	0.000000	0.000000	0	0	0	0	0	0	0	0	0	0	0	220	0	56	63.377853795451635	32.44029200004661	300.01383300009365	505.0
1753324136	220	GET	Tile Request	4751.600000	0.000000	25	32	38	43	57	67	78	86	180	220	300	521765	0	19	24.27661160684598	2.721458999985771	419.88416599997436	9750.666547200368
1753324136	220		Aggregated	4751.600000	0.000000	25	32	38	43	57	67	78	86	180	220	300	521985	0	19	24.293091531137843	2.721458999985771	419.88416599997436	9746.769794151172
1753324137	220	GET	Metadata Request	0.000000	0.000000	0	0	0	0	0	0	0	0	0	0	0	220	0	56	63.377853795451635	32.44029200004661	300.01383300009365	505.0
1753324137	220	GET	Tile Request	4751.600000	0.000000	25	32	38	43	57	67	78	86	180	220	300	521765	0	19	24.27661160684598	2.721458999985771	419.88416599997436	9750.666547200368
1753324137	220		Aggregated	4751.600000	0.000000	25	32	38	43	57	67	78	86	180	220	300	521985	0	19	24.293091531137843	2.721458999985771	419.88416599997436	9746.769794151172
1753324138	220	GET	Metadata Request	0.000000	0.000000	0	0	0	0	0	0	0	0	0	0	0	220	0	56	63.377853795451635	32.44029200004661	300.01383300009365	505.0
1753324138	220	GET	Tile Request	4719.900000	0.000000	25	32	38	43	56	66	76	83	180	220	300	536190	0	19	24.449256521029813	2.721458999985771	419.88416599997436	9750.119278613924
1753324138	220		Aggregated	4719.900000	0.000000	25	32	38	43	56	66	76	83	180	220	300	536410	0	19	24.46522246387273	2.721458999985771	419.88416599997436	9746.327540500737
1753324139	220	GET	Metadata Request	0.000000	0.000000	0	0	0	0	0	0	0	0	0	0	0	220	0	56	63.377853795451635	32.44029200004661	300.01383300009365	505.0
1753324139	220	GET	Tile Request	4719.900000	0.000000	25	32	38	43	56	66	76	83	180	220	300	536190	0	19	24.449256521029813	2.721458999985771	419.88416599997436	9750.119278613924
1753324139	220		Aggregated	4719.900000	0.000000	25	32	38	43	56	66	76	83	180	220	300	536410	0	19	24.46522246387273	2.721458999985771	419.88416599997436	9746.327540500737
1753324140	220	GET	Metadata Request	0.000000	0.000000	0	0	0	0	0	0	0	0	0	0	0	220	0	56	63.377853795451635	32.44029200004661	300.01383300009365	505.0
1753324140	220	GET	Tile Request	4719.900000	0.000000	25	32	38	43	56	66	76	83	180	220	300	536190	0	19	24.449256521029813	2.721458999985771	419.88416599997436	9750.119278613924
1753324140	220		Aggregated	4719.900000	0.000000	25	32	38	43	56	66	76	83	180	220	300	536410	0	19	24.46522246387273	2.721458999985771	419.88416599997436	9746.327540500737
1753324141	220	GET	Metadata Request	0.000000	0.000000	0	0	0	0	0	0	0	0	0	0	0	220	0	56	63.377853795451635	32.44029200004661	300.01383300009365	505.0
1753324141	220	GET	Tile Request	4785.400000	0.000000	25	32	37	41	54	63	73	80	100	200	260	551308	0	19	24.560196739165683	2.721458999985771	419.88416599997436	9749.413603648052
1753324141	220		Aggregated	4785.400000	0.000000	25	32	37	41	54	63	73	80	100	200	260	551528	0	19	24.575680784494985	2.721458999985771	419.88416599997436	9745.726082809939
1753324142	220	GET	Metadata Request	0.000000	0.000000	0	0	0	0	0	0	0	0	0	0	0	220	0	56	63.377853795451635	32.44029200004661	300.01383300009365	505.0
1753324142	220	GET	Tile Request	4785.400000	0.000000	25	32	37	41	54	63	73	80	100	200	260	551308	0	19	24.560196739165683	2.721458999985771	419.88416599997436	9749.413603648052
1753324142	220		Aggregated	4785.400000	0.000000	25	32	37	41	54	63	73	80	100	200	260	551528	0	19	24.575680784494985	2.721458999985771	419.88416599997436	9745.726082809939
1753324143	220	GET	Metadata Request	0.000000	0.000000	0	0	0	0	0	0	0	0	0	0	0	220	0	56	63.377853795451635	32.44029200004661	300.01383300009365	505.0
1753324143	220	GET	Tile Request	4785.400000	0.000000	25	32	37	41	54	63	73	80	100	200	260	551308	0	19	24.560196739165683	2.721458999985771	419.88416599997436	9749.413603648052
1753324143	220		Aggregated	4785.400000	0.000000	25	32	37	41	54	63	73	80	100	200	260	551528	0	19	24.575680784494985	2.721458999985771	419.88416599997436	9745.726082809939
1753324144	220	GET	Metadata Request	0.000000	0.000000	0	0	0	0	0	0	0	0	0	0	0	220	0	56	63.377853795451635	32.44029200004661	300.01383300009365	505.0
1753324144	220	GET	Tile Request	4839.100000	0.000000	24	31	37	41	52	61	71	78	96	170	270	566288	0	19	24.675809713949388	2.721458999985771	419.88416599997436	9752.301131226513
1753324144	220		Aggregated	4839.100000	0.000000	24	31	37	41	52	61	71	78	96	170	270	566508	0	19	24.6908394217345	2.721458999985771	419.88416599997436	9748.709997034464
1753324145	220	GET	Metadata Request	0.000000	0.000000	0	0	0	0	0	0	0	0	0	0	0	220	0	56	63.377853795451635	32.44029200004661	300.01383300009365	505.0
1753324145	220	GET	Tile Request	4839.100000	0.000000	24	31	37	41	52	61	71	78	96	170	270	566288	0	19	24.675809713949388	2.721458999985771	419.88416599997436	9752.301131226513
1753324145	220		Aggregated	4839.100000	0.000000	24	31	37	41	52	61	71	78	96	170	270	566508	0	19	24.6908394217345	2.721458999985771	419.88416599997436	9748.709997034464
1753324146	220	GET	Metadata Request	0.000000	0.000000	0	0	0	0	0	0	0	0	0	0	0	220	0	56	63.377853795451635	32.44029200004661	300.01383300009365	505.0
1753324146	220	GET	Tile Request	4839.100000	0.000000	24	31	37	41	52	61	71	78	96	170	270	566288	0	19	24.675809713949388	2.721458999985771	419.88416599997436	9752.301131226513
1753324146	220		Aggregated	4839.100000	0.000000	24	31	37	41	52	61	71	78	96	170	270	566508	0	19	24.6908394217345	2.721458999985771	419.88416599997436	9748.709997034464
1753324147	220	GET	Metadata Request	0.000000	0.000000	0	0	0	0	0	0	0	0	0	0	0	220	0	56	63.377853795451635	32.44029200004661	300.01383300009365	505.0
1753324147	220	GET	Tile Request	4940.200000	0.000000	24	30	36	39	51	60	69	77	160	390	420	581107	0	19	24.794954458086007	2.721458999985771	419.88416599997436	9752.419800484247
1753324147	220		Aggregated	4940.200000	0.000000	24	30	36	39	51	60	69	77	160	390	420	581327	0	19	24.809555943745917	2.721458999985771	419.88416599997436	9748.920165414645
1753324148	220	GET	Metadata Request	0.000000	0.000000	0	0	0	0	0	0	0	0	0	0	0	220	0	56	63.377853795451635	32.44029200004661	300.01383300009365	505.0
1753324148	220	GET	Tile Request	4940.200000	0.000000	24	30	36	39	51	60	69	77	160	390	420	581107	0	19	24.794954458086007	2.721458999985771	419.88416599997436	9752.419800484247
1753324148	220		Aggregated	4940.200000	0.000000	24	30	36	39	51	60	69	77	160	390	420	581327	0	19	24.809555943745917	2.721458999985771	419.88416599997436	9748.920165414645
1753324149	220	GET	Metadata Request	0.000000	0.000000	0	0	0	0	0	0	0	0	0	0	0	220	0	56	63.377853795451635	32.44029200004661	300.01383300009365	505.0
1753324149	220	GET	Tile Request	4940.200000	0.000000	24	30	36	39	51	60	69	77	160	390	420	581107	0	19	24.794954458086007	2.721458999985771	419.88416599997436	9752.419800484247
1753324149	220		Aggregated	4940.200000	0.000000	24	30	36	39	51	60	69	77	160	390	420	581327	0	19	24.809555943745917	2.721458999985771	419.88416599997436	9748.920165414645
1753324150	220	GET	Metadata Request	0.000000	0.000000	0	0	0	0	0	0	0	0	0	0	0	220	0	56	63.377853795451635	32.44029200004661	300.01383300009365	505.0
1753324150	220	GET	Tile Request	4994.700000	0.000000	23	30	35	39	51	60	69	78	180	390	420	595790	0	19	24.919130983801278	2.721458999985771	419.88416599997436	9752.155907282768
1753324150	220		Aggregated	4994.700000	0.000000	23	30	35	39	51	60	69	78	180	390	420	596010	0	19	24.933326918464388	2.721458999985771	419.88416599997436	9748.74258485596
1753324151	220	GET	Metadata Request	0.000000	0.000000	0	0	0	0	0	0	0	0	0	0	0	220	0	56	63.377853795451635	32.44029200004661	300.01383300009365	505.0
1753324151	220	GET	Tile Request	4994.700000	0.000000	23	30	35	39	51	60	69	78	180	390	420	595790	0	19	24.919130983801278	2.721458999985771	419.88416599997436	9752.155907282768
1753324151	220		Aggregated	4994.700000	0.000000	23	30	35	39	51	60	69	78	180	390	420	596010	0	19	24.933326918464388	2.721458999985771	419.88416599997436	9748.74258485596
1753324152	220	GET	Metadata Request	0.000000	0.000000	0	0	0	0	0	0	0	0	0	0	0	220	0	56	63.377853795451635	32.44029200004661	300.01383300009365	505.0
1753324152	220	GET	Tile Request	4994.700000	0.000000	23	30	35	39	51	60	69	78	180	390	420	595790	0	19	24.919130983801278	2.721458999985771	419.88416599997436	9752.155907282768
1753324152	220		Aggregated	4994.700000	0.000000	23	30	35	39	51	60	69	78	180	390	420	596010	0	19	24.933326918464388	2.721458999985771	419.88416599997436	9748.74258485596
1753324153	220	GET	Metadata Request	0.000000	0.000000	0	0	0	0	0	0	0	0	0	0	0	220	0	56	63.377853795451635	32.44029200004661	300.01383300009365	505.0
1753324153	220	GET	Tile Request	4925.900000	0.000000	23	30	35	39	53	61	71	79	180	390	420	610400	0	19	25.042009946156565	2.721458999985771	419.88416599997436	9752.590714285714
1753324153	220		Aggregated	4926.000000	0.000000	23	30	35	39	53	61	71	79	180	390	420	610620	0	19	25.055821949770667	2.721458999985771	419.88416599997436	9749.258904064722
1753324154	220	GET	Metadata Request	0.000000	0.000000	0	0	0	0	0	0	0	0	0	0	0	220	0	56	63.377853795451635	32.44029200004661	300.01383300009365	505.0
1753324154	220	GET	Tile Request	4925.900000	0.000000	23	30	35	39	53	61	71	79	180	390	420	610400	0	19	25.042009946156565	2.721458999985771	419.88416599997436	9752.590714285714
1753324154	220		Aggregated	4926.000000	0.000000	23	30	35	39	53	61	71	79	180	390	420	610620	0	19	25.055821949770667	2.721458999985771	419.88416599997436	9749.258904064722
1753324155	220	GET	Metadata Request	0.000000	0.000000	0	0	0	0	0	0	0	0	0	0	0	220	0	56	63.377853795451635	32.44029200004661	300.01383300009365	505.0
1753324155	220	GET	Tile Request	4925.900000	0.000000	23	30	35	39	53	61	71	79	180	390	420	610400	0	19	25.042009946156565	2.721458999985771	419.88416599997436	9752.590714285714
1753324155	220		Aggregated	4926.000000	0.000000	23	30	35	39	53	61	71	79	180	390	420	610620	0	19	25.055821949770667	2.721458999985771	419.88416599997436	9749.258904064722
1753324156	220	GET	Metadata Request	0.000000	0.000000	0	0	0	0	0	0	0	0	0	0	0	220	0	56	63.377853795451635	32.44029200004661	300.01383300009365	505.0
1753324156	220	GET	Tile Request	4885.700000	0.000000	24	30	35	40	53	62	71	79	180	390	420	625141	0	20	25.1483159214065	2.721458999985771	419.88416599997436	9753.609955194108
1753324156	220		Aggregated	4885.700000	0.000000	24	30	35	40	53	62	71	79	180	390	420	625361	0	20	25.16176495057891	2.721458999985771	419.88416599997436	9750.35632378738
1753324157	220	GET	Metadata Request	0.000000	0.000000	0	0	0	0	0	0	0	0	0	0	0	220	0	56	63.377853795451635	32.44029200004661	300.01383300009365	505.0
1753324157	220	GET	Tile Request	4885.700000	0.000000	24	30	35	40	53	62	71	79	180	390	420	625141	0	20	25.1483159214065	2.721458999985771	419.88416599997436	9753.609955194108
1753324157	220		Aggregated	4885.700000	0.000000	24	30	35	40	53	62	71	79	180	390	420	625361	0	20	25.16176495057891	2.721458999985771	419.88416599997436	9750.35632378738
1753324158	220	GET	Metadata Request	0.000000	0.000000	0	0	0	0	0	0	0	0	0	0	0	220	0	56	63.377853795451635	32.44029200004661	300.01383300009365	505.0
1753324158	220	GET	Tile Request	4885.700000	0.000000	24	30	35	40	53	62	71	79	180	390	420	625141	0	20	25.1483159214065	2.721458999985771	419.88416599997436	9753.609955194108
1753324158	220		Aggregated	4885.700000	0.000000	24	30	35	40	53	62	71	79	180	390	420	625361	0	20	25.16176495057891	2.721458999985771	419.88416599997436	9750.35632378738
1753324159	220	GET	Metadata Request	0.000000	0.000000	0	0	0	0	0	0	0	0	0	0	0	220	0	56	63.377853795451635	32.44029200004661	300.01383300009365	505.0
1753324159	220	GET	Tile Request	4897.900000	0.000000	24	31	36	41	54	62	71	78	170	200	300	639463	0	20	25.277839219638953	2.721458999985771	419.88416599997436	9752.374676877318
1753324159	220		Aggregated	4897.900000	0.000000	24	31	36	41	54	62	71	78	170	200	300	639683	0	20	25.290942589912472	2.721458999985771	419.88416599997436	9749.19431655992
1753324160	220	GET	Metadata Request	0.000000	0.000000	0	0	0	0	0	0	0	0	0	0	0	220	0	56	63.377853795451635	32.44029200004661	300.01383300009365	505.0
1753324160	220	GET	Tile Request	4897.900000	0.000000	24	31	36	41	54	62	71	78	170	200	300	639463	0	20	25.277839219638953	2.721458999985771	419.88416599997436	9752.374676877318
1753324160	220		Aggregated	4897.900000	0.000000	24	31	36	41	54	62	71	78	170	200	300	639683	0	20	25.290942589912472	2.721458999985771	419.88416599997436	9749.19431655992
1753324161	220	GET	Metadata Request	0.000000	0.000000	0	0	0	0	0	0	0	0	0	0	0	220	0	56	63.377853795451635	32.44029200004661	300.01383300009365	505.0
1753324161	220	GET	Tile Request	4897.900000	0.000000	24	31	36	41	54	62	71	78	170	200	300	639463	0	20	25.277839219638953	2.721458999985771	419.88416599997436	9752.374676877318
1753324161	220		Aggregated	4897.900000	0.000000	24	31	36	41	54	62	71	78	170	200	300	639683	0	20	25.290942589912472	2.721458999985771	419.88416599997436	9749.19431655992
1753324162	220	GET	Metadata Request	0.000000	0.000000	0	0	0	0	0	0	0	0	0	0	0	220	0	56	63.377853795451635	32.44029200004661	300.01383300009365	505.0
1753324162	220	GET	Tile Request	4877.700000	0.000000	24	31	36	40	52	61	70	75	110	180	210	654938	0	20	25.32998059082384	2.721458999985771	419.88416599997436	9753.451738943228
1753324162	220		Aggregated	4877.700000	0.000000	24	31	36	40	52	61	70	75	110	180	210	655158	0	20	25.34275694722186	2.721458999985771	419.88416599997436	9750.34613787819
1753324163	220	GET	Metadata Request	0.000000	0.000000	0	0	0	0	0	0	0	0	0	0	0	220	0	56	63.377853795451635	32.44029200004661	300.01383300009365	505.0
1753324163	220	GET	Tile Request	4877.700000	0.000000	24	31	36	40	52	61	70	75	110	180	210	654938	0	20	25.32998059082384	2.721458999985771	419.88416599997436	9753.451738943228
1753324163	220		Aggregated	4877.700000	0.000000	24	31	36	40	52	61	70	75	110	180	210	655158	0	20	25.34275694722186	2.721458999985771	419.88416599997436	9750.34613787819
1753324164	220	GET	Metadata Request	0.000000	0.000000	0	0	0	0	0	0	0	0	0	0	0	220	0	56	63.377853795451635	32.44029200004661	300.01383300009365	505.0
1753324164	220	GET	Tile Request	4877.700000	0.000000	24	31	36	40	52	61	70	75	110	180	210	654938	0	20	25.32998059082384	2.721458999985771	419.88416599997436	9753.451738943228
1753324164	220		Aggregated	4877.700000	0.000000	24	31	36	40	52	61	70	75	110	180	210	655158	0	20	25.34275694722186	2.721458999985771	419.88416599997436	9750.34613787819
1753324165	220	GET	Metadata Request	0.000000	0.000000	0	0	0	0	0	0	0	0	0	0	0	220	0	56	63.377853795451635	32.44029200004661	300.01383300009365	505.0
1753324165	220	GET	Tile Request	4905.500000	0.000000	24	31	36	40	52	61	70	75	91	100	110	669524	0	20	25.43495561385401	2.721458999985771	419.88416599997436	9754.427564956595
1753324165	220		Aggregated	4905.500000	0.000000	24	31	36	40	52	61	70	75	91	100	110	669744	0	20	25.447419238164123	2.721458999985771	419.88416599997436	9751.389278590028
1753324166	220	GET	Metadata Request	0.000000	0.000000	0	0	0	0	0	0	0	0	0	0	0	220	0	56	63.377853795451635	32.44029200004661	300.01383300009365	505.0
1753324166	220	GET	Tile Request	4905.500000	0.000000	24	31	36	40	52	61	70	75	91	100	110	669524	0	20	25.43495561385401	2.721458999985771	419.88416599997436	9754.427564956595
1753324166	220		Aggregated	4905.500000	0.000000	24	31	36	40	52	61	70	75	91	100	110	669744	0	20	25.447419238164123	2.721458999985771	419.88416599997436	9751.389278590028
1753324167	220	GET	Metadata Request	0.000000	0.000000	0	0	0	0	0	0	0	0	0	0	0	220	0	56	63.377853795451635	32.44029200004661	300.01383300009365	505.0
1753324167	220	GET	Tile Request	4905.500000	0.000000	24	31	36	40	52	61	70	75	91	100	110	669524	0	20	25.43495561385401	2.721458999985771	419.88416599997436	9754.427564956595
1753324167	220		Aggregated	4905.500000	0.000000	24	31	36	40	52	61	70	75	91	100	110	669744	0	20	25.447419238164123	2.721458999985771	419.88416599997436	9751.389278590028
1753324168	220	GET	Metadata Request	0.000000	0.000000	0	0	0	0	0	0	0	0	0	0	0	220	0	56	63.377853795451635	32.44029200004661	300.01383300009365	505.0
1753324168	220	GET	Tile Request	4909.100000	0.000000	25	31	37	41	54	63	71	77	92	110	130	683393	0	20	25.5767408399588	2.721458999985771	419.88416599997436	9755.454824676284
1753324168	220		Aggregated	4909.100000	0.000000	25	31	37	41	54	63	71	77	92	110	130	683613	0	20	25.588905975569453	2.721458999985771	419.88416599997436	9752.477847846661
1753324169	220	GET	Metadata Request	0.000000	0.000000	0	0	0	0	0	0	0	0	0	0	0	220	0	56	63.377853795451635	32.44029200004661	300.01383300009365	505.0
1753324169	220	GET	Tile Request	4909.100000	0.000000	25	31	37	41	54	63	71	77	92	110	130	683393	0	20	25.5767408399588	2.721458999985771	419.88416599997436	9755.454824676284
1753324169	220		Aggregated	4909.100000	0.000000	25	31	37	41	54	63	71	77	92	110	130	683613	0	20	25.588905975569453	2.721458999985771	419.88416599997436	9752.477847846661
1753324170	220	GET	Metadata Request	0.000000	0.000000	0	0	0	0	0	0	0	0	0	0	0	220	0	56	63.377853795451635	32.44029200004661	300.01383300009365	505.0
1753324170	220	GET	Tile Request	4909.100000	0.000000	25	31	37	41	54	63	71	77	92	110	130	683393	0	20	25.5767408399588	2.721458999985771	419.88416599997436	9755.454824676284
1753324170	220		Aggregated	4909.100000	0.000000	25	31	37	41	54	63	71	77	92	110	130	683613	0	20	25.588905975569453	2.721458999985771	419.88416599997436	9752.477847846661
1753324171	220	GET	Metadata Request	0.000000	0.000000	0	0	0	0	0	0	0	0	0	0	0	220	0	56	63.377853795451635	32.44029200004661	300.01383300009365	505.0
1753324171	220	GET	Tile Request	4877.100000	0.000000	24	31	36	41	54	63	71	76	93	110	130	698084	0	20	25.666197554371628	2.721458999985771	419.88416599997436	9757.071487098974
1753324171	220		Aggregated	4877.100000	0.000000	24	31	36	41	54	63	71	76	93	110	130	698304	0	20	25.678078575206445	2.721458999985771	419.88416599997436	9754.156630922922
1753324172	220	GET	Metadata Request	0.000000	0.000000	0	0	0	0	0	0	0	0	0	0	0	220	0	56	63.377853795451635	32.44029200004661	300.01383300009365	505.0
1753324172	220	GET	Tile Request	4877.100000	0.000000	24	31	36	41	54	63	71	76	93	110	130	698084	0	20	25.666197554371628	2.721458999985771	419.88416599997436	9757.071487098974
1753324172	220		Aggregated	4877.100000	0.000000	24	31	36	41	54	63	71	76	93	110	130	698304	0	20	25.678078575206445	2.721458999985771	419.88416599997436	9754.156630922922
1753324173	220	GET	Metadata Request	0.000000	0.000000	0	0	0	0	0	0	0	0	0	0	0	220	0	56	63.377853795451635	32.44029200004661	300.01383300009365	505.0
1753324173	220	GET	Tile Request	4877.100000	0.000000	24	31	36	41	54	63	71	76	93	110	130	698084	0	20	25.666197554371628	2.721458999985771	419.88416599997436	9757.071487098974
1753324173	220		Aggregated	4877.100000	0.000000	24	31	36	41	54	63	71	76	93	110	130	698304	0	20	25.678078575206445	2.721458999985771	419.88416599997436	9754.156630922922
1753324174	220	GET	Metadata Request	0.000000	0.000000	0	0	0	0	0	0	0	0	0	0	0	220	0	56	63.377853795451635	32.44029200004661	300.01383300009365	505.0
1753324174	220	GET	Tile Request	4846.400000	0.000000	25	32	37	42	55	64	73	77	96	110	130	712535	0	20	25.76126294381043	2.721458999985771	419.88416599997436	9757.457935399665
1753324174	220		Aggregated	4846.400000	0.000000	25	32	37	42	55	64	73	77	96	110	130	712755	0	20	25.772873735719795	2.721458999985771	419.88416599997436	9754.602058210745
1753324175	220	GET	Metadata Request	0.000000	0.000000	0	0	0	0	0	0	0	0	0	0	0	220	0	56	63.377853795451635	32.44029200004661	300.01383300009365	505.0
1753324175	220	GET	Tile Request	4846.400000	0.000000	25	32	37	42	55	64	73	77	96	110	130	712535	0	20	25.76126294381043	2.721458999985771	419.88416599997436	9757.457935399665
1753324175	220		Aggregated	4846.400000	0.000000	25	32	37	42	55	64	73	77	96	110	130	712755	0	20	25.772873735719795	2.721458999985771	419.88416599997436	9754.602058210745
1753324176	220	GET	Metadata Request	0.000000	0.000000	0	0	0	0	0	0	0	0	0	0	0	220	0	56	63.377853795451635	32.44029200004661	300.01383300009365	505.0
1753324176	220	GET	Tile Request	4846.400000	0.000000	25	32	37	42	55	64	73	77	96	110	130	712535	0	20	25.76126294381043	2.721458999985771	419.88416599997436	9757.457935399665
1753324176	220		Aggregated	4846.400000	0.000000	25	32	37	42	55	64	73	77	96	110	130	712755	0	20	25.772873735719795	2.721458999985771	419.88416599997436	9754.602058210745
1753324177	220	GET	Metadata Request	0.000000	0.000000	0	0	0	0	0	0	0	0	0	0	0	220	0	56	63.377853795451635	32.44029200004661	300.01383300009365	505.0
1753324177	220	GET	Tile Request	4783.900000	0.000000	25	32	37	42	55	65	73	78	96	110	130	727011	0	20	25.855282129670627	2.721458999985771	419.88416599997436	9758.136428472197
1753324177	220		Aggregated	4783.900000	0.000000	25	32	37	42	55	65	73	78	96	110	130	727231	0	20	25.8666333588763	2.721458999985771	419.88416599997436	9755.337194096512
1753324178	220	GET	Metadata Request	0.000000	0.000000	0	0	0	0	0	0	0	0	0	0	0	220	0	56	63.377853795451635	32.44029200004661	300.01383300009365	505.0
1753324178	220	GET	Tile Request	4783.900000	0.000000	25	32	37	42	55	65	73	78	96	110	130	727011	0	20	25.855282129670627	2.721458999985771	419.88416599997436	9758.136428472197
1753324178	220		Aggregated	4783.900000	0.000000	25	32	37	42	55	65	73	78	96	110	130	727231	0	20	25.8666333588763	2.721458999985771	419.88416599997436	9755.337194096512
1753324179	220	GET	Metadata Request	0.000000	0.000000	0	0	0	0	0	0	0	0	0	0	0	220	0	56	63.377853795451635	32.44029200004661	300.01383300009365	505.0
1753324179	220	GET	Tile Request	4783.900000	0.000000	25	32	37	42	55	65	73	78	96	110	130	727011	0	20	25.855282129670627	2.721458999985771	419.88416599997436	9758.136428472197
1753324179	220		Aggregated	4783.900000	0.000000	25	32	37	42	55	65	73	78	96	110	130	727231	0	20	25.8666333588763	2.721458999985771	419.88416599997436	9755.337194096512
1753324180	220	GET	Metadata Request	0.000000	0.000000	0	0	0	0	0	0	0	0	0	0	0	220	0	56	63.377853795451635	32.44029200004661	300.01383300009365	505.0
1753324180	220	GET	Tile Request	4829.800000	0.000000	25	32	37	41	55	64	73	78	94	160	180	741197	0	20	25.96175354961635	2.721458999985771	419.88416599997436	9757.225884616371
1753324180	220		Aggregated	4829.800000	0.000000	25	32	37	41	55	64	73	78	94	160	180	741417	0	20	25.97285599541147	2.721458999985771	419.88416599997436	9754.480479945834
1753324181	220	GET	Metadata Request	0.000000	0.000000	0	0	0	0	0	0	0	0	0	0	0	220	0	56	63.377853795451635	32.44029200004661	300.01383300009365	505.0
1753324181	220	GET	Tile Request	4829.800000	0.000000	25	32	37	41	55	64	73	78	94	160	180	741197	0	20	25.96175354961635	2.721458999985771	419.88416599997436	9757.225884616371
1753324181	220		Aggregated	4829.800000	0.000000	25	32	37	41	55	64	73	78	94	160	180	741417	0	20	25.97285599541147	2.721458999985771	419.88416599997436	9754.480479945834
1753324182	220	GET	Metadata Request	0.000000	0.000000	0	0	0	0	0	0	0	0	0	0	0	220	0	56	63.377853795451635	32.44029200004661	300.01383300009365	505.0
1753324182	220	GET	Tile Request	4829.800000	0.000000	25	32	37	41	55	64	73	78	94	160	180	741197	0	20	25.96175354961635	2.721458999985771	419.88416599997436	9757.225884616371
1753324182	220		Aggregated	4829.800000	0.000000	25	32	37	41	55	64	73	78	94	160	180	741417	0	20	25.97285599541147	2.721458999985771	419.88416599997436	9754.480479945834
1753324183	220	GET	Metadata Request	0.000000	0.000000	0	0	0	0	0	0	0	0	0	0	0	220	0	56	63.377853795451635	32.44029200004661	300.01383300009365	505.0
1753324183	220	GET	Tile Request	4803.400000	0.000000	25	32	37	41	55	64	73	78	94	170	290	755857	0	20	26.038691365616764	2.721458999985771	419.88416599997436	9755.008668306307
1753324183	220		Aggregated	4803.400000	0.000000	25	32	37	41	55	64	73	78	94	170	290	756077	0	20	26.04955615284685	2.721458999985771	419.88416599997436	9752.317140979027
1753324184	220	GET	Metadata Request	0.000000	0.000000	0	0	0	0	0	0	0	0	0	0	0	220	0	56	63.377853795451635	32.44029200004661	300.01383300009365	505.0
1753324184	220	GET	Tile Request	4803.400000	0.000000	25	32	37	41	55	64	73	78	94	170	290	755857	0	20	26.038691365616764	2.721458999985771	419.88416599997436	9755.008668306307
1753324184	220		Aggregated	4803.400000	0.000000	25	32	37	41	55	64	73	78	94	170	290	756077	0	20	26.04955615284685	2.721458999985771	419.88416599997436	9752.317140979027
1753324185	220	GET	Metadata Request	0.000000	0.000000	0	0	0	0	0	0	0	0	0	0	0	220	0	56	63.377853795451635	32.44029200004661	300.01383300009365	505.0
1753324185	220	GET	Tile Request	4803.400000	0.000000	25	32	37	41	55	64	73	78	94	170	290	755857	0	20	26.038691365616764	2.721458999985771	419.88416599997436	9755.008668306307
1753324185	220		Aggregated	4803.400000	0.000000	25	32	37	41	55	64	73	78	94	170	290	756077	0	20	26.04955615284685	2.721458999985771	419.88416599997436	9752.317140979027
1753324186	220	GET	Metadata Request	0.000000	0.000000	0	0	0	0	0	0	0	0	0	0	0	220	0	56	63.377853795451635	32.44029200004661	300.01383300009365	505.0
1753324186	220	GET	Tile Request	4789.800000	0.000000	25	32	38	42	56	65	74	81	180	400	450	769474	0	21	26.168145960449586	2.721458999985771	450.9739590000663	9753.628412396
1753324186	220		Aggregated	4789.800000	0.000000	25	32	38	42	56	65	74	81	180	400	450	769694	0	21	26.178781532149117	2.721458999985771	450.9739590000663	9750.98489659527
1753324187	220	GET	Metadata Request	0.000000	0.000000	0	0	0	0	0	0	0	0	0	0	0	220	0	56	63.377853795451635	32.44029200004661	300.01383300009365	505.0
1753324187	220	GET	Tile Request	4789.800000	0.000000	25	32	38	42	56	65	74	81	180	400	450	769474	0	21	26.168145960449586	2.721458999985771	450.9739590000663	9753.628412396
1753324187	220		Aggregated	4789.800000	0.000000	25	32	38	42	56	65	74	81	180	400	450	769694	0	21	26.178781532149117	2.721458999985771	450.9739590000663	9750.98489659527
1753324188	220	GET	Metadata Request	0.000000	0.000000	0	0	0	0	0	0	0	0	0	0	0	220	0	56	63.377853795451635	32.44029200004661	300.01383300009365	505.0
1753324188	220	GET	Tile Request	4789.800000	0.000000	25	32	38	42	56	65	74	81	180	400	450	769474	0	21	26.168145960449586	2.721458999985771	450.9739590000663	9753.628412396
1753324188	220		Aggregated	4789.800000	0.000000	25	32	38	42	56	65	74	81	180	400	450	769694	0	21	26.178781532149117	2.721458999985771	450.9739590000663	9750.98489659527
1753324189	220	GET	Metadata Request	0.000000	0.000000	0	0	0	0	0	0	0	0	0	0	0	220	0	56	63.377853795451635	32.44029200004661	300.01383300009365	505.0
1753324189	220	GET	Tile Request	4692.900000	0.000000	25	32	37	43	55	64	75	84	190	400	450	783660	0	21	26.260369116162604	2.721458999985771	450.9739590000663	9751.783423933848
1753324189	220		Aggregated	4692.900000	0.000000	25	32	37	43	55	64	75	84	190	400	450	783880	0	21	26.270786331335135	2.721458999985771	450.9739590000663	9749.188266061132
1753324190	220	GET	Metadata Request	0.000000	0.000000	0	0	0	0	0	0	0	0	0	0	0	220	0	56	63.377853795451635	32.44029200004661	300.01383300009365	505.0
1753324190	220	GET	Tile Request	4692.900000	0.000000	25	32	37	43	55	64	75	84	190	400	450	783660	0	21	26.260369116162604	2.721458999985771	450.9739590000663	9751.783423933848
1753324190	220		Aggregated	4692.900000	0.000000	25	32	37	43	55	64	75	84	190	400	450	783880	0	21	26.270786331335135	2.721458999985771	450.9739590000663	9749.188266061132
1753324191	220	GET	Metadata Request	0.000000	0.000000	0	0	0	0	0	0	0	0	0	0	0	220	0	56	63.377853795451635	32.44029200004661	300.01383300009365	505.0
1753324191	220	GET	Tile Request	4692.900000	0.000000	25	32	37	43	55	64	75	84	190	400	450	783660	0	21	26.260369116162604	2.721458999985771	450.9739590000663	9751.783423933848
1753324191	220		Aggregated	4692.900000	0.000000	25	32	37	43	55	64	75	84	190	400	450	783880	0	21	26.270786331335135	2.721458999985771	450.9739590000663	9749.188266061132
1753324192	220	GET	Metadata Request	0.000000	0.000000	0	0	0	0	0	0	0	0	0	0	0	220	0	56	63.377853795451635	32.44029200004661	300.01383300009365	505.0
1753324192	220	GET	Tile Request	4720.400000	0.000000	24	31	37	42	55	65	79	150	200	420	450	797899	0	21	26.34994677837043	2.721458999985771	450.9739590000663	9751.85514081356
1753324192	220		Aggregated	4720.400000	0.000000	24	31	37	42	55	65	79	150	200	420	450	798119	0	21	26.36015345123971	2.721458999985771	450.9739590000663	9749.306262599937
1753324193	220	GET	Metadata Request	0.000000	0.000000	0	0	0	0	0	0	0	0	0	0	0	220	0	56	63.377853795451635	32.44029200004661	300.01383300009365	505.0
1753324193	220	GET	Tile Request	4720.400000	0.000000	24	31	37	42	55	65	79	150	200	420	450	797899	0	21	26.34994677837043	2.721458999985771	450.9739590000663	9751.85514081356
1753324193	220		Aggregated	4720.400000	0.000000	24	31	37	42	55	65	79	150	200	420	450	798119	0	21	26.36015345123971	2.721458999985771	450.9739590000663	9749.306262599937
1753324194	220	GET	Metadata Request	0.000000	0.000000	0	0	0	0	0	0	0	0	0	0	0	220	0	56	63.377853795451635	32.44029200004661	300.01383300009365	505.0
1753324194	220	GET	Tile Request	4720.400000	0.000000	24	31	37	42	55	65	79	150	200	420	450	797899	0	21	26.34994677837043	2.721458999985771	450.9739590000663	9751.85514081356
1753324194	220		Aggregated	4720.400000	0.000000	24	31	37	42	55	65	79	150	200	420	450	798119	0	21	26.36015345123971	2.721458999985771	450.9739590000663	9749.306262599937
1753324195	220	GET	Metadata Request	0.000000	0.000000	0	0	0	0	0	0	0	0	0	0	0	220	0	56	63.377853795451635	32.44029200004661	300.01383300009365	505.0
1753324195	220	GET	Tile Request	4697.600000	0.000000	24	31	37	43	56	66	82	160	200	420	450	811953	0	21	26.440506366767536	2.721458999985771	450.9739590000663	9753.036190518416
1753324195	220		Aggregated	4697.600000	0.000000	24	31	37	43	56	66	82	160	200	420	450	812173	0	21	26.450511890756033	2.721458999985771	450.9739590000663	9750.531098669864
1753324197	220	GET	Metadata Request	0.000000	0.000000	0	0	0	0	0	0	0	0	0	0	0	220	0	56	63.377853795451635	32.44029200004661	300.01383300009365	505.0
1753324197	220	GET	Tile Request	4697.600000	0.000000	24	31	37	43	56	66	82	160	200	420	450	811953	0	21	26.440506366767536	2.721458999985771	450.9739590000663	9753.036190518416
1753324197	220		Aggregated	4697.600000	0.000000	24	31	37	43	56	66	82	160	200	420	450	812173	0	21	26.450511890756033	2.721458999985771	450.9739590000663	9750.531098669864
1753324198	220	GET	Metadata Request	0.000000	0.000000	0	0	0	0	0	0	0	0	0	0	0	220	0	56	63.377853795451635	32.44029200004661	300.01383300009365	505.0
1753324198	220	GET	Tile Request	4697.600000	0.000000	24	31	36	42	54	65	86	160	200	410	430	811953	0	21	26.440506366767536	2.721458999985771	450.9739590000663	9753.036190518416
1753324198	220		Aggregated	4697.600000	0.000000	24	31	36	42	54	65	86	160	200	410	430	812173	0	21	26.450511890756033	2.721458999985771	450.9739590000663	9750.531098669864
1753324199	220	GET	Metadata Request	0.000000	0.000000	0	0	0	0	0	0	0	0	0	0	0	220	0	56	63.377853795451635	32.44029200004661	300.01383300009365	505.0
1753324199	220	GET	Tile Request	4720.100000	0.000000	24	31	37	42	55	65	86	160	200	410	430	825864	0	21	26.542228734727512	2.721458999985771	450.9739590000663	9753.480461674077
1753324199	220		Aggregated	4720.100000	0.000000	24	31	37	42	55	65	86	160	200	410	430	826084	0	21	26.552038678405587	2.721458999985771	450.9739590000663	9751.017436483457
1753324200	220	GET	Metadata Request	0.000000	0.000000	0	0	0	0	0	0	0	0	0	0	0	220	0	56	63.377853795451635	32.44029200004661	300.01383300009365	505.0
1753324200	220	GET	Tile Request	4720.100000	0.000000	24	31	37	42	55	65	86	160	200	410	430	825864	0	21	26.542228734727512	2.721458999985771	450.9739590000663	9753.480461674077
1753324200	220		Aggregated	4720.100000	0.000000	24	31	37	42	55	65	86	160	200	410	430	826084	0	21	26.552038678405587	2.721458999985771	450.9739590000663	9751.017436483457
1753324201	220	GET	Metadata Request	0.000000	0.000000	0	0	0	0	0	0	0	0	0	0	0	220	0	56	63.377853795451635	32.44029200004661	300.01383300009365	505.0
1753324201	220	GET	Tile Request	4720.100000	0.000000	24	31	37	42	55	65	88	160	200	410	420	825864	0	21	26.542228734727512	2.721458999985771	450.9739590000663	9753.480461674077
1753324201	220		Aggregated	4720.100000	0.000000	24	31	37	42	55	65	88	160	200	410	420	826084	0	21	26.552038678405587	2.721458999985771	450.9739590000663	9751.017436483457
1753324202	220	GET	Metadata Request	0.000000	0.000000	0	0	0	0	0	0	0	0	0	0	0	220	0	56	63.377853795451635	32.44029200004661	300.01383300009365	505.0
1753324202	220	GET	Tile Request	4685.100000	0.000000	25	31	37	42	55	65	81	160	200	400	420	840341	0	21	26.609773666499674	2.721458999985771	450.9739590000663	9753.187683333314
1753324202	220		Aggregated	4685.100000	0.000000	25	31	37	42	55	65	81	160	200	400	420	840561	0	21	26.61939697477637	2.721458999985771	450.9739590000663	9750.767155506857
1753324203	220	GET	Metadata Request	0.000000	0.000000	0	0	0	0	0	0	0	0	0	0	0	220	0	56	63.377853795451635	32.44029200004661	300.01383300009365	505.0
1753324203	220	GET	Tile Request	4685.100000	0.000000	25	31	37	42	55	65	81	160	200	400	420	840341	0	21	26.609773666499674	2.721458999985771	450.9739590000663	9753.187683333314
1753324203	220		Aggregated	4685.100000	0.000000	25	31	37	42	55	65	81	160	200	400	420	840561	0	21	26.61939697477637	2.721458999985771	450.9739590000663	9750.767155506857
1753324204	220	GET	Metadata Request	0.000000	0.000000	0	0	0	0	0	0	0	0	0	0	0	220	0	56	63.377853795451635	32.44029200004661	300.01383300009365	505.0
1753324204	220	GET	Tile Request	4685.100000	0.000000	25	32	37	42	55	65	77	150	200	290	410	840341	0	21	26.609773666499674	2.721458999985771	450.9739590000663	9753.187683333314
1753324204	220		Aggregated	4685.100000	0.000000	25	32	37	42	55	65	77	150	200	290	410	840561	0	21	26.61939697477637	2.721458999985771	450.9739590000663	9750.767155506857
1753324205	220	GET	Metadata Request	0.000000	0.000000	0	0	0	0	0	0	0	0	0	0	0	220	0	56	63.377853795451635	32.44029200004661	300.01383300009365	505.0
1753324205	220	GET	Tile Request	4748.800000	0.000000	25	32	38	43	56	65	76	100	200	290	410	854106	0	21	26.707804880456298	2.721458999985771	450.9739590000663	9752.957526349188
1753324205	220		Aggregated	4748.800000	0.000000	25	32	38	43	56	65	76	100	200	290	410	854326	0	21	26.717247892563268	2.721458999985771	450.9739590000663	9750.57605761735
1753324206	220	GET	Metadata Request	0.000000	0.000000	0	0	0	0	0	0	0	0	0	0	0	220	0	56	63.377853795451635	32.44029200004661	300.01383300009365	505.0
1753324206	220	GET	Tile Request	4748.800000	0.000000	25	32	38	43	56	65	76	100	200	290	410	854106	0	21	26.707804880456298	2.721458999985771	450.9739590000663	9752.957526349188
1753324206	220		Aggregated	4748.800000	0.000000	25	32	38	43	56	65	76	100	200	290	410	854326	0	21	26.717247892563268	2.721458999985771	450.9739590000663	9750.57605761735
1753324207	220	GET	Metadata Request	0.000000	0.000000	0	0	0	0	0	0	0	0	0	0	0	220	0	56	63.377853795451635	32.44029200004661	300.01383300009365	505.0
1753324207	220	GET	Tile Request	4748.800000	0.000000	26	32	38	43	56	65	76	92	190	290	410	854106	0	21	26.707804880456298	2.721458999985771	450.9739590000663	9752.957526349188
1753324207	220		Aggregated	4748.800000	0.000000	26	32	38	43	56	65	76	92	190	290	410	854326	0	21	26.717247892563268	2.721458999985771	450.9739590000663	9750.57605761735
1753324208	220	GET	Metadata Request	0.000000	0.000000	0	0	0	0	0	0	0	0	0	0	0	220	0	56	63.377853795451635	32.44029200004661	300.01383300009365	505.0
1753324208	220	GET	Tile Request	4689.500000	0.000000	26	32	38	42	55	65	74	85	190	290	410	868486	0	21	26.776047088825845	2.721458999985771	450.9739590000663	9754.823404176925
1753324208	220		Aggregated	4689.500000	0.000000	26	32	38	42	55	65	74	85	190	290	410	868706	0	21	26.78531650503277	2.721458999985771	450.9739590000663	9752.480884211689
1753324209	220	GET	Metadata Request	0.000000	0.000000	0	0	0	0	0	0	0	0	0	0	0	220	0	56	63.377853795451635	32.44029200004661	300.01383300009365	505.0
1753324209	220	GET	Tile Request	4689.500000	0.000000	26	32	38	42	55	65	74	85	190	290	410	868486	0	21	26.776047088825845	2.721458999985771	450.9739590000663	9754.823404176925
1753324209	220		Aggregated	4689.500000	0.000000	26	32	38	42	55	65	74	85	190	290	410	868706	0	21	26.78531650503277	2.721458999985771	450.9739590000663	9752.480884211689
1753324210	220	GET	Metadata Request	0.000000	0.000000	0	0	0	0	0	0	0	0	0	0	0	220	0	56	63.377853795451635	32.44029200004661	300.01383300009365	505.0
1753324210	220	GET	Tile Request	4689.500000	0.000000	26	32	38	42	55	64	73	80	180	220	260	868486	0	21	26.776047088825845	2.721458999985771	450.9739590000663	9754.823404176925
1753324210	220		Aggregated	4689.500000	0.000000	26	32	38	42	55	64	73	80	180	220	260	868706	0	21	26.78531650503277	2.721458999985771	450.9739590000663	9752.480884211689
1753324211	220	GET	Metadata Request	0.000000	0.000000	0	0	0	0	0	0	0	0	0	0	0	220	0	56	63.377853795451635	32.44029200004661	300.01383300009365	505.0
1753324211	220	GET	Tile Request	4719.800000	0.000000	25	32	37	41	54	63	72	79	170	210	260	883640	0	21	26.805673429916034	2.721458999985771	450.9739590000663	9755.036341722873
1753324211	220		Aggregated	4719.800000	0.000000	25	32	37	41	54	63	72	79	170	210	260	883860	0	21	26.814776545432537	2.721458999985771	450.9739590000663	9752.73393184441
1753324212	220	GET	Metadata Request	0.000000	0.000000	0	0	0	0	0	0	0	0	0	0	0	220	0	56	63.377853795451635	32.44029200004661	300.01383300009365	505.0
1753324212	220	GET	Tile Request	4719.800000	0.000000	25	32	37	41	54	63	72	79	170	210	260	883640	0	21	26.805673429916034	2.721458999985771	450.9739590000663	9755.036341722873
1753324212	220		Aggregated	4719.800000	0.000000	25	32	37	41	54	63	72	79	170	210	260	883860	0	21	26.814776545432537	2.721458999985771	450.9739590000663	9752.73393184441
1753324213	220	GET	Metadata Request	0.000000	0.000000	0	0	0	0	0	0	0	0	0	0	0	220	0	56	63.377853795451635	32.44029200004661	300.01383300009365	505.0
1753324213	220	GET	Tile Request	4719.800000	0.000000	25	32	37	41	54	62	71	79	170	210	240	883640	0	21	26.805673429916034	2.721458999985771	450.9739590000663	9755.036341722873
1753324213	220		Aggregated	4719.800000	0.000000	25	32	37	41	54	62	71	79	170	210	240	883860	0	21	26.814776545432537	2.721458999985771	450.9739590000663	9752.73393184441
1753324214	220	GET	Metadata Request	0.000000	0.000000	0	0	0	0	0	0	0	0	0	0	0	220	0	56	63.377853795451635	32.44029200004661	300.01383300009365	505.0
1753324214	220	GET	Tile Request	4807.200000	0.000000	24	31	36	40	53	61	69	76	160	200	240	899056	0	21	26.818881998602976	2.721458999985771	450.9739590000663	9754.252489277642
1753324214	220		Aggregated	4807.200000	0.000000	24	31	36	40	53	61	69	76	160	200	240	899276	0	21	26.827825830969573	2.721458999985771	450.9739590000663	9751.9897406358
1753324215	220	GET	Metadata Request	0.000000	0.000000	0	0	0	0	0	0	0	0	0	0	0	220	0	56	63.377853795451635	32.44029200004661	300.01383300009365	505.0
1753324215	220	GET	Tile Request	4807.200000	0.000000	24	31	36	40	53	61	69	76	160	200	240	899056	0	21	26.818881998602976	2.721458999985771	450.9739590000663	9754.252489277642
1753324215	220		Aggregated	4807.200000	0.000000	24	31	36	40	53	61	69	76	160	200	240	899276	0	21	26.827825830969573	2.721458999985771	450.9739590000663	9751.9897406358
1753324216	220	GET	Metadata Request	0.000000	0.000000	0	0	0	0	0	0	0	0	0	0	0	220	0	56	63.377853795451635	32.44029200004661	300.01383300009365	505.0
1753324216	220	GET	Tile Request	4807.200000	0.000000	23	30	35	39	51	59	67	73	150	190	230	899056	0	21	26.818881998602976	2.721458999985771	450.9739590000663	9754.252489277642
1753324216	220		Aggregated	4807.200000	0.000000	23	30	35	39	51	59	67	73	150	190	230	899276	0	21	26.827825830969573	2.721458999985771	450.9739590000663	9751.9897406358
1753324217	220	GET	Metadata Request	0.000000	0.000000	0	0	0	0	0	0	0	0	0	0	0	220	0	56	63.377853795451635	32.44029200004661	300.01383300009365	505.0
1753324217	220	GET	Tile Request	4938.800000	0.000000	23	30	35	39	51	59	67	73	160	200	280	913904	0	21	26.85955865881974	2.721458999985771	450.9739590000663	9755.9595559271
1753324217	220		Aggregated	4938.800000	0.000000	23	30	35	39	51	59	67	73	160	200	280	914124	0	21	26.868347428100556	2.721458999985771	450.9739590000663	9753.733149988404
1753324218	220	GET	Metadata Request	0.000000	0.000000	0	0	0	0	0	0	0	0	0	0	0	220	0	56	63.377853795451635	32.44029200004661	300.01383300009365	505.0
1753324218	220	GET	Tile Request	4938.800000	0.000000	23	30	35	39	51	59	67	73	160	200	280	913904	0	21	26.85955865881974	2.721458999985771	450.9739590000663	9755.9595559271
1753324218	220		Aggregated	4938.800000	0.000000	23	30	35	39	51	59	67	73	160	200	280	914124	0	21	26.868347428100556	2.721458999985771	450.9739590000663	9753.733149988404
1753324219	220	GET	Metadata Request	0.000000	0.000000	0	0	0	0	0	0	0	0	0	0	0	220	0	56	63.377853795451635	32.44029200004661	300.01383300009365	505.0
1753324219	220	GET	Tile Request	4938.800000	0.000000	23	30	35	38	50	59	66	71	160	200	280	913904	0	21	26.85955865881974	2.721458999985771	450.9739590000663	9755.9595559271
1753324219	220		Aggregated	4938.800000	0.000000	23	30	35	38	50	59	66	71	160	200	280	914124	0	21	26.868347428100556	2.721458999985771	450.9739590000663	9753.733149988404
1753324220	220	GET	Metadata Request	0.000000	0.000000	0	0	0	0	0	0	0	0	0	0	0	220	0	56	63.377853795451635	32.44029200004661	300.01383300009365	505.0
1753324220	220	GET	Tile Request	5060.600000	0.000000	23	30	35	39	51	60	67	73	160	200	280	928475	0	21	26.911776195535683	2.721458999985771	450.9739590000663	9755.517592826947
1753324220	220		Aggregated	5060.600000	0.000000	23	30	35	39	51	60	67	73	160	200	280	928695	0	21	26.920414701258206	2.721458999985771	450.9739590000663	9753.326223356431
