# Supplementary material for: Iris RESTful Server and IrisTileSource: An Iris implementation for existing OpenSeaDragon viewers
Source: J Pathol Inform. 2025 Nov 17;20:100530. doi: 10.1016/j.jpi.2025.100530 (PMC12830180; doi:10.1016/j.jpi.2025.100530)
Supplement: Supplementary material 7 [file mmc7.csv]

Type	Name	Request Count	Failure Count	Median Response Time	Average Response Time	Min Response Time	Max Response Time	Average Content Size	Requests/s	Failures/s	50%	66%	75%	80%	90%	95%	98%	99%	99.9%	99.99%	100%
GET	Metadata Request	160	0	170.0	174.89811746199848	127.92400000034831	871.4484579977579	505.0	0.6663647813974034	0.0	170	180	190	190	210	220	280	430	870	870	870
GET	Tile Request	297842	0	59	68.74448058652126	34.72637500090059	2586.5656660025707	9776.727640829702	1240.4463701310337	0.0	59	65	71	75	95	120	170	230	600	1300	2600
	Aggregated	298002	0	59	68.80147544528087	34.72637500090059	2586.5656660025707	9771.749565439159	1241.1127349124313	0.0	59	65	71	75	95	120	170	230	600	1300	2600
