# Supplementary material for: Iris RESTful Server and IrisTileSource: An Iris implementation for existing OpenSeaDragon viewers
Source: J Pathol Inform. 2025 Nov 17;20:100530. doi: 10.1016/j.jpi.2025.100530 (PMC12830180; doi:10.1016/j.jpi.2025.100530)
Supplement: Supplementary material 8 [file mmc8.csv]

Timestamp	User Count	Type	Name	Requests/s	Failures/s	50%	66%	75%	80%	90%	95%	98%	99%	99.9%	99.99%	100%	Total Request Count	Total Failure Count	Total Median Response Time	Total Average Response Time	Total Min Response Time	Total Max Response Time	Total Average Content Size
1753292600	0		Aggregated	0.000000	0.000000	N/A	N/A	N/A	N/A	N/A	N/A	N/A	N/A	N/A	N/A	N/A	0	0	0	0.0	0	0	0
1753292601	0		Aggregated	0.000000	0.000000	N/A	N/A	N/A	N/A	N/A	N/A	N/A	N/A	N/A	N/A	N/A	0	0	0	0.0	0	0	0
1753292602	1		Aggregated	0.000000	0.000000	N/A	N/A	N/A	N/A	N/A	N/A	N/A	N/A	N/A	N/A	N/A	0	0	0	0.0	0	0	0
1753292603	2		Aggregated	0.000000	0.000000	N/A	N/A	N/A	N/A	N/A	N/A	N/A	N/A	N/A	N/A	N/A	0	0	0	0.0	0	0	0
1753292604	3	GET	Metadata Request	0.000000	0.000000	250	250	250	250	250	250	250	250	250	250	250	2	0	180.0	213.04629200312775	175.03550000401447	251.05708400224103	505.0
1753292604	3	GET	Tile Request	0.000000	0.000000	0	0	0	0	0	0	0	0	0	0	0	33	0	48	60.38132194005426	39.62075000163168	145.98804100387497	11662.818181818182
1753292604	3		Aggregated	0.000000	0.000000	49	56	82	90	120	180	250	250	250	250	250	35	0	49	69.10503451508703	39.62075000163168	251.05708400224103	11025.228571428572
1753292605	4	GET	Metadata Request	0.000000	0.000000	250	250	250	250	250	250	250	250	250	250	250	2	0	180.0	213.04629200312775	175.03550000401447	251.05708400224103	505.0
1753292605	4	GET	Tile Request	0.000000	0.000000	53	56	89	90	99	120	150	150	150	150	150	33	0	48	60.38132194005426	39.62075000163168	145.98804100387497	11662.818181818182
1753292605	4		Aggregated	0.000000	0.000000	49	56	82	90	120	180	250	250	250	250	250	35	0	49	69.10503451508703	39.62075000163168	251.05708400224103	11025.228571428572
1753292606	5	GET	Metadata Request	0.666667	0.000000	250	250	250	250	250	250	250	250	250	250	250	3	0	180.0	203.39154166867957	175.03550000401447	251.05708400224103	505.0
1753292606	5	GET	Tile Request	11.000000	0.000000	48	53	56	68	95	120	150	150	150	150	150	57	0	48	57.1578640179053	39.62075000163168	145.98804100387497	9986.719298245614
1753292606	5		Aggregated	11.666667	0.000000	48	53	56	82	120	180	180	250	250	250	250	60	0	48	64.46954790044401	39.62075000163168	251.05708400224103	9512.633333333333
1753292607	6	GET	Metadata Request	1.000000	0.000000	190	190	250	250	250	250	250	250	250	250	250	5	0	190.0	199.9052915998618	175.03550000401447	251.05708400224103	505.0
1753292607	6	GET	Tile Request	16.333333	0.000000	46	49	53	56	97	120	150	170	170	170	170	188	0	46	57.01398583531703	38.10900000098627	174.54120900220005	8983.510638297872
1753292607	6		Aggregated	17.333333	0.000000	46	49	53	76	99	140	180	190	250	250	250	193	0	46	60.715833134916636	38.10900000098627	251.05708400224103	8763.860103626943
1753292608	7	GET	Metadata Request	1.000000	0.000000	190	190	250	250	250	250	250	250	250	250	250	5	0	190.0	199.9052915998618	175.03550000401447	251.05708400224103	505.0
1753292608	7	GET	Tile Request	16.333333	0.000000	46	49	53	56	97	120	150	170	170	170	170	188	0	46	57.01398583531703	38.10900000098627	174.54120900220005	8983.510638297872
1753292608	7		Aggregated	17.333333	0.000000	46	49	53	76	99	140	180	190	250	250	250	193	0	46	60.715833134916636	38.10900000098627	251.05708400224103	8763.860103626943
1753292609	8	GET	Metadata Request	0.833333	0.000000	190	190	190	250	250	250	250	250	250	250	250	6	0	180.0	191.25413183307197	147.9983329991228	251.05708400224103	505.0
1753292609	8	GET	Tile Request	32.833333	0.000000	46	49	50	53	95	120	140	160	170	170	170	244	0	46	55.56954850839784	38.10900000098627	174.54120900220005	9116.41393442623
1753292609	8		Aggregated	33.666667	0.000000	46	49	52	56	98	130	180	190	250	250	250	250	0	46	58.82597850819002	38.10900000098627	251.05708400224103	8909.74
1753292610	9	GET	Metadata Request	1.000000	0.000000	190	190	190	190	250	250	250	250	250	250	250	8	0	180.0	184.66812499991647	136.08070900227176	251.05708400224103	505.0
1753292610	9	GET	Tile Request	37.666667	0.000000	45	47	49	50	88	100	130	140	170	170	170	494	0	45	52.39711742118971	36.51150000223424	174.54120900220005	9514.12955465587
1753292610	9		Aggregated	38.666667	0.000000	46	47	49	50	91	120	150	180	250	250	250	502	0	46	54.505021924436356	36.51150000223424	251.05708400224103	9370.557768924304
1753292611	10	GET	Metadata Request	1.000000	0.000000	190	190	190	190	250	250	250	250	250	250	250	8	0	180.0	184.66812499991647	136.08070900227176	251.05708400224103	505.0
1753292611	10	GET	Tile Request	37.666667	0.000000	45	47	49	50	88	100	130	140	170	170	170	494	0	45	52.39711742118971	36.51150000223424	174.54120900220005	9514.12955465587
1753292611	10		Aggregated	38.666667	0.000000	46	47	49	50	91	120	150	180	250	250	250	502	0	46	54.505021924436356	36.51150000223424	251.05708400224103	9370.557768924304
1753292612	11	GET	Metadata Request	0.888889	0.000000	190	190	190	190	250	250	250	250	250	250	250	8	0	180.0	184.66812499991647	136.08070900227176	251.05708400224103	505.0
1753292612	11	GET	Tile Request	56.666667	0.000000	46	47	49	50	79	100	130	140	170	170	170	582	0	46	52.13658255848726	36.51150000223424	174.54120900220005	9615.65120274914
1753292612	11		Aggregated	57.555556	0.000000	46	48	49	50	90	110	140	180	250	250	250	590	0	46	53.93362042209986	36.51150000223424	251.05708400224103	9492.116949152542
1753292613	12	GET	Metadata Request	1.000000	0.000000	180	190	190	190	190	250	250	250	250	250	250	11	0	180.0	183.641068182293	136.08070900227176	251.05708400224103	505.0
1753292613	12	GET	Tile Request	61.444444	0.000000	45	47	48	49	63	100	130	130	170	170	170	929	0	45	51.03681895047028	36.51150000223424	174.54120900220005	9810.543595263724
1753292613	12		Aggregated	62.444444	0.000000	45	47	48	50	82	110	130	170	250	250	250	940	0	45	52.588570803183096	36.51150000223424	251.05708400224103	9701.648936170213
1753292614	13	GET	Metadata Request	1.000000	0.000000	180	190	190	190	190	190	190	190	190	190	190	11	0	180.0	183.641068182293	136.08070900227176	251.05708400224103	505.0
1753292614	13	GET	Tile Request	61.444444	0.000000	45	47	48	49	63	100	130	130	170	170	170	929	0	45	51.03681895047028	36.51150000223424	174.54120900220005	9810.543595263724
1753292614	13		Aggregated	62.444444	0.000000	45	47	48	50	82	110	130	170	250	250	250	940	0	45	52.588570803183096	36.51150000223424	251.05708400224103	9701.648936170213
1753292615	14	GET	Metadata Request	1.000000	0.000000	180	180	180	180	190	190	190	190	190	190	190	12	0	180.0	183.32140975023017	136.08070900227176	251.05708400224103	505.0
1753292615	14	GET	Tile Request	93.100000	0.000000	45	47	48	49	63	100	130	140	260	260	260	1047	0	45	51.72989569819854	36.51150000223424	256.85629199870164	9775.914995224452
1753292615	14		Aggregated	94.100000	0.000000	45	47	48	49	82	110	140	180	260	260	260	1059	0	45	53.221017670459524	36.51150000223424	256.85629199870164	9670.862134088762
1753292616	15	GET	Metadata Request	1.000000	0.000000	180	180	180	180	190	190	190	190	190	190	190	14	0	180.0	178.95462499966794	133.07708299544174	251.05708400224103	505.0
1753292616	15	GET	Tile Request	99.200000	0.000000	45	46	48	49	56	100	130	160	250	260	260	1455	0	45	51.51331062753496	36.51150000223424	256.85629199870164	9567.959450171822
1753292616	15		Aggregated	100.200000	0.000000	45	46	48	49	60	110	140	180	250	260	260	1469	0	45	52.72786365763017	36.51150000223424	256.85629199870164	9481.586793737237
1753292617	16	GET	Metadata Request	1.000000	0.000000	180	180	180	180	190	190	190	190	190	190	190	14	0	180.0	178.95462499966794	133.07708299544174	251.05708400224103	505.0
1753292617	16	GET	Tile Request	99.200000	0.000000	45	46	48	49	56	100	130	160	250	260	260	1455	0	45	51.51331062753496	36.51150000223424	256.85629199870164	9567.959450171822
1753292617	16		Aggregated	100.200000	0.000000	45	46	48	49	60	110	140	180	250	260	260	1469	0	45	52.72786365763017	36.51150000223424	256.85629199870164	9481.586793737237
1753292618	17	GET	Metadata Request	0.900000	0.000000	180	180	180	180	190	190	190	190	190	190	190	15	0	180.0	175.55258333304664	127.92400000034831	251.05708400224103	505.0
1753292618	17	GET	Tile Request	131.500000	0.000000	45	47	48	49	57	99	130	190	260	270	270	1589	0	45	52.02695088615865	36.51150000223424	267.1670420022565	9513.120201384518
1753292618	17		Aggregated	132.400000	0.000000	45	47	48	49	58	110	140	190	260	270	270	1604	0	45	53.18211577811832	36.51150000223424	267.1670420022565	9428.879675810475
1753292619	18	GET	Metadata Request	1.000000	0.000000	180	180	180	180	180	190	190	190	190	190	190	18	0	180.0	172.80266205570013	127.92400000034831	251.05708400224103	505.0
1753292619	18	GET	Tile Request	136.700000	0.000000	45	47	49	51	66	100	150	230	440	490	490	2091	0	45	54.02953831472704	36.51150000223424	485.1333330007037	9553.981826877092
1753292619	18		Aggregated	137.700000	0.000000	45	47	49	52	69	120	180	230	440	490	490	2109	0	45	55.043249185916	36.51150000223424	485.1333330007037	9476.750118539592
1753292620	19	GET	Metadata Request	1.000000	0.000000	170	180	180	180	180	180	180	180	180	180	180	18	0	180.0	172.80266205570013	127.92400000034831	251.05708400224103	505.0
1753292620	19	GET	Tile Request	136.700000	0.000000	45	47	49	51	66	100	150	230	440	490	490	2091	0	45	54.02953831472704	36.51150000223424	485.1333330007037	9553.981826877092
1753292620	19		Aggregated	137.700000	0.000000	45	47	49	52	69	120	180	230	440	490	490	2109	0	45	55.043249185916	36.51150000223424	485.1333330007037	9476.750118539592
1753292621	20	GET	Metadata Request	1.000000	0.000000	180	180	180	180	190	190	190	190	190	190	190	19	0	180.0	173.74230484213177	127.92400000034831	251.05708400224103	505.0
1753292621	20	GET	Tile Request	168.900000	0.000000	46	48	50	52	67	110	190	230	440	490	490	2271	0	46	54.06184126997057	36.51150000223424	485.1333330007037	9638.606781153676
1753292621	20		Aggregated	169.900000	0.000000	46	48	50	52	69	120	190	230	440	490	490	2290	0	46	55.05482328214134	36.51150000223424	485.1333330007037	9562.82576419214
1753292622	21	GET	Metadata Request	1.000000	0.000000	160	170	180	180	190	190	190	190	190	190	190	20	0	180.0	171.4627395998832	127.92400000034831	251.05708400224103	505.0
1753292622	21	GET	Tile Request	174.900000	0.000000	46	48	50	52	64	100	140	210	440	490	490	2917	0	46	53.22593663083546	36.51150000223424	485.1333330007037	9691.816592389441
1753292622	21		Aggregated	175.900000	0.000000	46	48	50	52	65	110	150	210	440	490	490	2937	0	46	54.03109020910613	36.51150000223424	485.1333330007037	9629.257405515833
1753292623	22	GET	Metadata Request	1.000000	0.000000	140	160	180	180	190	190	190	190	190	190	190	20	0	180.0	171.4627395998832	127.92400000034831	251.05708400224103	505.0
1753292623	22	GET	Tile Request	174.900000	0.000000	46	48	50	52	64	100	140	210	440	490	490	2917	0	46	53.22593663083546	36.51150000223424	485.1333330007037	9691.816592389441
1753292623	22		Aggregated	175.900000	0.000000	46	48	50	52	65	110	150	210	440	490	490	2937	0	46	54.03109020910613	36.51150000223424	485.1333330007037	9629.257405515833
1753292624	23	GET	Metadata Request	0.900000	0.000000	160	160	180	180	190	190	190	190	190	190	190	20	0	180.0	171.4627395998832	127.92400000034831	251.05708400224103	505.0
1753292624	23	GET	Tile Request	210.900000	0.000000	46	49	51	52	64	100	150	220	440	490	490	3136	0	46	53.04493396208124	35.91124999366002	485.1333330007037	9646.74330357143
1753292624	23		Aggregated	211.800000	0.000000	46	49	51	52	65	110	150	220	440	490	490	3156	0	46	53.79536365560343	35.91124999366002	485.1333330007037	9588.810836501902
1753292625	24	GET	Metadata Request	1.000000	0.000000	140	140	160	180	190	190	190	190	190	190	190	23	0	180.0	167.00242752140974	127.92400000034831	251.05708400224103	505.0
1753292625	24	GET	Tile Request	218.000000	0.000000	46	48	50	52	61	96	140	200	440	490	490	3893	0	46	52.28194113331985	35.91124999366002	485.1333330007037	9629.364757256615
1753292625	24		Aggregated	219.000000	0.000000	46	48	50	52	62	100	140	200	440	490	490	3916	0	46	52.95573357124785	35.91124999366002	485.1333330007037	9575.774259448417
1753292626	25	GET	Metadata Request	1.000000	0.000000	140	160	180	180	190	190	190	190	190	190	190	23	0	180.0	167.00242752140974	127.92400000034831	251.05708400224103	505.0
1753292626	25	GET	Tile Request	218.000000	0.000000	46	48	50	52	61	96	140	200	440	490	490	3893	0	46	52.28194113331985	35.91124999366002	485.1333330007037	9629.364757256615
1753292626	25		Aggregated	219.000000	0.000000	46	48	50	52	62	100	140	200	440	490	490	3916	0	46	52.95573357124785	35.91124999366002	485.1333330007037	9575.774259448417
1753292627	26	GET	Metadata Request	1.000000	0.000000	140	160	160	160	190	190	190	190	190	190	190	24	0	170.0	166.59481770784623	127.92400000034831	251.05708400224103	505.0
1753292627	26	GET	Tile Request	254.100000	0.000000	46	49	51	52	61	93	130	150	440	490	490	4150	0	46	52.16419450868572	35.91124999366002	485.1333330007037	9577.08265060241
1753292627	26		Aggregated	255.100000	0.000000	46	49	51	52	62	97	130	170	440	490	490	4174	0	46	52.822156884531395	35.91124999366002	485.1333330007037	9524.919262098707
1753292628	27	GET	Metadata Request	1.000000	0.000000	140	140	160	160	190	190	190	190	190	190	190	26	0	160.0	163.89915707650988	127.92400000034831	251.05708400224103	505.0
1753292628	27	GET	Tile Request	260.600000	0.000000	46	49	50	52	61	89	120	140	300	490	490	4991	0	46	51.740174062941556	35.91124999366002	485.1333330007037	9614.031456621919
1753292628	27		Aggregated	261.600000	0.000000	46	49	51	52	61	92	130	150	300	490	490	5017	0	46	52.32142452304775	35.91124999366002	485.1333330007037	9566.824995016943
1753292629	28	GET	Metadata Request	1.000000	0.000000	140	140	160	160	190	190	190	190	190	190	190	26	0	160.0	163.89915707650988	127.92400000034831	251.05708400224103	505.0
1753292629	28	GET	Tile Request	260.600000	0.000000	46	49	50	52	61	89	120	140	300	490	490	4991	0	46	51.740174062941556	35.91124999366002	485.1333330007037	9614.031456621919
1753292629	28		Aggregated	261.600000	0.000000	46	49	51	52	61	92	130	150	300	490	490	5017	0	46	52.32142452304775	35.91124999366002	485.1333330007037	9566.824995016943
1753292630	29	GET	Metadata Request	0.900000	0.000000	140	140	140	140	160	160	160	160	160	160	160	27	0	160.0	163.00115281423874	127.92400000034831	251.05708400224103	505.0
1753292630	29	GET	Tile Request	309.200000	0.000000	46	48	50	51	58	85	110	130	150	220	220	5277	0	46	51.710140767326145	35.91124999366002	485.1333330007037	9564.837407617964
1753292630	29		Aggregated	310.100000	0.000000	46	48	50	51	58	86	120	130	190	220	220	5304	0	46	52.276667412361334	35.91124999366002	485.1333330007037	9518.718325791855
1753292631	30	GET	Metadata Request	1.000000	0.000000	140	140	140	150	160	160	160	160	160	160	160	29	0	160.0	161.2164511720164	127.92400000034831	251.05708400224103	505.0
1753292631	30	GET	Tile Request	318.500000	0.000000	46	48	50	51	58	86	120	130	150	220	220	6217	0	46	51.6111922397158	35.91124999366002	485.1333330007037	9563.042142512466
1753292631	30		Aggregated	319.600000	0.000000	46	48	50	51	59	89	120	130	160	220	220	6246	0	46	52.12008633338162	35.91124999366002	485.1333330007037	9520.985910983029
1753292632	31	GET	Metadata Request	1.000000	0.000000	140	140	150	150	160	160	160	160	160	160	160	29	0	160.0	161.2164511720164	127.92400000034831	251.05708400224103	505.0
1753292632	31	GET	Tile Request	318.500000	0.000000	46	48	50	51	58	86	120	130	150	220	220	6217	0	46	51.6111922397158	35.91124999366002	485.1333330007037	9563.042142512466
1753292632	31		Aggregated	319.600000	0.000000	46	48	50	51	59	89	120	130	160	220	220	6246	0	46	52.12008633338162	35.91124999366002	485.1333330007037	9520.985910983029
1753292633	32	GET	Metadata Request	0.900000	0.000000	140	140	140	150	160	160	160	160	160	160	160	30	0	150.0	160.4630902996481	127.92400000034831	251.05708400224103	505.0
1753292633	32	GET	Tile Request	353.700000	0.000000	46	48	50	51	59	85	120	130	150	220	220	6529	0	46	51.64654880552342	35.91124999366002	485.1333330007037	9560.4758768571
1753292633	32		Aggregated	354.600000	0.000000	46	48	50	51	59	89	120	130	150	220	220	6559	0	46	52.144261299016904	35.91124999366002	485.1333330007037	9519.057325811862
1753292634	33	GET	Metadata Request	1.000000	0.000000	140	140	140	140	150	150	150	150	150	150	150	32	0	150.0	159.01902343716756	127.92400000034831	251.05708400224103	505.0
1753292634	33	GET	Tile Request	363.800000	0.000000	46	48	50	52	60	85	120	130	150	220	220	7557	0	46	51.502322947233	35.91124999366002	485.1333330007037	9520.972475850205
1753292634	33		Aggregated	364.800000	0.000000	46	48	50	52	60	87	120	140	150	220	220	7589	0	46	51.95568102019095	35.91124999366002	485.1333330007037	9482.955461852682
1753292635	34	GET	Metadata Request	1.000000	0.000000	140	140	140	140	150	150	150	150	150	150	150	32	0	150.0	159.01902343716756	127.92400000034831	251.05708400224103	505.0
1753292635	34	GET	Tile Request	363.800000	0.000000	46	48	50	52	60	85	120	130	150	220	220	7557	0	46	51.502322947233	35.91124999366002	485.1333330007037	9520.972475850205
1753292635	34		Aggregated	364.800000	0.000000	46	48	50	52	60	87	120	140	150	220	220	7589	0	46	51.95568102019095	35.91124999366002	485.1333330007037	9482.955461852682
1753292636	35	GET	Metadata Request	0.900000	0.000000	140	140	140	140	150	150	150	150	150	150	150	32	0	150.0	159.01902343716756	127.92400000034831	251.05708400224103	505.0
1753292636	35	GET	Tile Request	395.400000	0.000000	46	48	50	52	61	90	130	140	160	160	160	7894	0	46	51.60501529823115	35.91124999366002	485.1333330007037	9506.496072966811
1753292636	35		Aggregated	396.300000	0.000000	46	48	50	52	61	93	130	140	160	160	160	7926	0	46	52.03868275475979	35.91124999366002	485.1333330007037	9470.153923795106
1753292637	36	GET	Metadata Request	1.000000	0.000000	140	140	140	150	150	150	150	150	150	150	150	35	0	150.0	157.08868451391547	127.92400000034831	251.05708400224103	505.0
1753292637	36	GET	Tile Request	407.200000	0.000000	46	48	50	52	62	98	130	140	160	160	160	9006	0	46	51.74327075650867	35.91124999366002	485.1333330007037	9512.627026426826
1753292637	36		Aggregated	408.200000	0.000000	46	48	50	52	63	100	130	140	160	160	160	9041	0	46	52.15108952451102	35.91124999366002	485.1333330007037	9477.756221656897
1753292638	37	GET	Metadata Request	1.000000	0.000000	140	140	150	150	150	150	150	150	150	150	150	35	0	150.0	157.08868451391547	127.92400000034831	251.05708400224103	505.0
1753292638	37	GET	Tile Request	407.200000	0.000000	46	48	50	52	62	98	130	140	160	160	160	9006	0	46	51.74327075650867	35.91124999366002	485.1333330007037	9512.627026426826
1753292638	37		Aggregated	408.200000	0.000000	46	48	50	52	63	100	130	140	160	160	160	9041	0	46	52.15108952451102	35.91124999366002	485.1333330007037	9477.756221656897
1753292639	38	GET	Metadata Request	1.000000	0.000000	140	140	140	140	150	150	150	150	150	150	150	36	0	140.0	156.47664927746519	127.92400000034831	251.05708400224103	505.0
1753292639	38	GET	Tile Request	431.600000	0.000000	46	48	50	52	63	100	130	140	160	160	160	9403	0	46	51.66113822398091	35.91124999366002	485.1333330007037	9527.536956290545
1753292639	38		Aggregated	432.600000	0.000000	46	48	50	52	63	100	130	140	160	160	160	9439	0	46	52.06090074097693	35.91124999366002	485.1333330007037	9493.125331073206
1753292640	39	GET	Metadata Request	1.000000	0.000000	140	140	140	150	190	190	190	190	190	190	190	38	0	140.0	156.90141884184223	127.92400000034831	251.05708400224103	505.0
1753292640	39	GET	Tile Request	442.600000	0.000000	46	48	50	52	60	97	130	140	160	160	160	10680	0	46	51.30463815216881	34.72637500090059	485.1333330007037	9584.01563670412
1753292640	39		Aggregated	443.600000	0.000000	46	48	50	52	61	100	130	140	160	190	190	10718	0	46	51.679024946926006	34.72637500090059	485.1333330007037	9551.826553461467
1753292641	40	GET	Metadata Request	1.000000	0.000000	140	140	150	150	190	190	190	190	190	190	190	38	0	140.0	156.90141884184223	127.92400000034831	251.05708400224103	505.0
1753292641	40	GET	Tile Request	442.600000	0.000000	46	48	50	52	60	97	130	140	160	160	160	10680	0	46	51.30463815216881	34.72637500090059	485.1333330007037	9584.01563670412
1753292641	40		Aggregated	443.600000	0.000000	46	48	50	52	61	100	130	140	160	190	190	10718	0	46	51.679024946926006	34.72637500090059	485.1333330007037	9551.826553461467
1753292642	41	GET	Metadata Request	0.900000	0.000000	140	140	140	150	190	190	190	190	190	190	190	39	0	140.0	156.5307777689155	127.92400000034831	251.05708400224103	505.0
1753292642	41	GET	Tile Request	480.800000	0.000000	46	48	50	52	60	95	130	140	160	160	160	11092	0	46	51.322596463321624	34.72637500090059	485.1333330007037	9614.438424089434
1753292642	41		Aggregated	481.700000	0.000000	46	48	50	52	61	97	130	140	160	190	190	11131	0	46	51.6912173483201	34.72637500090059	485.1333330007037	9582.521426646303
1753292643	42	GET	Metadata Request	1.000000	0.000000	140	140	150	150	160	190	190	190	190	190	190	41	0	140.0	156.08091870689816	127.92400000034831	251.05708400224103	505.0
1753292643	42	GET	Tile Request	492.100000	0.000000	46	48	50	52	60	90	130	140	160	160	160	12439	0	46	51.15001333091118	34.72637500090059	485.1333330007037	9676.32124768872
1753292643	42		Aggregated	493.100000	0.000000	46	48	50	52	60	93	130	140	160	190	190	12480	0	46	51.49473826043164	34.72637500090059	485.1333330007037	9646.19110576923
1753292644	43	GET	Metadata Request	1.000000	0.000000	140	150	160	160	190	190	190	190	190	190	190	41	0	140.0	156.08091870689816	127.92400000034831	251.05708400224103	505.0
1753292644	43	GET	Tile Request	492.100000	0.000000	46	48	50	52	60	90	130	140	160	160	160	12439	0	46	51.15001333091118	34.72637500090059	485.1333330007037	9676.32124768872
1753292644	43		Aggregated	493.100000	0.000000	46	48	50	52	60	93	130	140	160	190	190	12480	0	46	51.49473826043164	34.72637500090059	485.1333330007037	9646.19110576923
1753292645	44	GET	Metadata Request	0.900000	0.000000	140	140	150	160	190	190	190	190	190	190	190	42	0	140.0	155.68481349951722	127.92400000034831	251.05708400224103	505.0
1753292645	44	GET	Tile Request	526.300000	0.000000	45	48	49	51	60	90	120	130	150	160	160	12902	0	46	51.08596859883877	34.72637500090059	485.1333330007037	9696.855061230817
1753292645	44		Aggregated	527.200000	0.000000	45	48	49	51	60	93	120	140	160	190	190	12944	0	46	51.425365345271736	34.72637500090059	485.1333330007037	9667.029820766378
1753292646	45	GET	Metadata Request	1.000000	0.000000	140	160	160	160	190	190	190	190	190	190	190	44	0	140.0	155.3126098632757	127.92400000034831	251.05708400224103	505.0
1753292646	45	GET	Tile Request	539.500000	0.000000	45	47	49	51	58	88	120	130	150	160	160	14396	0	46	50.80937389491116	34.72637500090059	485.1333330007037	9726.16330925257
1753292646	45		Aggregated	540.500000	0.000000	45	47	49	51	59	90	120	130	160	190	190	14440	0	46	51.127804807834146	34.72637500090059	485.1333330007037	9698.065581717452
1753292647	46	GET	Metadata Request	1.000000	0.000000	140	160	160	160	190	190	190	190	190	190	190	44	0	140.0	155.3126098632757	127.92400000034831	251.05708400224103	505.0
1753292647	46	GET	Tile Request	539.500000	0.000000	45	47	49	51	58	88	120	130	150	160	160	14396	0	46	50.80937389491116	34.72637500090059	485.1333330007037	9726.16330925257
1753292647	46		Aggregated	540.500000	0.000000	45	47	49	51	59	90	120	130	160	190	190	14440	0	46	51.127804807834146	34.72637500090059	485.1333330007037	9698.065581717452
1753292648	47	GET	Metadata Request	0.900000	0.000000	140	140	160	160	160	160	160	160	160	160	160	44	0	140.0	155.3126098632757	127.92400000034831	251.05708400224103	505.0
1753292648	47	GET	Tile Request	583.300000	0.000000	45	47	49	50	57	76	120	120	150	160	160	14893	0	46	50.75742173129274	34.72637500090059	485.1333330007037	9736.409722688511
1753292648	47		Aggregated	584.200000	0.000000	45	47	49	50	57	79	120	120	160	190	190	14937	0	46	51.06541050265292	34.72637500090059	485.1333330007037	9709.216710182767
1753292649	48	GET	Metadata Request	1.000000	0.000000	140	140	150	160	160	160	160	160	160	160	160	47	0	140.0	154.16925265905795	127.92400000034831	251.05708400224103	505.0
1753292649	48	GET	Tile Request	597.800000	0.000000	45	47	49	50	56	75	110	120	150	340	340	16476	0	45	50.557038058820396	34.72637500090059	485.1333330007037	9744.73391599903
1753292649	48		Aggregated	598.800000	0.000000	45	47	49	50	57	76	120	120	160	340	340	16523	0	45	50.85176505066271	34.72637500090059	485.1333330007037	9718.45131029474
1753292650	49	GET	Metadata Request	1.000000	0.000000	140	150	160	160	160	160	160	160	160	160	160	47	0	140.0	154.16925265905795	127.92400000034831	251.05708400224103	505.0
1753292650	49	GET	Tile Request	597.800000	0.000000	45	47	49	50	56	75	110	120	150	340	340	16476	0	45	50.557038058820396	34.72637500090059	485.1333330007037	9744.73391599903
1753292650	49		Aggregated	598.800000	0.000000	45	47	49	50	57	76	120	120	160	340	340	16523	0	45	50.85176505066271	34.72637500090059	485.1333330007037	9718.45131029474
1753292651	50	GET	Metadata Request	1.000000	0.000000	140	140	150	150	160	160	160	160	160	160	160	48	0	140.0	153.72993314531413	127.92400000034831	251.05708400224103	505.0
1753292651	50	GET	Tile Request	627.900000	0.000000	45	47	49	50	57	75	120	120	170	340	340	16975	0	46	50.61620058734044	34.72637500090059	485.1333330007037	9746.453667157584
1753292651	50		Aggregated	628.900000	0.000000	45	47	49	50	57	76	120	120	170	340	340	17023	0	46	50.906951874586056	34.72637500090059	485.1333330007037	9720.39540621512
1753292652	51	GET	Metadata Request	1.000000	0.000000	140	140	150	150	160	160	160	160	160	160	160	50	0	140.0	153.3564449995174	127.92400000034831	251.05708400224103	505.0
1753292652	51	GET	Tile Request	641.700000	0.000000	45	47	49	50	58	86	120	120	210	340	340	18534	0	46	50.768748979666725	34.72637500090059	485.1333330007037	9707.6466494011
1753292652	51		Aggregated	642.700000	0.000000	45	47	49	50	58	88	120	130	210	340	340	18584	0	46	51.04475978471364	34.72637500090059	485.1333330007037	9682.88705337925
1753292653	52	GET	Metadata Request	1.000000	0.000000	140	150	150	150	160	160	160	160	160	160	160	50	0	140.0	153.3564449995174	127.92400000034831	251.05708400224103	505.0
1753292653	52	GET	Tile Request	641.700000	0.000000	45	47	49	50	58	86	120	120	210	340	340	18534	0	46	50.768748979666725	34.72637500090059	485.1333330007037	9707.6466494011
1753292653	52		Aggregated	642.700000	0.000000	45	47	49	50	58	88	120	130	210	340	340	18584	0	46	51.04475978471364	34.72637500090059	485.1333330007037	9682.88705337925
1753292654	53	GET	Metadata Request	0.900000	0.000000	130	140	150	150	160	160	160	160	160	160	160	51	0	140.0	152.99465523475746	127.92400000034831	251.05708400224103	505.0
1753292654	53	GET	Tile Request	660.400000	0.000000	45	47	49	50	57	90	120	120	210	340	340	19090	0	46	50.757727791890275	34.72637500090059	485.1333330007037	9721.177579884756
1753292654	53		Aggregated	661.300000	0.000000	45	47	49	50	57	91	120	130	210	340	340	19141	0	46	51.03013170493482	34.72637500090059	485.1333330007037	9696.621649861554
1753292655	54	GET	Metadata Request	1.000000	0.000000	130	140	150	150	150	150	150	150	150	150	150	53	0	140.0	152.7539709050819	127.92400000034831	251.05708400224103	505.0
1753292655	54	GET	Tile Request	674.700000	0.000000	46	47	49	50	57	88	120	120	200	340	340	20850	0	46	50.648305705958634	34.72637500090059	485.1333330007037	9756.916882494004
1753292655	54		Aggregated	675.700000	0.000000	46	47	49	50	57	89	120	130	200	340	340	20903	0	46	50.90719678645202	34.72637500090059	485.1333330007037	9733.458450940056
1753292656	55	GET	Metadata Request	1.000000	0.000000	130	140	150	150	150	150	150	150	150	150	150	53	0	140.0	152.7539709050819	127.92400000034831	251.05708400224103	505.0
1753292656	55	GET	Tile Request	674.700000	0.000000	46	47	49	50	57	88	120	120	200	340	340	20850	0	46	50.648305705958634	34.72637500090059	485.1333330007037	9756.916882494004
1753292656	55		Aggregated	675.700000	0.000000	46	47	49	50	57	89	120	130	200	340	340	20903	0	46	50.90719678645202	34.72637500090059	485.1333330007037	9733.458450940056
1753292657	56	GET	Metadata Request	1.000000	0.000000	140	140	150	150	150	150	150	150	150	150	150	56	0	140.0	152.23446724940004	127.92400000034831	251.05708400224103	505.0
1753292657	56	GET	Tile Request	707.000000	0.000000	46	48	50	51	60	92	120	140	210	340	340	21952	0	46	50.87463080289656	34.72637500090059	485.1333330007037	9757.705949344023
1753292657	56		Aggregated	708.000000	0.000000	46	48	50	51	61	93	120	140	210	340	340	22008	0	46	51.132543872734985	34.72637500090059	485.1333330007037	9734.162168302435
1753292658	57	GET	Metadata Request	1.000000	0.000000	140	150	150	150	150	150	150	150	150	150	150	56	0	140.0	152.23446724940004	127.92400000034831	251.05708400224103	505.0
1753292658	57	GET	Tile Request	715.400000	0.000000	46	48	50	52	62	97	120	150	210	340	340	23120	0	46	51.166487707228995	34.72637500090059	485.1333330007037	9763.719247404844
1753292658	57		Aggregated	716.400000	0.000000	46	48	50	52	63	98	130	150	210	340	340	23176	0	46	51.41069753007856	34.72637500090059	485.1333330007037	9741.347471522264
1753292659	58	GET	Metadata Request	1.000000	0.000000	140	140	150	150	150	150	150	150	150	150	150	56	0	140.0	152.23446724940004	127.92400000034831	251.05708400224103	505.0
1753292659	58	GET	Tile Request	715.400000	0.000000	46	48	50	52	62	97	120	150	210	340	340	23120	0	46	51.166487707228995	34.72637500090059	485.1333330007037	9763.719247404844
1753292659	58		Aggregated	716.400000	0.000000	46	48	50	52	63	98	130	150	210	340	340	23176	0	46	51.41069753007856	34.72637500090059	485.1333330007037	9741.347471522264
1753292660	59	GET	Metadata Request	0.900000	0.000000	140	140	150	150	150	150	150	150	150	150	150	56	0	140.0	152.23446724940004	127.92400000034831	251.05708400224103	505.0
1753292660	59	GET	Tile Request	728.500000	0.000000	46	49	51	52	63	99	130	150	210	410	410	24376	0	46	51.14868360769633	34.72637500090059	485.1333330007037	9759.520183787332
1753292660	59		Aggregated	729.400000	0.000000	46	49	51	52	63	100	130	150	210	410	410	24432	0	46	51.380379902880314	34.72637500090059	485.1333330007037	9738.308120497708
1753292661	60	GET	Metadata Request	0.900000	0.000000	140	150	150	150	150	150	150	150	150	150	150	59	0	140.0	151.80791805015375	127.92400000034831	251.05708400224103	505.0
1753292661	60	GET	Tile Request	733.500000	0.000000	46	49	51	52	62	98	130	150	210	410	410	25700	0	46	51.127571260908155	34.72637500090059	485.1333330007037	9767.275525291829
1753292661	60		Aggregated	734.400000	0.000000	46	49	51	52	63	99	130	150	210	410	410	25759	0	46	51.35817572771839	34.72637500090059	485.1333330007037	9746.060638999961
1753292662	61	GET	Metadata Request	0.900000	0.000000	150	150	150	150	150	150	150	150	150	150	150	59	0	140.0	151.80791805015375	127.92400000034831	251.05708400224103	505.0
1753292662	61	GET	Tile Request	733.500000	0.000000	46	49	51	52	62	98	130	150	210	410	410	25700	0	46	51.127571260908155	34.72637500090059	485.1333330007037	9767.275525291829
1753292662	61		Aggregated	734.400000	0.000000	46	49	51	52	63	99	130	150	210	410	410	25759	0	46	51.35817572771839	34.72637500090059	485.1333330007037	9746.060638999961
1753292663	62	GET	Metadata Request	0.900000	0.000000	150	150	150	150	170	170	170	170	170	170	170	61	0	140.0	151.7004473928074	127.92400000034831	251.05708400224103	505.0
1753292663	62	GET	Tile Request	780.200000	0.000000	46	49	51	53	63	97	130	150	200	410	410	26948	0	46	51.20237349927014	34.72637500090059	485.1333330007037	9771.741613477809
1753292663	62		Aggregated	781.100000	0.000000	46	49	51	53	64	98	130	150	200	410	410	27009	0	46	51.429349044736654	34.72637500090059	485.1333330007037	9750.812618016216
1753292664	63	GET	Metadata Request	0.900000	0.000000	150	150	150	150	170	170	170	170	170	170	170	62	0	140.0	151.68842672515424	127.92400000034831	251.05708400224103	505.0
1753292664	63	GET	Tile Request	784.800000	0.000000	46	49	51	53	65	98	130	150	200	410	410	28336	0	46	51.32759552482232	34.72637500090059	485.1333330007037	9784.497282608696
1753292664	63		Aggregated	785.700000	0.000000	46	49	51	53	65	99	130	150	200	410	410	28398	0	46	51.54670854455681	34.72637500090059	485.1333330007037	9764.23779843651
1753292665	64	GET	Metadata Request	0.900000	0.000000	150	150	150	150	170	170	170	170	170	170	170	62	0	140.0	151.68842672515424	127.92400000034831	251.05708400224103	505.0
1753292665	64	GET	Tile Request	784.800000	0.000000	46	49	51	53	65	98	130	150	200	410	410	28336	0	46	51.32759552482232	34.72637500090059	485.1333330007037	9784.497282608696
1753292665	64		Aggregated	785.700000	0.000000	46	49	51	53	65	99	130	150	200	410	410	28398	0	46	51.54670854455681	34.72637500090059	485.1333330007037	9764.23779843651
1753292666	65	GET	Metadata Request	0.900000	0.000000	150	150	160	170	180	180	180	180	180	180	180	64	0	140.0	152.18011456192926	127.92400000034831	251.05708400224103	505.0
1753292666	65	GET	Tile Request	819.600000	0.000000	47	49	52	54	67	99	130	150	200	410	410	29705	0	46	51.35458500957343	34.72637500090059	485.1333330007037	9770.240296246424
1753292666	65		Aggregated	820.500000	0.000000	47	49	52	54	67	99	130	150	200	410	410	29769	0	46	51.571348551894296	34.72637500090059	485.1333330007037	9750.321072256374
1753292667	66	GET	Metadata Request	0.900000	0.000000	150	150	160	160	170	180	180	180	180	180	180	65	0	140.0	152.05404933792755	127.92400000034831	251.05708400224103	505.0
1753292667	66	GET	Tile Request	821.900000	0.000000	47	50	52	54	67	95	130	140	200	410	410	31099	0	46	51.37373925564278	34.72637500090059	485.1333330007037	9790.542782726132
1753292667	66		Aggregated	822.800000	0.000000	47	50	52	54	67	96	130	150	200	410	410	31164	0	46	51.583732201200085	34.72637500090059	485.1333330007037	9771.175555127711
1753292668	67	GET	Metadata Request	0.900000	0.000000	150	160	170	170	180	180	180	180	180	180	180	65	0	140.0	152.05404933792755	127.92400000034831	251.05708400224103	505.0
1753292668	67	GET	Tile Request	821.900000	0.000000	47	50	52	54	67	95	130	140	200	410	410	31099	0	46	51.37373925564278	34.72637500090059	485.1333330007037	9790.542782726132
1753292668	67		Aggregated	822.800000	0.000000	47	50	52	54	67	96	130	150	200	410	410	31164	0	46	51.583732201200085	34.72637500090059	485.1333330007037	9771.175555127711
1753292669	68	GET	Metadata Request	1.000000	0.000000	150	160	170	170	180	180	180	180	180	180	180	66	0	140.0	152.25319948424868	127.92400000034831	251.05708400224103	505.0
1753292669	68	GET	Tile Request	874.400000	0.000000	47	50	52	54	65	88	120	130	170	410	410	32503	0	46	51.42939110978233	34.72637500090059	485.1333330007037	9795.81992431468
1753292669	68		Aggregated	875.400000	0.000000	47	50	52	54	66	89	120	130	170	410	410	32569	0	46	51.6337072187422	34.72637500090059	485.1333330007037	9776.992385397158
1753292670	69	GET	Metadata Request	1.000000	0.000000	160	160	170	170	180	180	180	180	180	180	180	68	0	140.0	152.51639214650768	127.92400000034831	251.05708400224103	505.0
1753292670	69	GET	Tile Request	876.300000	0.000000	47	50	52	54	65	88	120	130	170	200	410	33999	0	46	51.485536363404215	34.72637500090059	485.1333330007037	9792.919732933322
1753292670	69		Aggregated	877.300000	0.000000	47	50	52	54	65	89	120	130	170	200	410	34067	0	46	51.68720067764528	34.72637500090059	485.1333330007037	9774.380426806
1753292671	70	GET	Metadata Request	1.000000	0.000000	160	170	170	170	180	180	180	180	180	180	180	68	0	140.0	152.51639214650768	127.92400000034831	251.05708400224103	505.0
1753292671	70	GET	Tile Request	876.300000	0.000000	47	50	52	54	65	88	120	130	170	200	410	33999	0	46	51.485536363404215	34.72637500090059	485.1333330007037	9792.919732933322
1753292671	70		Aggregated	877.300000	0.000000	47	50	52	54	65	89	120	130	170	200	410	34067	0	46	51.68720067764528	34.72637500090059	485.1333330007037	9774.380426806
1753292672	71	GET	Metadata Request	1.000000	0.000000	160	160	170	170	180	180	180	180	180	180	180	70	0	140.0	152.44984224243257	127.92400000034831	251.05708400224103	505.0
1753292672	71	GET	Tile Request	915.700000	0.000000	48	50	53	55	66	85	120	130	170	180	180	35480	0	46	51.494748296745165	34.72637500090059	485.1333330007037	9779.361612175873
1753292672	71		Aggregated	916.700000	0.000000	48	50	53	55	66	86	120	130	170	180	180	35550	0	46	51.69353469832597	34.72637500090059	485.1333330007037	9761.099859353024
1753292673	72	GET	Metadata Request	1.000000	0.000000	160	160	160	170	180	180	180	180	180	180	180	71	0	150.0	152.59037732349998	127.92400000034831	251.05708400224103	505.0
1753292673	72	GET	Tile Request	918.100000	0.000000	48	51	53	56	67	84	120	120	160	180	180	37012	0	46	51.59200082125809	34.72637500090059	485.1333330007037	9787.668648006053
1753292673	72		Aggregated	919.100000	0.000000	48	51	53	56	67	85	120	130	170	180	180	37083	0	46	51.78537473198965	34.72637500090059	485.1333330007037	9769.895828277107
1753292674	73	GET	Metadata Request	1.000000	0.000000	160	160	160	170	180	180	180	180	180	180	180	71	0	150.0	152.59037732349998	127.92400000034831	251.05708400224103	505.0
1753292674	73	GET	Tile Request	918.100000	0.000000	48	51	53	56	67	84	120	120	160	180	180	37012	0	46	51.59200082125809	34.72637500090059	485.1333330007037	9787.668648006053
1753292674	73		Aggregated	919.100000	0.000000	48	51	53	56	67	85	120	130	170	180	180	37083	0	46	51.78537473198965	34.72637500090059	485.1333330007037	9769.895828277107
1753292675	74	GET	Metadata Request	1.000000	0.000000	160	160	170	180	430	430	430	430	430	430	430	72	0	150.0	156.45782926347036	127.92400000034831	431.04691700136755	505.0
1753292675	74	GET	Tile Request	957.300000	0.000000	48	51	54	57	68	85	120	130	330	360	360	38368	0	46	51.90559589228786	34.72637500090059	485.1333330007037	9785.47010529608
1753292675	74		Aggregated	958.300000	0.000000	48	51	54	57	68	86	120	130	330	430	430	38440	0	46	52.101427338768715	34.72637500090059	485.1333330007037	9768.087330905308
1753292676	75	GET	Metadata Request	1.000000	0.000000	160	160	160	170	430	430	430	430	430	430	430	74	0	150.0	156.47364975636782	127.92400000034831	431.04691700136755	505.0
1753292676	75	GET	Tile Request	959.300000	0.000000	48	51	54	57	68	89	120	130	310	360	360	39831	0	46	52.123442838999715	34.72637500090059	485.1333330007037	9769.615299640984
1753292676	75		Aggregated	960.300000	0.000000	48	51	54	57	68	90	120	140	320	360	430	39905	0	46	52.316950302021496	34.72637500090059	485.1333330007037	9752.43495802531
1753292677	76	GET	Metadata Request	1.000000	0.000000	160	160	160	170	430	430	430	430	430	430	430	74	0	150.0	156.47364975636782	127.92400000034831	431.04691700136755	505.0
1753292677	76	GET	Tile Request	959.300000	0.000000	48	51	54	57	68	89	120	130	310	360	360	39831	0	46	52.123442838999715	34.72637500090059	485.1333330007037	9769.615299640984
1753292677	76		Aggregated	960.300000	0.000000	48	51	54	57	68	90	120	140	320	360	430	39905	0	46	52.316950302021496	34.72637500090059	485.1333330007037	9752.43495802531
1753292678	77	GET	Metadata Request	1.000000	0.000000	160	160	160	160	430	430	430	430	430	430	430	75	0	150.0	156.22554554623397	127.92400000034831	431.04691700136755	505.0
1753292678	77	GET	Tile Request	968.200000	0.000000	48	51	55	58	69	95	120	200	330	360	360	41288	0	47	52.33626201062099	34.72637500090059	485.1333330007037	9761.794322805657
1753292678	77		Aggregated	969.200000	0.000000	48	51	55	58	69	95	120	200	330	430	430	41363	0	47	52.524635587614185	34.72637500090059	485.1333330007037	9745.009767183232
1753292679	78	GET	Metadata Request	1.000000	0.000000	160	160	160	160	190	430	430	430	430	430	430	77	0	150.0	156.54827164888212	127.92400000034831	431.04691700136755	505.0
1753292679	78	GET	Tile Request	971.200000	0.000000	49	52	55	58	69	95	120	240	320	360	360	42842	0	47	52.57284150286162	34.72637500090059	485.1333330007037	9757.261869193782
1753292679	78		Aggregated	972.200000	0.000000	49	52	55	58	69	96	130	240	320	360	430	42919	0	47	52.75938145302919	34.72637500090059	485.1333330007037	9740.662596985017
1753292680	79	GET	Metadata Request	1.000000	0.000000	160	160	160	160	190	430	430	430	430	430	430	77	0	150.0	156.54827164888212	127.92400000034831	431.04691700136755	505.0
1753292680	79	GET	Tile Request	971.200000	0.000000	49	52	55	58	69	95	120	240	320	360	360	42842	0	47	52.57284150286162	34.72637500090059	485.1333330007037	9757.261869193782
1753292680	79		Aggregated	972.200000	0.000000	49	52	55	58	69	96	130	240	320	360	430	42919	0	47	52.75938145302919	34.72637500090059	485.1333330007037	9740.662596985017
1753292681	80	GET	Metadata Request	1.000000	0.000000	160	160	160	160	190	430	430	430	430	430	430	80	0	150.0	156.32713488694208	127.92400000034831	431.04691700136755	505.0
1753292681	80	GET	Tile Request	981.900000	0.000000	49	53	56	60	72	96	130	260	330	360	360	44385	0	47	52.72635491480954	34.72637500090059	485.1333330007037	9756.814689647403
1753292681	80		Aggregated	982.900000	0.000000	49	53	56	60	72	97	140	260	330	360	430	44465	0	47	52.91275011098112	34.72637500090059	485.1333330007037	9740.169121781177
1753292683	81	GET	Metadata Request	1.000000	0.000000	160	160	160	160	190	190	190	190	190	190	190	80	0	150.0	156.32713488694208	127.92400000034831	431.04691700136755	505.0
1753292683	81	GET	Tile Request	984.800000	0.000000	49	53	57	60	73	97	130	240	320	360	360	45979	0	47	52.89967781715075	34.72637500090059	485.1333330007037	9764.867787468193
1753292683	81		Aggregated	985.800000	0.000000	49	53	57	60	74	97	140	240	320	360	430	46059	0	47	53.079321243312464	34.72637500090059	485.1333330007037	9748.784298399878
1753292684	82	GET	Metadata Request	1.000000	0.000000	160	160	160	160	190	190	190	190	190	190	190	80	0	150.0	156.32713488694208	127.92400000034831	431.04691700136755	505.0
1753292684	82	GET	Tile Request	984.800000	0.000000	49	53	57	61	75	100	140	270	320	360	360	45979	0	47	52.89967781715075	34.72637500090059	485.1333330007037	9764.867787468193
1753292684	82		Aggregated	985.800000	0.000000	49	53	57	61	76	100	150	270	320	360	360	46059	0	47	53.079321243312464	34.72637500090059	485.1333330007037	9748.784298399878
1753292685	83	GET	Metadata Request	1.000000	0.000000	160	160	160	190	870	870	870	870	870	870	870	83	0	150.0	165.00900751744194	127.92400000034831	871.4484579977579	505.0
1753292685	83	GET	Tile Request	994.700000	0.000000	50	55	59	63	82	130	330	440	970	1100	1100	47614	0	47	55.07498702394134	34.72637500090059	1105.8702080044895	9757.906687108834
1753292685	83		Aggregated	995.700000	0.000000	50	55	59	63	82	130	330	440	970	1100	1100	47697	0	47	55.26628886055493	34.72637500090059	1105.8702080044895	9741.805228840389
1753292686	84	GET	Metadata Request	1.000000	0.000000	160	160	160	190	870	870	870	870	870	870	870	83	0	150.0	165.00900751744194	127.92400000034831	871.4484579977579	505.0
1753292686	84	GET	Tile Request	994.700000	0.000000	50	55	59	63	82	130	330	440	970	1100	1100	47614	0	47	55.07498702394134	34.72637500090059	1105.8702080044895	9757.906687108834
1753292686	84		Aggregated	995.700000	0.000000	50	55	59	63	82	130	330	440	970	1100	1100	47697	0	47	55.26628886055493	34.72637500090059	1105.8702080044895	9741.805228840389
1753292687	85	GET	Metadata Request	1.000000	0.000000	160	160	190	190	870	870	870	870	870	870	870	83	0	150.0	165.00900751744194	127.92400000034831	871.4484579977579	505.0
1753292687	85	GET	Tile Request	994.700000	0.000000	51	55	60	63	83	140	370	460	1000	1100	1100	47614	0	47	55.07498702394134	34.72637500090059	1105.8702080044895	9757.906687108834
1753292687	85		Aggregated	995.700000	0.000000	51	55	60	63	84	140	380	460	1000	1100	1100	47697	0	47	55.26628886055493	34.72637500090059	1105.8702080044895	9741.805228840389
1753292688	86	GET	Metadata Request	1.000000	0.000000	160	160	160	180	870	870	870	870	870	870	870	86	0	150.0	164.91764097609544	127.92400000034831	871.4484579977579	505.0
1753292688	86	GET	Tile Request	861.000000	0.000000	51	56	60	63	82	150	340	440	970	1100	1100	50600	0	47	55.77186316924579	34.72637500090059	1105.8702080044895	9753.455533596838
1753292688	86		Aggregated	862.000000	0.000000	51	56	60	63	83	150	340	440	970	1100	1100	50686	0	47	55.95705310120702	34.72637500090059	1105.8702080044895	9737.763484985991
1753292689	87	GET	Metadata Request	1.000000	0.000000	160	160	160	180	870	870	870	870	870	870	870	86	0	150.0	164.91764097609544	127.92400000034831	871.4484579977579	505.0
1753292689	87	GET	Tile Request	861.000000	0.000000	51	56	60	63	82	150	340	440	970	1100	1100	50600	0	47	55.77186316924579	34.72637500090059	1105.8702080044895	9753.455533596838
1753292689	87		Aggregated	862.000000	0.000000	51	56	60	63	83	150	340	440	970	1100	1100	50686	0	47	55.95705310120702	34.72637500090059	1105.8702080044895	9737.763484985991
1753292690	88	GET	Metadata Request	1.000000	0.000000	160	160	180	180	870	870	870	870	870	870	870	86	0	150.0	164.91764097609544	127.92400000034831	871.4484579977579	505.0
1753292690	88	GET	Tile Request	861.000000	0.000000	52	57	62	65	92	170	380	470	1000	1100	1100	50600	0	47	55.77186316924579	34.72637500090059	1105.8702080044895	9753.455533596838
1753292690	88		Aggregated	862.000000	0.000000	52	57	62	65	92	170	390	470	1000	1100	1100	50686	0	47	55.95705310120702	34.72637500090059	1105.8702080044895	9737.763484985991
1753292691	89	GET	Metadata Request	1.000000	0.000000	160	190	220	220	230	870	870	870	870	870	870	89	0	150.0	166.52610111176207	127.92400000034831	871.4484579977579	505.0
1753292691	89	GET	Tile Request	882.000000	0.000000	53	57	61	64	85	150	350	440	970	1100	1100	53903	0	48	56.14974746453818	34.72637500090059	1105.8702080044895	9757.695230321133
1753292691	89		Aggregated	883.000000	0.000000	53	57	61	64	85	150	350	440	970	1100	1100	53992	0	48	56.33169100199931	34.72637500090059	1105.8702080044895	9742.443158245665
1753292692	90	GET	Metadata Request	1.000000	0.000000	160	190	220	220	230	870	870	870	870	870	870	89	0	150.0	166.52610111176207	127.92400000034831	871.4484579977579	505.0
1753292692	90	GET	Tile Request	882.000000	0.000000	53	58	62	65	89	170	370	450	1000	1100	1100	53903	0	48	56.14974746453818	34.72637500090059	1105.8702080044895	9757.695230321133
1753292692	90		Aggregated	883.000000	0.000000	53	58	62	65	90	170	370	450	1000	1100	1100	53992	0	48	56.33169100199931	34.72637500090059	1105.8702080044895	9742.443158245665
1753292693	91	GET	Metadata Request	1.000000	0.000000	180	190	220	220	230	230	230	230	230	230	230	89	0	150.0	166.52610111176207	127.92400000034831	871.4484579977579	505.0
1753292693	91	GET	Tile Request	882.000000	0.000000	53	58	62	65	89	170	370	450	1000	1100	1100	53903	0	48	56.14974746453818	34.72637500090059	1105.8702080044895	9757.695230321133
1753292693	91		Aggregated	883.000000	0.000000	53	58	62	65	90	170	370	450	1000	1100	1100	53992	0	48	56.33169100199931	34.72637500090059	1105.8702080044895	9742.443158245665
1753292694	92	GET	Metadata Request	1.000000	0.000000	180	190	220	230	270	270	270	270	270	270	270	91	0	150.0	167.6049587795905	127.92400000034831	871.4484579977579	505.0
1753292694	92	GET	Tile Request	886.700000	0.000000	53	58	62	65	91	160	330	430	950	1100	1100	57055	0	48	56.66044941232106	34.72637500090059	1105.8702080044895	9738.669126281658
1753292694	92		Aggregated	887.700000	0.000000	53	58	62	65	92	170	330	430	950	1100	1100	57146	0	48	56.837118826670626	34.72637500090059	1105.8702080044895	9723.96531690757
1753292695	93	GET	Metadata Request	1.000000	0.000000	190	220	230	230	270	270	270	270	270	270	270	91	0	150.0	167.6049587795905	127.92400000034831	871.4484579977579	505.0
1753292695	93	GET	Tile Request	886.700000	0.000000	53	57	62	65	85	160	280	350	640	940	950	57055	0	48	56.66044941232106	34.72637500090059	1105.8702080044895	9738.669126281658
1753292695	93		Aggregated	887.700000	0.000000	53	58	62	65	86	160	280	350	640	940	950	57146	0	48	56.837118826670626	34.72637500090059	1105.8702080044895	9723.96531690757
1753292696	94	GET	Metadata Request	1.000000	0.000000	190	220	230	230	270	270	270	270	270	270	270	91	0	150.0	167.6049587795905	127.92400000034831	871.4484579977579	505.0
1753292696	94	GET	Tile Request	886.700000	0.000000	53	57	62	65	85	160	280	350	640	940	950	57055	0	48	56.66044941232106	34.72637500090059	1105.8702080044895	9738.669126281658
1753292696	94		Aggregated	887.700000	0.000000	53	58	62	65	86	160	280	350	640	940	950	57146	0	48	56.837118826670626	34.72637500090059	1105.8702080044895	9723.96531690757
1753292697	95	GET	Metadata Request	1.000000	0.000000	190	200	220	230	270	270	270	270	270	270	270	95	0	150.0	168.00324253632235	127.92400000034831	871.4484579977579	505.0
1753292697	95	GET	Tile Request	1045.900000	0.000000	53	57	61	64	82	150	200	260	390	550	690	60478	0	48	57.12876803434239	34.72637500090059	1105.8702080044895	9742.82382023215
1753292697	95		Aggregated	1046.900000	0.000000	53	57	61	64	83	150	200	270	390	550	690	60573	0	48	57.3026586304444	34.72637500090059	1105.8702080044895	9728.33562808512
1753292698	96	GET	Metadata Request	1.000000	0.000000	190	200	220	230	270	270	270	270	270	270	270	95	0	150.0	168.00324253632235	127.92400000034831	871.4484579977579	505.0
1753292698	96	GET	Tile Request	1045.900000	0.000000	53	57	61	64	83	150	190	250	340	530	550	60478	0	48	57.12876803434239	34.72637500090059	1105.8702080044895	9742.82382023215
1753292698	96		Aggregated	1046.900000	0.000000	53	57	61	64	83	150	190	250	340	530	550	60573	0	48	57.3026586304444	34.72637500090059	1105.8702080044895	9728.33562808512
1753292699	97	GET	Metadata Request	1.000000	0.000000	200	220	230	230	270	270	270	270	270	270	270	95	0	150.0	168.00324253632235	127.92400000034831	871.4484579977579	505.0
1753292699	97	GET	Tile Request	1045.900000	0.000000	53	57	61	64	83	150	190	250	340	530	550	60478	0	48	57.12876803434239	34.72637500090059	1105.8702080044895	9742.82382023215
1753292699	97		Aggregated	1046.900000	0.000000	53	57	61	64	83	150	190	250	340	530	550	60573	0	48	57.3026586304444	34.72637500090059	1105.8702080044895	9728.33562808512
1753292700	98	GET	Metadata Request	1.000000	0.000000	170	180	180	200	270	270	270	270	270	270	270	98	0	150.0	167.95252593822494	127.92400000034831	871.4484579977579	505.0
1753292700	98	GET	Tile Request	1114.100000	0.000000	53	56	59	62	78	140	180	210	310	530	550	64344	0	48	57.179674210585716	34.72637500090059	1105.8702080044895	9746.40331654855
1753292700	98		Aggregated	1115.100000	0.000000	53	56	59	62	79	140	180	220	310	530	550	64442	0	48	57.34813173004984	34.72637500090059	1105.8702080044895	9732.349477049129
1753292701	99	GET	Metadata Request	1.000000	0.000000	170	180	180	180	200	200	200	200	200	200	200	98	0	150.0	167.95252593822494	127.92400000034831	871.4484579977579	505.0
1753292701	99	GET	Tile Request	1114.100000	0.000000	52	56	59	61	79	150	190	220	310	530	550	64344	0	48	57.179674210585716	34.72637500090059	1105.8702080044895	9746.40331654855
1753292701	99		Aggregated	1115.100000	0.000000	52	56	59	61	80	150	190	220	310	530	550	64442	0	48	57.34813173004984	34.72637500090059	1105.8702080044895	9732.349477049129
1753292702	100	GET	Metadata Request	1.000000	0.000000	170	180	180	180	200	200	200	200	200	200	200	98	0	150.0	167.95252593822494	127.92400000034831	871.4484579977579	505.0
1753292702	100	GET	Tile Request	1114.100000	0.000000	52	56	59	61	79	150	190	220	310	530	550	64344	0	48	57.179674210585716	34.72637500090059	1105.8702080044895	9746.40331654855
1753292702	100		Aggregated	1115.100000	0.000000	52	56	59	61	80	150	190	220	310	530	550	64442	0	48	57.34813173004984	34.72637500090059	1105.8702080044895	9732.349477049129
1753292703	101	GET	Metadata Request	1.000000	0.000000	170	170	170	180	180	180	180	180	180	180	180	101	0	150.0	167.77269719743416	127.92400000034831	871.4484579977579	505.0
1753292703	101	GET	Tile Request	1160.600000	0.000000	53	57	60	63	80	140	180	220	290	330	350	67896	0	49	57.541205485435086	34.72637500090059	1105.8702080044895	9745.86390950866
1753292703	101		Aggregated	1161.600000	0.000000	53	57	60	63	81	150	190	220	290	330	350	67997	0	49	57.70493889518715	34.72637500090059	1105.8702080044895	9732.137903142786
1753292704	102	GET	Metadata Request	1.000000	0.000000	170	170	170	180	180	180	180	180	180	180	180	101	0	150.0	167.77269719743416	127.92400000034831	871.4484579977579	505.0
1753292704	102	GET	Tile Request	1160.600000	0.000000	53	57	60	62	80	140	180	210	300	330	350	67896	0	49	57.541205485435086	34.72637500090059	1105.8702080044895	9745.86390950866
1753292704	102		Aggregated	1161.600000	0.000000	53	57	60	63	80	140	180	210	290	330	350	67997	0	49	57.70493889518715	34.72637500090059	1105.8702080044895	9732.137903142786
1753292705	103	GET	Metadata Request	1.000000	0.000000	170	170	170	170	180	180	180	180	180	180	180	101	0	150.0	167.77269719743416	127.92400000034831	871.4484579977579	505.0
1753292705	103	GET	Tile Request	1160.600000	0.000000	53	57	60	62	80	140	180	210	300	330	350	67896	0	49	57.541205485435086	34.72637500090059	1105.8702080044895	9745.86390950866
1753292705	103		Aggregated	1161.600000	0.000000	53	57	60	63	80	140	180	210	290	330	350	67997	0	49	57.70493889518715	34.72637500090059	1105.8702080044895	9732.137903142786
1753292706	104	GET	Metadata Request	1.000000	0.000000	170	170	170	180	190	190	190	190	190	190	190	103	0	150.0	167.9862884362963	127.92400000034831	871.4484579977579	505.0
1753292706	104	GET	Tile Request	1210.500000	0.000000	54	58	61	64	82	150	200	230	370	480	530	71287	0	49	58.180194962632285	34.72637500090059	1105.8702080044895	9764.898985789836
1753292706	104		Aggregated	1211.500000	0.000000	54	58	61	64	82	150	200	230	370	480	530	71390	0	49	58.33862089942717	34.72637500090059	1105.8702080044895	9751.538997058411
1753292707	105	GET	Metadata Request	1.000000	0.000000	170	170	180	180	190	190	190	190	190	190	190	103	0	150.0	167.9862884362963	127.92400000034831	871.4484579977579	505.0
1753292707	105	GET	Tile Request	1210.500000	0.000000	54	58	61	64	81	140	200	230	380	480	530	71287	0	49	58.180194962632285	34.72637500090059	1105.8702080044895	9764.898985789836
1753292707	105		Aggregated	1211.500000	0.000000	54	58	61	64	82	150	200	230	380	480	530	71390	0	49	58.33862089942717	34.72637500090059	1105.8702080044895	9751.538997058411
1753292708	106	GET	Metadata Request	1.000000	0.000000	170	170	180	180	190	190	190	190	190	190	190	103	0	150.0	167.9862884362963	127.92400000034831	871.4484579977579	505.0
1753292708	106	GET	Tile Request	1210.500000	0.000000	54	58	61	64	81	140	200	230	380	480	530	71287	0	49	58.180194962632285	34.72637500090059	1105.8702080044895	9764.898985789836
1753292708	106		Aggregated	1211.500000	0.000000	54	58	61	64	82	150	200	230	380	480	530	71390	0	49	58.33862089942717	34.72637500090059	1105.8702080044895	9751.538997058411
1753292709	107	GET	Metadata Request	1.000000	0.000000	180	190	190	210	220	220	220	220	220	220	220	107	0	160.0	168.87134269098033	127.92400000034831	871.4484579977579	505.0
1753292709	107	GET	Tile Request	1202.700000	0.000000	55	60	64	67	84	150	200	230	390	480	530	74837	0	49	58.76914724456366	34.72637500090059	1105.8702080044895	9774.465772278418
1753292709	107		Aggregated	1203.700000	0.000000	55	60	64	67	85	150	200	230	390	480	530	74944	0	49	58.92634375012469	34.72637500090059	1105.8702080044895	9761.231452818105
1753292710	108	GET	Metadata Request	1.000000	0.000000	180	190	190	210	220	220	220	220	220	220	220	107	0	160.0	168.87134269098033	127.92400000034831	871.4484579977579	505.0
1753292710	108	GET	Tile Request	1202.700000	0.000000	56	61	65	68	86	160	210	230	400	480	530	74837	0	49	58.76914724456366	34.72637500090059	1105.8702080044895	9774.465772278418
1753292710	108		Aggregated	1203.700000	0.000000	56	61	65	68	87	160	210	230	400	480	530	74944	0	49	58.92634375012469	34.72637500090059	1105.8702080044895	9761.231452818105
1753292711	109	GET	Metadata Request	1.000000	0.000000	190	190	210	210	220	220	220	220	220	220	220	107	0	160.0	168.87134269098033	127.92400000034831	871.4484579977579	505.0
1753292711	109	GET	Tile Request	1202.700000	0.000000	56	61	65	68	86	160	210	230	400	480	530	74837	0	49	58.76914724456366	34.72637500090059	1105.8702080044895	9774.465772278418
1753292711	109		Aggregated	1203.700000	0.000000	56	61	65	68	87	160	210	230	400	480	530	74944	0	49	58.92634375012469	34.72637500090059	1105.8702080044895	9761.231452818105
1753292712	110	GET	Metadata Request	1.000000	0.000000	180	190	190	210	220	220	220	220	220	220	220	110	0	160.0	169.14703599031782	127.92400000034831	871.4484579977579	505.0
1753292712	110	GET	Tile Request	1173.500000	0.000000	57	62	66	70	90	160	210	230	400	480	530	78699	0	50	59.192539698948615	34.72637500090059	1105.8702080044895	9766.553348835436
1753292712	110		Aggregated	1174.500000	0.000000	57	62	66	70	91	160	210	230	400	480	530	78809	0	50	59.34601194947899	34.72637500090059	1105.8702080044895	9753.626260960044
1753292713	111	GET	Metadata Request	1.000000	0.000000	180	190	190	210	220	220	220	220	220	220	220	110	0	160.0	169.14703599031782	127.92400000034831	871.4484579977579	505.0
1753292713	111	GET	Tile Request	1173.500000	0.000000	57	62	67	70	91	170	210	230	400	480	530	78699	0	50	59.192539698948615	34.72637500090059	1105.8702080044895	9766.553348835436
1753292713	111		Aggregated	1174.500000	0.000000	57	62	67	70	92	170	210	230	400	480	530	78809	0	50	59.34601194947899	34.72637500090059	1105.8702080044895	9753.626260960044
1753292714	112	GET	Metadata Request	1.000000	0.000000	190	190	210	210	220	220	220	220	220	220	220	110	0	160.0	169.14703599031782	127.92400000034831	871.4484579977579	505.0
1753292714	112	GET	Tile Request	1173.500000	0.000000	57	62	67	70	91	170	210	230	400	480	530	78699	0	50	59.192539698948615	34.72637500090059	1105.8702080044895	9766.553348835436
1753292714	112		Aggregated	1174.500000	0.000000	57	62	67	70	92	170	210	230	400	480	530	78809	0	50	59.34601194947899	34.72637500090059	1105.8702080044895	9753.626260960044
1753292715	113	GET	Metadata Request	1.000000	0.000000	180	180	190	190	210	210	210	210	210	210	210	112	0	160.0	169.15083557082002	127.92400000034831	871.4484579977579	505.0
1753292715	113	GET	Tile Request	1207.900000	0.000000	58	63	69	73	98	170	230	280	640	720	730	81656	0	50	60.01859761687657	34.72637500090059	1105.8702080044895	9779.382286666014
1753292715	113		Aggregated	1208.800000	0.000000	58	63	69	73	99	170	230	280	640	720	730	81768	0	50	60.16807920687313	34.72637500090059	1105.8702080044895	9766.678896389785
1753292716	114	GET	Metadata Request	1.000000	0.000000	180	180	190	190	210	210	210	210	210	210	210	112	0	160.0	169.15083557082002	127.92400000034831	871.4484579977579	505.0
1753292716	114	GET	Tile Request	1207.900000	0.000000	58	64	69	73	98	170	220	270	650	720	730	81656	0	50	60.01859761687657	34.72637500090059	1105.8702080044895	9779.382286666014
1753292716	114		Aggregated	1208.800000	0.000000	58	64	69	73	98	170	220	270	650	720	730	81768	0	50	60.16807920687313	34.72637500090059	1105.8702080044895	9766.678896389785
1753292717	115	GET	Metadata Request	0.900000	0.000000	180	180	180	180	210	210	210	210	210	210	210	112	0	160.0	169.15083557082002	127.92400000034831	871.4484579977579	505.0
1753292717	115	GET	Tile Request	1124.400000	0.000000	58	64	70	74	99	170	240	390	720	830	860	82178	0	50	60.46454715163048	34.72637500090059	1105.8702080044895	9781.532441772737
1753292717	115		Aggregated	1125.300000	0.000000	58	64	70	74	99	170	240	390	720	830	860	82290	0	50	60.61247356192269	34.72637500090059	1105.8702080044895	9768.906707983959
1753292718	116	GET	Metadata Request	0.900000	0.000000	180	210	210	210	290	290	290	290	290	290	290	115	0	160.0	170.87748732117925	127.92400000034831	871.4484579977579	505.0
1753292718	116	GET	Tile Request	1057.000000	0.000000	59	65	71	75	110	190	390	640	790	860	860	84038	0	50	61.72465652177654	34.72637500090059	1105.8702080044895	9784.490325804993
1753292718	116		Aggregated	1057.900000	0.000000	59	65	71	75	110	190	390	640	790	860	860	84153	0	50	61.87382025381139	34.72637500090059	1105.8702080044895	9771.809359143464
1753292719	117	GET	Metadata Request	0.900000	0.000000	180	210	210	210	290	290	290	290	290	290	290	115	0	160.0	170.87748732117925	127.92400000034831	871.4484579977579	505.0
1753292719	117	GET	Tile Request	1057.000000	0.000000	59	65	71	76	110	190	530	670	800	860	860	84038	0	50	61.72465652177654	34.72637500090059	1105.8702080044895	9784.490325804993
1753292719	117		Aggregated	1057.900000	0.000000	59	65	71	76	110	200	530	670	800	860	860	84153	0	50	61.87382025381139	34.72637500090059	1105.8702080044895	9771.809359143464
1753292720	118	GET	Metadata Request	0.900000	0.000000	190	210	210	210	290	290	290	290	290	290	290	116	0	160.0	171.03106932706302	127.92400000034831	871.4484579977579	505.0
1753292720	118	GET	Tile Request	995.900000	0.000000	59	65	71	76	110	200	440	660	800	860	860	84916	0	50	61.89933492556214	34.72637500090059	1105.8702080044895	9785.409110179471
1753292720	118		Aggregated	996.800000	0.000000	59	65	71	76	110	200	440	660	800	860	860	85032	0	50	62.04821159776286	34.72637500090059	1105.8702080044895	9772.748847492709
1753292721	119	GET	Metadata Request	0.900000	0.000000	210	210	210	210	290	290	290	290	290	290	290	118	0	160.0	171.69298658422954	127.92400000034831	871.4484579977579	505.0
1753292721	119	GET	Tile Request	1003.300000	0.000000	59	66	72	77	120	220	390	640	790	860	860	87709	0	51	62.40808221722842	34.72637500090059	1105.8702080044895	9781.869112633824
1753292721	119		Aggregated	1004.200000	0.000000	59	66	72	77	120	220	390	640	790	860	860	87827	0	51	62.55491199298421	34.72637500090059	1105.8702080044895	9769.405171530396
1753292722	120	GET	Metadata Request	0.900000	0.000000	210	210	210	210	290	290	290	290	290	290	290	118	0	160.0	171.69298658422954	127.92400000034831	871.4484579977579	505.0
1753292722	120	GET	Tile Request	1003.300000	0.000000	60	67	73	78	120	240	530	680	800	860	860	87709	0	51	62.40808221722842	34.72637500090059	1105.8702080044895	9781.869112633824
1753292722	120		Aggregated	1004.200000	0.000000	60	67	73	79	120	240	530	680	800	860	860	87827	0	51	62.55491199298421	34.72637500090059	1105.8702080044895	9769.405171530396
1753292723	121	GET	Metadata Request	0.900000	0.000000	210	210	220	220	290	290	290	290	290	290	290	119	0	160.0	172.0754495793034	127.92400000034831	871.4484579977579	505.0
1753292723	121	GET	Tile Request	984.700000	0.000000	60	67	73	78	120	230	440	660	800	860	860	88660	0	51	62.52440074060469	34.72637500090059	1105.8702080044895	9777.72490412813
1753292723	121		Aggregated	985.600000	0.000000	60	67	73	78	120	230	440	660	800	860	860	88779	0	51	62.67124374189781	34.72637500090059	1105.8702080044895	9765.295678031967
1753292724	122	GET	Metadata Request	0.900000	0.000000	210	210	220	220	220	290	290	290	290	290	290	122	0	160.0	172.6985686552519	127.92400000034831	871.4484579977579	505.0
1753292724	122	GET	Tile Request	995.900000	0.000000	61	67	73	77	110	220	380	640	790	860	860	91733	0	51	62.70909172100366	34.72637500090059	1105.8702080044895	9786.655805435339
1753292724	122		Aggregated	996.700000	0.000000	61	67	73	77	110	220	380	640	790	860	860	91855	0	51	62.85517757573094	34.72637500090059	1105.8702080044895	9774.328093190354
1753292725	123	GET	Metadata Request	0.900000	0.000000	210	210	220	220	290	290	290	290	290	290	290	122	0	160.0	172.6985686552519	127.92400000034831	871.4484579977579	505.0
1753292725	123	GET	Tile Request	995.900000	0.000000	61	67	73	77	110	230	380	670	800	860	860	91733	0	51	62.70909172100366	34.72637500090059	1105.8702080044895	9786.655805435339
1753292725	123		Aggregated	996.700000	0.000000	61	67	73	77	110	230	380	670	800	860	860	91855	0	51	62.85517757573094	34.72637500090059	1105.8702080044895	9774.328093190354
1753292726	124	GET	Metadata Request	0.900000	0.000000	210	210	220	220	290	290	290	290	290	290	290	123	0	160.0	172.58198612144338	127.92400000034831	871.4484579977579	505.0
1753292726	124	GET	Tile Request	1033.500000	0.000000	60	67	73	77	100	220	350	640	800	860	860	92782	0	51	62.78405882234413	34.72637500090059	1105.8702080044895	9785.410478325537
1753292726	124		Aggregated	1034.400000	0.000000	60	67	73	77	100	220	350	640	800	860	860	92905	0	51	62.929423927104764	34.72637500090059	1105.8702080044895	9773.12383617674
1753292727	125	GET	Metadata Request	1.000000	0.000000	210	210	220	220	220	290	290	290	290	290	290	125	0	160.0	172.80176367942477	127.92400000034831	871.4484579977579	505.0
1753292727	125	GET	Tile Request	1109.600000	0.000000	60	66	72	76	99	180	300	570	760	810	860	96133	0	51	62.943910746876355	34.72637500090059	1105.8702080044895	9797.318933144707
1753292727	125		Aggregated	1110.600000	0.000000	60	66	72	76	100	180	300	570	760	810	860	96258	0	51	63.08657142564141	34.72637500090059	1105.8702080044895	9785.251989445032
1753292728	126	GET	Metadata Request	1.000000	0.000000	210	210	210	220	220	220	220	220	220	220	220	125	0	160.0	172.80176367942477	127.92400000034831	871.4484579977579	505.0
1753292728	126	GET	Tile Request	1109.600000	0.000000	59	66	71	75	94	150	240	310	760	810	860	96133	0	51	62.943910746876355	34.72637500090059	1105.8702080044895	9797.318933144707
1753292728	126		Aggregated	1110.600000	0.000000	59	66	71	75	95	150	240	310	760	810	860	96258	0	51	63.08657142564141	34.72637500090059	1105.8702080044895	9785.251989445032
1753292730	127	GET	Metadata Request	1.000000	0.000000	210	210	220	220	220	220	220	220	220	220	220	125	0	160.0	172.80176367942477	127.92400000034831	871.4484579977579	505.0
1753292730	127	GET	Tile Request	1319.900000	0.000000	59	65	71	75	93	140	210	290	410	610	610	97283	0	51	62.960508699828786	34.72637500090059	1105.8702080044895	9794.583380446738
1753292730	127		Aggregated	1320.900000	0.000000	59	65	71	75	93	140	210	290	410	610	610	97408	0	51	63.10146382540828	34.72637500090059	1105.8702080044895	9782.662409658344
1753292731	128	GET	Metadata Request	1.000000	0.000000	200	210	210	220	220	220	220	220	220	220	220	127	0	160.0	172.62434121994733	127.92400000034831	871.4484579977579	505.0
1753292731	128	GET	Tile Request	1359.700000	0.000000	58	64	70	74	92	130	190	240	390	610	610	100842	0	51	62.95424761131816	34.72637500090059	1105.8702080044895	9793.009857004026
1753292731	128		Aggregated	1360.700000	0.000000	58	64	70	74	92	130	190	240	390	610	610	100969	0	51	63.0921919495635	34.72637500090059	1105.8702080044895	9781.32728857372
1753292732	129	GET	Metadata Request	1.000000	0.000000	170	200	210	210	220	220	220	220	220	220	220	127	0	160.0	172.62434121994733	127.92400000034831	871.4484579977579	505.0
1753292732	129	GET	Tile Request	1359.700000	0.000000	58	64	70	74	92	130	190	240	390	610	610	100842	0	51	62.95424761131816	34.72637500090059	1105.8702080044895	9793.009857004026
1753292732	129		Aggregated	1360.700000	0.000000	58	64	70	74	92	130	190	240	390	610	610	100969	0	51	63.0921919495635	34.72637500090059	1105.8702080044895	9781.32728857372
1753292733	130	GET	Metadata Request	1.000000	0.000000	170	170	210	210	220	220	220	220	220	220	220	128	0	160.0	172.62494857760657	127.92400000034831	871.4484579977579	505.0
1753292733	130	GET	Tile Request	1450.500000	0.000000	57	63	68	73	90	120	160	190	400	610	610	102049	0	51	62.93953883394736	34.72637500090059	1105.8702080044895	9789.677909631648
1753292733	130		Aggregated	1451.500000	0.000000	57	63	68	73	90	120	160	190	400	610	610	102177	0	51	63.076944829887616	34.72637500090059	1105.8702080044895	9778.046732630632
1753292734	131	GET	Metadata Request	1.000000	0.000000	170	180	200	200	210	210	210	210	210	210	210	130	0	160.0	172.8901548225482	127.92400000034831	871.4484579977579	505.0
1753292734	131	GET	Tile Request	1474.900000	0.000000	57	62	67	72	89	120	150	180	360	610	610	105684	0	52	62.93368367520628	34.72637500090059	1105.8702080044895	9789.88062526021
1753292734	131		Aggregated	1475.900000	0.000000	57	62	67	72	89	120	150	180	360	610	610	105814	0	52	63.06877299466452	34.72637500090059	1105.8702080044895	9778.473491220444
1753292735	132	GET	Metadata Request	1.000000	0.000000	170	180	200	200	210	210	210	210	210	210	210	130	0	160.0	172.8901548225482	127.92400000034831	871.4484579977579	505.0
1753292735	132	GET	Tile Request	1474.900000	0.000000	57	62	67	72	89	120	150	180	360	610	610	105684	0	52	62.93368367520628	34.72637500090059	1105.8702080044895	9789.88062526021
1753292735	132		Aggregated	1475.900000	0.000000	57	62	67	72	89	120	150	180	360	610	610	105814	0	52	63.06877299466452	34.72637500090059	1105.8702080044895	9778.473491220444
1753292736	133	GET	Metadata Request	1.000000	0.000000	170	180	200	200	210	210	210	210	210	210	210	131	0	160.0	172.82376719031302	127.92400000034831	871.4484579977579	505.0
1753292736	133	GET	Tile Request	1524.600000	0.000000	56	61	66	71	90	120	150	170	350	610	610	106857	0	52	62.97112133735178	34.72637500090059	1105.8702080044895	9790.739951524
1753292736	133		Aggregated	1525.600000	0.000000	56	61	66	71	90	120	150	170	350	610	610	106988	0	52	63.1056289139654	34.72637500090059	1105.8702080044895	9779.370153662094
1753292737	134	GET	Metadata Request	1.000000	0.000000	180	180	190	190	200	200	200	200	200	200	200	133	0	160.0	172.9963731422891	127.92400000034831	871.4484579977579	505.0
1753292737	134	GET	Tile Request	1546.200000	0.000000	56	61	66	70	89	120	150	170	370	610	610	110476	0	52	63.070833741286314	34.72637500090059	1105.8702080044895	9782.37107607082
1753292737	134		Aggregated	1547.200000	0.000000	56	61	66	70	89	120	150	170	370	610	610	110609	0	52	63.203011925162244	34.72637500090059	1105.8702080044895	9771.21565152926
1753292738	135	GET	Metadata Request	1.000000	0.000000	180	180	190	190	200	200	200	200	200	200	200	133	0	160.0	172.9963731422891	127.92400000034831	871.4484579977579	505.0
1753292738	135	GET	Tile Request	1546.200000	0.000000	56	61	66	70	89	120	150	170	370	610	610	110476	0	52	63.070833741286314	34.72637500090059	1105.8702080044895	9782.37107607082
1753292738	135		Aggregated	1547.200000	0.000000	56	61	66	70	89	120	150	170	370	610	610	110609	0	52	63.203011925162244	34.72637500090059	1105.8702080044895	9771.21565152926
1753292739	136	GET	Metadata Request	1.000000	0.000000	180	180	190	190	200	200	200	200	200	200	200	134	0	160.0	172.94340985017018	127.92400000034831	871.4484579977579	505.0
1753292739	136	GET	Tile Request	1586.300000	0.000000	56	61	65	69	88	120	150	160	360	460	500	111733	0	52	63.06649809654282	34.72637500090059	1105.8702080044895	9785.683012180823
1753292739	136		Aggregated	1587.300000	0.000000	56	61	65	69	89	120	150	170	360	460	500	111867	0	52	63.19811426730797	34.72637500090059	1105.8702080044895	9774.566136572894
1753292740	137	GET	Metadata Request	1.000000	0.000000	180	180	190	190	200	200	200	200	200	200	200	136	0	160.0	172.85305485968232	127.92400000034831	871.4484579977579	505.0
1753292740	137	GET	Tile Request	1613.100000	0.000000	56	61	65	69	90	120	150	160	350	500	530	115549	0	52	63.074605916694686	34.72637500090059	1105.8702080044895	9783.374291426147
1753292740	137		Aggregated	1614.100000	0.000000	56	61	65	69	90	120	150	160	350	500	530	115685	0	52	63.20366213881722	34.72637500090059	1105.8702080044895	9772.466577343648
1753292741	138	GET	Metadata Request	1.000000	0.000000	170	180	190	190	200	200	200	200	200	200	200	136	0	160.0	172.85305485968232	127.92400000034831	871.4484579977579	505.0
1753292741	138	GET	Tile Request	1613.100000	0.000000	56	61	65	69	90	120	150	160	350	500	530	115549	0	52	63.074605916694686	34.72637500090059	1105.8702080044895	9783.374291426147
1753292741	138		Aggregated	1614.100000	0.000000	56	61	65	69	90	120	150	160	350	500	530	115685	0	52	63.20366213881722	34.72637500090059	1105.8702080044895	9772.466577343648
1753292742	139	GET	Metadata Request	1.000000	0.000000	170	170	180	180	190	190	190	190	190	190	190	136	0	160.0	172.85305485968232	127.92400000034831	871.4484579977579	505.0
1753292742	139	GET	Tile Request	1624.200000	0.000000	56	61	65	69	91	120	150	160	360	500	530	116792	0	52	63.09562507328561	34.72637500090059	1105.8702080044895	9787.605169874649
1753292742	139		Aggregated	1625.200000	0.000000	56	61	65	69	91	120	150	160	360	500	530	116928	0	52	63.22328491909627	34.72637500090059	1105.8702080044895	9776.808488984674
1753292743	140	GET	Metadata Request	1.000000	0.000000	170	170	180	190	190	190	190	190	190	190	190	139	0	160.0	172.95500780510207	127.92400000034831	871.4484579977579	505.0
1753292743	140	GET	Tile Request	1635.600000	0.000000	57	62	66	69	91	120	150	160	360	500	530	120545	0	52	63.18387226085911	34.72637500090059	1105.8702080044895	9778.639785972044
1753292743	140		Aggregated	1636.600000	0.000000	57	62	66	69	91	120	150	160	360	500	530	120684	0	52	63.31030317001566	34.72637500090059	1105.8702080044895	9767.958702064896
1753292744	141	GET	Metadata Request	1.000000	0.000000	170	180	190	190	190	190	190	190	190	190	190	139	0	160.0	172.95500780510207	127.92400000034831	871.4484579977579	505.0
1753292744	141	GET	Tile Request	1635.600000	0.000000	57	62	66	69	91	120	150	160	360	500	530	120545	0	52	63.18387226085911	34.72637500090059	1105.8702080044895	9778.639785972044
1753292744	141		Aggregated	1636.600000	0.000000	57	62	66	69	91	120	150	160	360	500	530	120684	0	52	63.31030317001566	34.72637500090059	1105.8702080044895	9767.958702064896
1753292745	142	GET	Metadata Request	1.000000	0.000000	170	170	180	180	190	190	190	190	190	190	190	140	0	160.0	173.0125006065334	127.92400000034831	871.4484579977579	505.0
1753292745	142	GET	Tile Request	1639.300000	0.000000	57	62	66	70	93	130	150	160	380	510	530	121802	0	52	63.221787699216975	34.72637500090059	1105.8702080044895	9777.195144578907
1753292745	142		Aggregated	1640.300000	0.000000	57	62	66	70	93	130	150	160	380	510	530	121942	0	52	63.347836966959214	34.72637500090059	1105.8702080044895	9766.549859769399
1753292746	143	GET	Metadata Request	1.000000	0.000000	170	170	180	180	190	190	190	190	190	190	190	142	0	160.0	173.06330165434113	127.92400000034831	871.4484579977579	505.0
1753292746	143	GET	Tile Request	1642.500000	0.000000	57	62	67	70	94	130	150	160	390	510	530	125615	0	53	63.35045033026114	34.72637500090059	1105.8702080044895	9784.743708951957
1753292746	143		Aggregated	1643.500000	0.000000	57	62	67	70	94	130	150	160	390	510	530	125757	0	53	63.47433389052434	34.72637500090059	1105.8702080044895	9774.265376877629
1753292747	144	GET	Metadata Request	1.000000	0.000000	170	180	180	180	190	190	190	190	190	190	190	142	0	160.0	173.06330165434113	127.92400000034831	871.4484579977579	505.0
1753292747	144	GET	Tile Request	1642.500000	0.000000	57	62	67	70	94	130	150	160	390	510	530	125615	0	53	63.35045033026114	34.72637500090059	1105.8702080044895	9784.743708951957
1753292747	144		Aggregated	1643.500000	0.000000	57	62	67	70	94	130	150	160	390	510	530	125757	0	53	63.47433389052434	34.72637500090059	1105.8702080044895	9774.265376877629
1753292748	145	GET	Metadata Request	1.000000	0.000000	170	180	180	180	190	190	190	190	190	190	190	143	0	160.0	173.09418678261508	127.92400000034831	871.4484579977579	505.0
1753292748	145	GET	Tile Request	1670.300000	0.000000	57	62	67	71	94	130	150	160	330	510	530	126928	0	53	63.35804214317315	34.72637500090059	1105.8702080044895	9782.770192550108
1753292748	145		Aggregated	1671.300000	0.000000	57	62	67	71	94	130	150	160	330	510	530	127071	0	53	63.48153427500056	34.72637500090059	1105.8702080044895	9772.32940639485
1753292749	146	GET	Metadata Request	1.000000	0.000000	180	180	180	190	200	200	200	200	200	200	200	146	0	160.0	173.2406997870796	127.92400000034831	871.4484579977579	505.0
1753292749	146	GET	Tile Request	1694.600000	0.000000	58	63	67	71	94	120	150	160	380	510	530	130880	0	53	63.43713104888282	34.72637500090059	1105.8702080044895	9781.316350855746
1753292749	146		Aggregated	1695.700000	0.000000	58	63	67	71	94	120	150	160	380	510	530	131026	0	53	63.55948326169385	34.72637500090059	1105.8702080044895	9770.979912383802
1753292750	147	GET	Metadata Request	1.000000	0.000000	180	180	180	190	200	200	200	200	200	200	200	146	0	160.0	173.2406997870796	127.92400000034831	871.4484579977579	505.0
1753292750	147	GET	Tile Request	1694.600000	0.000000	58	63	67	71	94	120	150	160	380	510	530	130880	0	53	63.43713104888282	34.72637500090059	1105.8702080044895	9781.316350855746
1753292750	147		Aggregated	1695.700000	0.000000	58	63	67	71	94	120	150	160	380	510	530	131026	0	53	63.55948326169385	34.72637500090059	1105.8702080044895	9770.979912383802
1753292751	148	GET	Metadata Request	1.000000	0.000000	170	180	180	180	200	200	200	200	200	200	200	147	0	160.0	173.22029395177043	127.92400000034831	871.4484579977579	505.0
1753292751	148	GET	Tile Request	1695.700000	0.000000	59	64	69	73	96	130	150	160	390	510	530	132060	0	53	63.53741364524296	34.72637500090059	1105.8702080044895	9781.42576101772
1753292751	148		Aggregated	1696.700000	0.000000	59	64	69	73	96	130	150	170	390	510	530	132207	0	53	63.659369240673314	34.72637500090059	1105.8702080044895	9771.111370804874
1753292752	149	GET	Metadata Request	1.000000	0.000000	170	180	180	180	200	200	200	200	200	200	200	149	0	160.0	173.22648854974278	127.92400000034831	871.4484579977579	505.0
1753292752	149	GET	Tile Request	1700.100000	0.000000	60	66	71	76	100	130	160	170	370	510	530	135709	0	53	63.84082216602294	34.72637500090059	1105.8702080044895	9787.442070901709
1753292752	149		Aggregated	1701.100000	0.000000	60	66	71	76	100	130	160	170	370	510	530	135858	0	53	63.960789074789275	34.72637500090059	1105.8702080044895	9777.261707076506
1753292753	150	GET	Metadata Request	1.000000	0.000000	170	180	180	180	200	200	200	200	200	200	200	149	0	160.0	173.22648854974278	127.92400000034831	871.4484579977579	505.0
1753292753	150	GET	Tile Request	1700.100000	0.000000	60	66	71	76	100	130	160	170	370	510	530	135709	0	53	63.84082216602294	34.72637500090059	1105.8702080044895	9787.442070901709
1753292753	150		Aggregated	1701.100000	0.000000	60	66	71	76	100	130	160	170	370	510	530	135858	0	53	63.960789074789275	34.72637500090059	1105.8702080044895	9777.261707076506
1753292754	151	GET	Metadata Request	1.000000	0.000000	170	180	180	180	200	200	200	200	200	200	200	149	0	160.0	173.22648854974278	127.92400000034831	871.4484579977579	505.0
1753292754	151	GET	Tile Request	1666.000000	0.000000	60	66	72	77	100	130	150	170	380	500	530	137068	0	53	63.85006385876291	34.72637500090059	1105.8702080044895	9788.450637639711
1753292754	151		Aggregated	1667.000000	0.000000	60	66	72	77	100	130	150	170	380	500	530	137217	0	53	63.96883257750008	34.72637500090059	1105.8702080044895	9778.370005174285
1753292755	152	GET	Metadata Request	1.000000	0.000000	180	180	190	200	200	200	200	200	200	200	200	151	0	160.0	173.54078671464384	127.92400000034831	871.4484579977579	505.0
1753292755	152	GET	Tile Request	1696.200000	0.000000	60	66	72	77	100	130	150	170	360	500	530	141048	0	53	63.95648415189952	34.72637500090059	1105.8702080044895	9780.945167602518
1753292755	152		Aggregated	1697.200000	0.000000	60	67	72	77	100	130	150	170	360	500	530	141199	0	53	64.07367499381041	34.72637500090059	1105.8702080044895	9771.025354287212
1753292756	153	GET	Metadata Request	1.000000	0.000000	180	190	200	200	200	200	200	200	200	200	200	151	0	160.0	173.54078671464384	127.92400000034831	871.4484579977579	505.0
1753292756	153	GET	Tile Request	1696.200000	0.000000	60	66	72	77	100	130	150	170	360	500	530	141048	0	53	63.95648415189952	34.72637500090059	1105.8702080044895	9780.945167602518
1753292756	153		Aggregated	1697.200000	0.000000	60	67	72	77	100	130	150	170	360	500	530	141199	0	53	64.07367499381041	34.72637500090059	1105.8702080044895	9771.025354287212
1753292757	154	GET	Metadata Request	1.000000	0.000000	180	190	190	190	200	200	200	200	200	200	200	152	0	160.0	173.64897918363758	127.92400000034831	871.4484579977579	505.0
1753292757	154	GET	Tile Request	1710.000000	0.000000	61	68	73	78	100	130	150	170	330	470	530	142315	0	54	64.02547592086651	34.72637500090059	1105.8702080044895	9777.917795032146
1753292757	154		Aggregated	1711.000000	0.000000	61	68	73	78	100	130	150	170	330	470	530	142467	0	54	64.14243474288102	34.72637500090059	1105.8702080044895	9768.024391613497
1753292758	155	GET	Metadata Request	1.000000	0.000000	190	200	210	210	280	280	280	280	280	280	280	154	0	170.0	174.5898019669932	127.92400000034831	871.4484579977579	505.0
1753292758	155	GET	Tile Request	1706.300000	0.000000	62	69	75	80	110	130	150	170	370	640	700	146157	0	54	64.32552607720646	34.72637500090059	1105.8702080044895	9780.430085456052
1753292758	155		Aggregated	1707.300000	0.000000	62	69	75	80	110	130	160	170	370	640	700	146311	0	54	64.4415850098023	34.72637500090059	1105.8702080044895	9770.66720889065
1753292759	156	GET	Metadata Request	1.000000	0.000000	190	200	210	210	280	280	280	280	280	280	280	154	0	170.0	174.5898019669932	127.92400000034831	871.4484579977579	505.0
1753292759	156	GET	Tile Request	1706.300000	0.000000	62	69	75	80	110	130	150	170	370	640	700	146157	0	54	64.32552607720646	34.72637500090059	1105.8702080044895	9780.430085456052
1753292759	156		Aggregated	1707.300000	0.000000	62	69	75	80	110	130	160	170	370	640	700	146311	0	54	64.4415850098023	34.72637500090059	1105.8702080044895	9770.66720889065
1753292760	157	GET	Metadata Request	1.000000	0.000000	190	200	210	210	280	280	280	280	280	280	280	155	0	170.0	174.5927965220612	127.92400000034831	871.4484579977579	505.0
1753292760	157	GET	Tile Request	1679.600000	0.000000	63	70	76	81	110	130	160	170	410	640	700	147479	0	54	64.38293066865377	34.72637500090059	1105.8702080044895	9778.276805511294
1753292760	157		Aggregated	1680.600000	0.000000	63	70	76	81	110	130	160	170	400	640	700	147634	0	54	64.49863930763449	34.72637500090059	1105.8702080044895	9768.540851023477
1753292761	158	GET	Metadata Request	1.000000	0.000000	190	200	210	210	280	280	280	280	280	280	280	157	0	170.0	174.64236705049547	127.92400000034831	871.4484579977579	505.0
1753292761	158	GET	Tile Request	1696.100000	0.000000	63	70	76	81	100	130	150	170	410	640	700	151473	0	54	64.54183610680083	34.72637500090059	1105.8702080044895	9780.855723462268
1753292761	158		Aggregated	1697.100000	0.000000	63	70	76	81	100	130	150	170	410	640	700	151630	0	54	64.65583586514788	34.72637500090059	1105.8702080044895	9771.251361867704
1753292762	159	GET	Metadata Request	1.000000	0.000000	190	200	210	210	280	280	280	280	280	280	280	157	0	170.0	174.64236705049547	127.92400000034831	871.4484579977579	505.0
1753292762	159	GET	Tile Request	1696.100000	0.000000	63	70	76	81	100	130	150	170	410	640	700	151473	0	54	64.54183610680083	34.72637500090059	1105.8702080044895	9780.855723462268
1753292762	159		Aggregated	1697.100000	0.000000	63	70	76	81	100	130	150	170	410	640	700	151630	0	54	64.65583586514788	34.72637500090059	1105.8702080044895	9771.251361867704
1753292763	160	GET	Metadata Request	1.000000	0.000000	190	200	210	210	280	280	280	280	280	280	280	158	0	170.0	174.74021230331738	127.92400000034831	871.4484579977579	505.0
1753292763	160	GET	Tile Request	1746.900000	0.000000	63	70	76	81	100	130	150	170	440	640	700	152660	0	54	64.65798614229995	34.72637500090059	1105.8702080044895	9777.921649417005
1753292763	160		Aggregated	1747.900000	0.000000	63	70	76	81	100	130	150	170	440	640	700	152818	0	54	64.77180121469615	34.72637500090059	1105.8702080044895	9768.334286536927
1753292764	160	GET	Metadata Request	1.000000	0.000000	190	190	210	210	280	280	280	280	280	280	280	160	0	170.0	174.89811746199848	127.92400000034831	871.4484579977579	505.0
1753292764	160	GET	Tile Request	1742.400000	0.000000	63	70	76	82	110	130	160	200	470	640	700	156466	0	54	64.96418604918983	34.72637500090059	1105.8702080044895	9779.00938862117
1753292764	160		Aggregated	1743.400000	0.000000	63	70	76	82	110	130	160	200	470	640	700	156626	0	54	65.07648815117835	34.72637500090059	1105.8702080044895	9769.535600730402
1753292765	160	GET	Metadata Request	1.000000	0.000000	190	190	190	190	280	280	280	280	280	280	280	160	0	170.0	174.89811746199848	127.92400000034831	871.4484579977579	505.0
1753292765	160	GET	Tile Request	1742.400000	0.000000	63	70	76	82	110	130	160	200	470	640	700	156466	0	54	64.96418604918983	34.72637500090059	1105.8702080044895	9779.00938862117
1753292765	160		Aggregated	1743.400000	0.000000	63	70	76	82	110	130	160	200	470	640	700	156626	0	54	65.07648815117835	34.72637500090059	1105.8702080044895	9769.535600730402
1753292766	160	GET	Metadata Request	1.000000	0.000000	190	190	190	190	190	190	190	190	190	190	190	160	0	170.0	174.89811746199848	127.92400000034831	871.4484579977579	505.0
1753292766	160	GET	Tile Request	1704.600000	0.000000	64	71	78	83	110	130	170	260	510	700	840	157738	0	54	65.08305048876309	34.72637500090059	1105.8702080044895	9782.04546146141
1753292766	160		Aggregated	1705.600000	0.000000	64	71	78	83	110	130	170	260	510	700	840	157898	0	54	65.19432745690531	34.72637500090059	1105.8702080044895	9772.644916338395
1753292767	160	GET	Metadata Request	0.900000	0.000000	190	190	190	190	190	190	190	190	190	190	190	160	0	170.0	174.89811746199848	127.92400000034831	871.4484579977579	505.0
1753292767	160	GET	Tile Request	1705.500000	0.000000	64	71	78	83	110	130	180	290	600	830	840	161650	0	55	65.35996680868135	34.72637500090059	1105.8702080044895	9779.569687596659
1753292767	160		Aggregated	1706.400000	0.000000	64	71	78	83	110	130	180	290	600	830	840	161810	0	55	65.46827967009	34.72637500090059	1105.8702080044895	9770.398862863853
1753292768	160	GET	Metadata Request	0.900000	0.000000	190	190	190	190	190	190	190	190	190	190	190	160	0	170.0	174.89811746199848	127.92400000034831	871.4484579977579	505.0
1753292768	160	GET	Tile Request	1705.500000	0.000000	64	71	78	83	110	130	180	290	600	830	840	161650	0	55	65.35996680868135	34.72637500090059	1105.8702080044895	9779.569687596659
1753292768	160		Aggregated	1706.400000	0.000000	64	71	78	83	110	130	180	290	600	830	840	161810	0	55	65.46827967009	34.72637500090059	1105.8702080044895	9770.398862863853
1753292769	160	GET	Metadata Request	0.700000	0.000000	190	190	190	190	190	190	190	190	190	190	190	160	0	170.0	174.89811746199848	127.92400000034831	871.4484579977579	505.0
1753292769	160	GET	Tile Request	1707.900000	0.000000	63	71	77	83	110	130	180	300	600	830	840	163022	0	55	65.41349972312425	34.72637500090059	1105.8702080044895	9778.370661628493
1753292769	160		Aggregated	1708.600000	0.000000	63	71	77	83	110	130	180	300	600	830	840	163182	0	55	65.5208494236931	34.72637500090059	1105.8702080044895	9769.278118910173
1753292770	160	GET	Metadata Request	0.600000	0.000000	190	190	190	190	190	190	190	190	190	190	190	160	0	170.0	174.89811746199848	127.92400000034831	871.4484579977579	505.0
1753292770	160	GET	Tile Request	1732.700000	0.000000	64	72	79	84	110	130	180	290	590	830	840	166961	0	55	65.64016167350644	34.72637500090059	1105.8702080044895	9777.532381813717
1753292770	160		Aggregated	1733.300000	0.000000	64	72	79	84	110	130	180	290	590	830	840	167121	0	55	65.7447641646725	34.72637500090059	1105.8702080044895	9768.654950604652
1753292771	160	GET	Metadata Request	0.600000	0.000000	190	190	190	190	190	190	190	190	190	190	190	160	0	170.0	174.89811746199848	127.92400000034831	871.4484579977579	505.0
1753292771	160	GET	Tile Request	1732.700000	0.000000	64	72	79	84	110	130	180	290	590	830	840	166961	0	55	65.64016167350644	34.72637500090059	1105.8702080044895	9777.532381813717
1753292771	160		Aggregated	1733.300000	0.000000	64	72	79	84	110	130	180	290	590	830	840	167121	0	55	65.7447641646725	34.72637500090059	1105.8702080044895	9768.654950604652
1753292772	160	GET	Metadata Request	0.400000	0.000000	190	190	190	190	190	190	190	190	190	190	190	160	0	170.0	174.89811746199848	127.92400000034831	871.4484579977579	505.0
1753292772	160	GET	Tile Request	1727.100000	0.000000	65	72	79	85	110	130	180	270	600	830	840	168222	0	55	65.72405568361522	34.72637500090059	1105.8702080044895	9778.81393634602
1753292772	160		Aggregated	1727.500000	0.000000	65	72	79	85	110	130	180	270	600	830	840	168382	0	55	65.82779509688116	34.72637500090059	1105.8702080044895	9770.00176978537
1753292773	160	GET	Metadata Request	0.300000	0.000000	190	190	190	190	190	190	190	190	190	190	190	160	0	170.0	174.89811746199848	127.92400000034831	871.4484579977579	505.0
1753292773	160	GET	Tile Request	1719.000000	0.000000	65	73	79	84	110	130	170	260	600	830	840	172158	0	55	65.9768805581675	34.72637500090059	1105.8702080044895	9781.045365303966
1753292773	160		Aggregated	1719.300000	0.000000	65	73	79	84	110	130	170	260	600	830	840	172318	0	55	66.078015656675	34.72637500090059	1105.8702080044895	9772.432409846911
1753292774	160	GET	Metadata Request	0.300000	0.000000	190	190	190	190	190	190	190	190	190	190	190	160	0	170.0	174.89811746199848	127.92400000034831	871.4484579977579	505.0
1753292774	160	GET	Tile Request	1719.000000	0.000000	65	73	79	84	110	130	170	260	600	830	840	172158	0	55	65.9768805581675	34.72637500090059	1105.8702080044895	9781.045365303966
1753292774	160		Aggregated	1719.300000	0.000000	65	73	79	84	110	130	170	260	600	830	840	172318	0	55	66.078015656675	34.72637500090059	1105.8702080044895	9772.432409846911
1753292775	160	GET	Metadata Request	0.100000	0.000000	190	190	190	190	190	190	190	190	190	190	190	160	0	170.0	174.89811746199848	127.92400000034831	871.4484579977579	505.0
1753292775	160	GET	Tile Request	1735.100000	0.000000	66	73	79	84	110	130	170	230	600	830	840	173472	0	55	66.06487742888699	34.72637500090059	1105.8702080044895	9782.874659887475
1753292775	160		Aggregated	1735.200000	0.000000	66	73	79	84	110	130	170	230	600	830	840	173632	0	55	66.16516607617147	34.72637500090059	1105.8702080044895	9774.325199272023
1753292776	160	GET	Metadata Request	0.000000	0.000000	190	190	190	190	190	190	190	190	190	190	190	160	0	170.0	174.89811746199848	127.92400000034831	871.4484579977579	505.0
1753292776	160	GET	Tile Request	1744.600000	0.000000	66	73	79	84	110	130	170	210	580	760	830	177392	0	56	66.27602112691672	34.72637500090059	1105.8702080044895	9777.248782357716
1753292776	160		Aggregated	1744.600000	0.000000	66	73	79	84	110	130	170	210	580	760	830	177552	0	56	66.37390532655184	34.72637500090059	1105.8702080044895	9768.893146796432
1753292777	160	GET	Metadata Request	0.000000	0.000000	190	190	190	190	190	190	190	190	190	190	190	160	0	170.0	174.89811746199848	127.92400000034831	871.4484579977579	505.0
1753292777	160	GET	Tile Request	1744.600000	0.000000	66	73	79	84	110	130	170	210	580	760	830	177392	0	56	66.27602112691672	34.72637500090059	1105.8702080044895	9777.248782357716
1753292777	160		Aggregated	1744.600000	0.000000	66	73	79	84	110	130	170	210	580	760	830	177552	0	56	66.37390532655184	34.72637500090059	1105.8702080044895	9768.893146796432
1753292778	160	GET	Metadata Request	0.000000	0.000000	190	190	190	190	190	190	190	190	190	190	190	160	0	170.0	174.89811746199848	127.92400000034831	871.4484579977579	505.0
1753292778	160	GET	Tile Request	1729.300000	0.000000	66	72	79	84	110	130	160	200	500	660	680	180787	0	56	66.38126946946961	34.72637500090059	1105.8702080044895	9776.459806291381
1753292778	160		Aggregated	1729.300000	0.000000	66	72	79	84	110	130	160	200	500	660	680	180947	0	56	66.47722406213381	34.72637500090059	1105.8702080044895	9768.261640148772
1753292779	160	GET	Metadata Request	0.000000	0.000000	190	190	190	190	190	190	190	190	190	190	190	160	0	170.0	174.89811746199848	127.92400000034831	871.4484579977579	505.0
1753292779	160	GET	Tile Request	1759.000000	0.000000	65	72	79	84	110	130	160	200	530	670	680	182834	0	56	66.44966386544132	34.72637500090059	1105.8702080044895	9776.308279641642
1753292779	160		Aggregated	1759.000000	0.000000	65	72	79	84	110	130	160	200	530	670	680	182994	0	56	66.54448529442509	34.72637500090059	1105.8702080044895	9768.201951976567
1753292780	160	GET	Metadata Request	0.000000	0.000000	190	190	190	190	190	190	190	190	190	190	190	160	0	170.0	174.89811746199848	127.92400000034831	871.4484579977579	505.0
1753292780	160	GET	Tile Request	1759.000000	0.000000	65	72	79	84	110	130	160	200	530	670	680	182834	0	56	66.44966386544132	34.72637500090059	1105.8702080044895	9776.308279641642
1753292780	160		Aggregated	1759.000000	0.000000	65	72	79	84	110	130	160	200	530	670	680	182994	0	56	66.54448529442509	34.72637500090059	1105.8702080044895	9768.201951976567
1753292781	160	GET	Metadata Request	0.000000	0.000000	0	0	0	0	0	0	0	0	0	0	0	160	0	170.0	174.89811746199848	127.92400000034831	871.4484579977579	505.0
1753292781	160	GET	Tile Request	1752.100000	0.000000	64	71	76	81	110	130	160	200	510	670	680	187216	0	56	66.47780162901009	34.72637500090059	1105.8702080044895	9777.247975600376
1753292781	160		Aggregated	1752.100000	0.000000	64	71	76	81	110	130	160	200	510	670	680	187376	0	56	66.57038152469194	34.72637500090059	1105.8702080044895	9769.33042118521
1753292782	160	GET	Metadata Request	0.000000	0.000000	0	0	0	0	0	0	0	0	0	0	0	160	0	170.0	174.89811746199848	127.92400000034831	871.4484579977579	505.0
1753292782	160	GET	Tile Request	1764.900000	0.000000	63	70	76	80	100	130	160	200	500	670	680	188675	0	56	66.4788893345844	34.72637500090059	1105.8702080044895	9778.797196236916
1753292782	160		Aggregated	1764.900000	0.000000	63	70	76	80	100	130	160	200	500	670	680	188835	0	56	66.57075300657525	34.72637500090059	1105.8702080044895	9770.939502740488
1753292783	160	GET	Metadata Request	0.000000	0.000000	0	0	0	0	0	0	0	0	0	0	0	160	0	170.0	174.89811746199848	127.92400000034831	871.4484579977579	505.0
1753292783	160	GET	Tile Request	1764.900000	0.000000	63	70	76	80	100	130	160	200	500	670	680	188675	0	56	66.4788893345844	34.72637500090059	1105.8702080044895	9778.797196236916
1753292783	160		Aggregated	1764.900000	0.000000	63	70	76	80	100	130	160	200	500	670	680	188835	0	56	66.57075300657525	34.72637500090059	1105.8702080044895	9770.939502740488
1753292784	160	GET	Metadata Request	0.000000	0.000000	0	0	0	0	0	0	0	0	0	0	0	160	0	170.0	174.89811746199848	127.92400000034831	871.4484579977579	505.0
1753292784	160	GET	Tile Request	1832.700000	0.000000	62	69	75	80	100	130	160	230	510	670	770	192502	0	56	66.68178722367999	34.72637500090059	1105.8702080044895	9778.252506467465
1753292784	160		Aggregated	1832.700000	0.000000	62	69	75	80	100	130	160	230	510	670	770	192662	0	56	66.7716576331958	34.72637500090059	1105.8702080044895	9770.551348994612
1753292785	160	GET	Metadata Request	0.000000	0.000000	0	0	0	0	0	0	0	0	0	0	0	160	0	170.0	174.89811746199848	127.92400000034831	871.4484579977579	505.0
1753292785	160	GET	Tile Request	1846.000000	0.000000	62	69	74	80	100	130	170	250	530	670	770	193725	0	56	66.77632805183072	34.72637500090059	1105.8702080044895	9775.883190089044
1753292785	160		Aggregated	1846.000000	0.000000	62	69	74	80	100	130	170	250	530	670	770	193885	0	56	66.86555355305893	34.72637500090059	1105.8702080044895	9768.23256569616
1753292786	160	GET	Metadata Request	0.000000	0.000000	0	0	0	0	0	0	0	0	0	0	0	160	0	170.0	174.89811746199848	127.92400000034831	871.4484579977579	505.0
1753292786	160	GET	Tile Request	1846.000000	0.000000	62	69	74	80	100	130	170	250	530	670	770	193725	0	56	66.77632805183072	34.72637500090059	1105.8702080044895	9775.883190089044
1753292786	160		Aggregated	1846.000000	0.000000	62	69	74	80	100	130	170	250	530	670	770	193885	0	56	66.86555355305893	34.72637500090059	1105.8702080044895	9768.23256569616
1753292787	160	GET	Metadata Request	0.000000	0.000000	0	0	0	0	0	0	0	0	0	0	0	160	0	170.0	174.89811746199848	127.92400000034831	871.4484579977579	505.0
1753292787	160	GET	Tile Request	1785.900000	0.000000	62	69	75	80	100	130	180	260	530	670	770	197712	0	56	66.96008246055239	34.72637500090059	1105.8702080044895	9779.421709355021
1753292787	160		Aggregated	1785.900000	0.000000	62	69	75	80	100	130	180	260	530	670	770	197872	0	56	67.04736153793692	34.72637500090059	1105.8702080044895	9771.92237911377
1753292788	160	GET	Metadata Request	0.000000	0.000000	0	0	0	0	0	0	0	0	0	0	0	160	0	170.0	174.89811746199848	127.92400000034831	871.4484579977579	505.0
1753292788	160	GET	Tile Request	1792.800000	0.000000	62	69	74	80	100	130	180	260	530	670	770	199076	0	56	67.00147058590036	34.72637500090059	1105.8702080044895	9780.743168438185
1753292788	160		Aggregated	1792.800000	0.000000	62	69	74	80	100	130	180	260	530	670	770	199236	0	56	67.08811889996097	34.72637500090059	1105.8702080044895	9773.294118532795
1753292789	160	GET	Metadata Request	0.000000	0.000000	0	0	0	0	0	0	0	0	0	0	0	160	0	170.0	174.89811746199848	127.92400000034831	871.4484579977579	505.0
1753292789	160	GET	Tile Request	1792.800000	0.000000	62	69	74	80	100	130	180	260	530	670	770	199076	0	56	67.00147058590036	34.72637500090059	1105.8702080044895	9780.743168438185
1753292789	160		Aggregated	1792.800000	0.000000	62	69	74	80	100	130	180	260	530	670	770	199236	0	56	67.08811889996097	34.72637500090059	1105.8702080044895	9773.294118532795
1753292790	160	GET	Metadata Request	0.000000	0.000000	0	0	0	0	0	0	0	0	0	0	0	160	0	170.0	174.89811746199848	127.92400000034831	871.4484579977579	505.0
1753292790	160	GET	Tile Request	1803.700000	0.000000	63	69	74	78	100	130	180	250	510	640	770	203371	0	57	67.02614079172007	34.72637500090059	1105.8702080044895	9778.284986551671
1753292790	160		Aggregated	1803.700000	0.000000	63	69	74	78	100	130	180	250	510	640	770	203531	0	57	67.11094122146909	34.72637500090059	1105.8702080044895	9770.99506217726
1753292791	160	GET	Metadata Request	0.000000	0.000000	0	0	0	0	0	0	0	0	0	0	0	160	0	170.0	174.89811746199848	127.92400000034831	871.4484579977579	505.0
1753292791	160	GET	Tile Request	1818.400000	0.000000	63	69	74	78	99	130	170	240	500	640	770	204787	0	57	67.04133365272243	34.72637500090059	1105.8702080044895	9780.851499362752
1753292791	160		Aggregated	1818.400000	0.000000	63	69	74	78	99	130	170	240	500	640	770	204947	0	57	67.12553632663074	34.72637500090059	1105.8702080044895	9773.60993817914
1753292792	160	GET	Metadata Request	0.000000	0.000000	0	0	0	0	0	0	0	0	0	0	0	160	0	170.0	174.89811746199848	127.92400000034831	871.4484579977579	505.0
1753292792	160	GET	Tile Request	1818.400000	0.000000	63	69	74	78	99	130	170	240	500	640	770	204787	0	57	67.04133365272243	34.72637500090059	1105.8702080044895	9780.851499362752
1753292792	160		Aggregated	1818.400000	0.000000	63	69	74	78	99	130	170	240	500	640	770	204947	0	57	67.12553632663074	34.72637500090059	1105.8702080044895	9773.60993817914
1753292793	160	GET	Metadata Request	0.000000	0.000000	0	0	0	0	0	0	0	0	0	0	0	160	0	170.0	174.89811746199848	127.92400000034831	871.4484579977579	505.0
1753292793	160	GET	Tile Request	1803.700000	0.000000	64	70	75	80	100	130	180	230	520	740	770	208872	0	57	67.1431827446237	34.72637500090059	1105.8702080044895	9781.805330537363
1753292793	160		Aggregated	1803.700000	0.000000	64	70	75	80	100	130	180	230	520	740	770	209032	0	57	67.22566193228293	34.72637500090059	1105.8702080044895	9774.704557196985
1753292794	160	GET	Metadata Request	0.000000	0.000000	0	0	0	0	0	0	0	0	0	0	0	160	0	170.0	174.89811746199848	127.92400000034831	871.4484579977579	505.0
1753292794	160	GET	Tile Request	1818.900000	0.000000	64	70	75	80	100	130	170	210	520	640	740	210230	0	57	67.18038713674106	34.72637500090059	1105.8702080044895	9783.163164153546
1753292794	160		Aggregated	1818.900000	0.000000	64	70	75	80	100	130	170	210	520	640	740	210390	0	57	67.26230565402821	34.72637500090059	1105.8702080044895	9776.107191406436
1753292795	160	GET	Metadata Request	0.000000	0.000000	0	0	0	0	0	0	0	0	0	0	0	160	0	170.0	174.89811746199848	127.92400000034831	871.4484579977579	505.0
1753292795	160	GET	Tile Request	1818.900000	0.000000	64	70	75	80	100	130	170	210	520	640	740	210230	0	57	67.18038713674106	34.72637500090059	1105.8702080044895	9783.163164153546
1753292795	160		Aggregated	1818.900000	0.000000	64	70	75	80	100	130	170	210	520	640	740	210390	0	57	67.26230565402821	34.72637500090059	1105.8702080044895	9776.107191406436
1753292796	160	GET	Metadata Request	0.000000	0.000000	0	0	0	0	0	0	0	0	0	0	0	160	0	170.0	174.89811746199848	127.92400000034831	871.4484579977579	505.0
1753292796	160	GET	Tile Request	1816.900000	0.000000	63	69	74	78	94	120	150	180	450	550	740	214765	0	57	67.11003206439126	34.72637500090059	1105.8702080044895	9778.333834656485
1753292796	160		Aggregated	1816.900000	0.000000	63	69	74	78	94	120	150	180	450	550	740	214925	0	57	67.19027444505252	34.72637500090059	1105.8702080044895	9771.430340816563
1753292797	160	GET	Metadata Request	0.000000	0.000000	0	0	0	0	0	0	0	0	0	0	0	160	0	170.0	174.89811746199848	127.92400000034831	871.4484579977579	505.0
1753292797	160	GET	Tile Request	1830.800000	0.000000	62	68	73	77	92	120	140	170	440	550	740	216298	0	57	67.08183769718619	34.72637500090059	1105.8702080044895	9780.91944447013
1753292797	160		Aggregated	1830.800000	0.000000	62	68	73	77	92	120	140	170	440	550	740	216458	0	57	67.16153262535873	34.72637500090059	1105.8702080044895	9774.062931376988
1753292798	160	GET	Metadata Request	0.000000	0.000000	0	0	0	0	0	0	0	0	0	0	0	160	0	170.0	174.89811746199848	127.92400000034831	871.4484579977579	505.0
1753292798	160	GET	Tile Request	1830.800000	0.000000	62	68	73	77	92	120	140	170	440	550	740	216298	0	57	67.08183769718619	34.72637500090059	1105.8702080044895	9780.91944447013
1753292798	160		Aggregated	1830.800000	0.000000	62	68	73	77	92	120	140	170	440	550	740	216458	0	57	67.16153262535873	34.72637500090059	1105.8702080044895	9774.062931376988
1753292799	160	GET	Metadata Request	0.000000	0.000000	0	0	0	0	0	0	0	0	0	0	0	160	0	170.0	174.89811746199848	127.92400000034831	871.4484579977579	505.0
1753292799	160	GET	Tile Request	1900.500000	0.000000	62	68	73	77	91	110	140	160	400	550	740	220430	0	57	67.16480616057268	34.72637500090059	1105.8702080044895	9782.966792178922
1753292799	160		Aggregated	1900.500000	0.000000	62	68	73	77	91	110	140	160	400	550	740	220590	0	57	67.2429480972345	34.72637500090059	1105.8702080044895	9776.237227435513
1753292800	160	GET	Metadata Request	0.000000	0.000000	0	0	0	0	0	0	0	0	0	0	0	160	0	170.0	174.89811746199848	127.92400000034831	871.4484579977579	505.0
1753292800	160	GET	Tile Request	1912.300000	0.000000	62	68	74	78	92	120	140	170	450	610	740	221762	0	57	67.20985881739428	34.72637500090059	1105.8702080044895	9781.079174971366
1753292800	160		Aggregated	1912.300000	0.000000	62	68	74	78	92	120	140	170	450	610	740	221922	0	57	67.28749925585076	34.72637500090059	1105.8702080044895	9774.39136273105
1753292801	160	GET	Metadata Request	0.000000	0.000000	0	0	0	0	0	0	0	0	0	0	0	160	0	170.0	174.89811746199848	127.92400000034831	871.4484579977579	505.0
1753292801	160	GET	Tile Request	1912.300000	0.000000	62	68	74	78	92	120	140	170	450	610	740	221762	0	57	67.20985881739428	34.72637500090059	1105.8702080044895	9781.079174971366
1753292801	160		Aggregated	1912.300000	0.000000	62	68	74	78	92	120	140	170	450	610	740	221922	0	57	67.28749925585076	34.72637500090059	1105.8702080044895	9774.39136273105
1753292802	160	GET	Metadata Request	0.000000	0.000000	0	0	0	0	0	0	0	0	0	0	0	160	0	170.0	174.89811746199848	127.92400000034831	871.4484579977579	505.0
1753292802	160	GET	Tile Request	1858.400000	0.000000	62	70	76	80	96	120	150	170	520	740	820	225697	0	57	67.3738419025286	34.72637500090059	1105.8702080044895	9780.377297881672
1753292802	160		Aggregated	1858.400000	0.000000	62	70	76	80	96	120	150	170	520	740	820	225857	0	57	67.45001348051608	34.72637500090059	1105.8702080044895	9773.806501458888
1753292803	160	GET	Metadata Request	0.000000	0.000000	0	0	0	0	0	0	0	0	0	0	0	160	0	170.0	174.89811746199848	127.92400000034831	871.4484579977579	505.0
1753292803	160	GET	Tile Request	1869.800000	0.000000	63	70	76	81	96	120	150	170	520	740	820	227017	0	57	67.41729867072006	34.72637500090059	1105.8702080044895	9782.176365646626
1753292803	160		Aggregated	1869.800000	0.000000	63	70	76	81	96	120	150	170	520	740	820	227177	0	57	67.49299705130704	34.72637500090059	1105.8702080044895	9775.642481413171
1753292804	160	GET	Metadata Request	0.000000	0.000000	0	0	0	0	0	0	0	0	0	0	0	160	0	170.0	174.89811746199848	127.92400000034831	871.4484579977579	505.0
1753292804	160	GET	Tile Request	1869.800000	0.000000	63	70	76	81	96	120	150	170	520	740	820	227017	0	57	67.41729867072006	34.72637500090059	1105.8702080044895	9782.176365646626
1753292804	160		Aggregated	1869.800000	0.000000	63	70	76	81	96	120	150	170	520	740	820	227177	0	57	67.49299705130704	34.72637500090059	1105.8702080044895	9775.642481413171
1753292805	160	GET	Metadata Request	0.000000	0.000000	0	0	0	0	0	0	0	0	0	0	0	160	0	170.0	174.89811746199848	127.92400000034831	871.4484579977579	505.0
1753292805	160	GET	Tile Request	1851.700000	0.000000	63	70	76	82	97	120	140	170	520	740	820	231063	0	57	67.51879457899778	34.72637500090059	1105.8702080044895	9780.70701064212
1753292805	160		Aggregated	1851.700000	0.000000	63	70	76	82	97	120	140	170	520	740	820	231223	0	57	67.59309813729986	34.72637500090059	1105.8702080044895	9774.28847476246
1753292806	160	GET	Metadata Request	0.000000	0.000000	0	0	0	0	0	0	0	0	0	0	0	160	0	170.0	174.89811746199848	127.92400000034831	871.4484579977579	505.0
1753292806	160	GET	Tile Request	1864.300000	0.000000	63	71	77	83	98	120	150	180	550	750	820	232387	0	58	67.5640387334659	34.72637500090059	1105.8702080044895	9780.485586543136
1753292806	160		Aggregated	1864.300000	0.000000	63	71	77	83	98	120	150	180	550	750	820	232547	0	58	67.63788811701663	34.72637500090059	1105.8702080044895	9774.10374676947
1753292807	160	GET	Metadata Request	0.000000	0.000000	0	0	0	0	0	0	0	0	0	0	0	160	0	170.0	174.89811746199848	127.92400000034831	871.4484579977579	505.0
1753292807	160	GET	Tile Request	1864.300000	0.000000	63	71	77	83	98	120	150	180	550	750	820	232387	0	58	67.5640387334659	34.72637500090059	1105.8702080044895	9780.485586543136
1753292807	160		Aggregated	1864.300000	0.000000	63	71	77	83	98	120	150	180	550	750	820	232547	0	58	67.63788811701663	34.72637500090059	1105.8702080044895	9774.10374676947
1753292808	160	GET	Metadata Request	0.000000	0.000000	0	0	0	0	0	0	0	0	0	0	0	160	0	170.0	174.89811746199848	127.92400000034831	871.4484579977579	505.0
1753292808	160	GET	Tile Request	1786.900000	0.000000	65	73	82	89	110	140	270	440	650	1100	1300	234886	0	58	68.07868983136446	34.72637500090059	1295.1152919995366	9783.073341961632
1753292808	160		Aggregated	1786.900000	0.000000	65	73	82	89	110	140	270	440	650	1100	1300	235046	0	58	68.15140371894775	34.72637500090059	1295.1152919995366	9776.757592130902
1753292809	160	GET	Metadata Request	0.000000	0.000000	0	0	0	0	0	0	0	0	0	0	0	160	0	170.0	174.89811746199848	127.92400000034831	871.4484579977579	505.0
1753292809	160	GET	Tile Request	1798.900000	0.000000	65	74	83	91	120	150	350	480	1000	1500	1500	235605	0	58	68.32193610713651	34.72637500090059	1519.0399170023738	9784.331338469048
1753292809	160		Aggregated	1798.900000	0.000000	65	74	83	91	120	150	350	480	1000	1500	1500	235765	0	58	68.3942631659314	34.72637500090059	1519.0399170023738	9778.033995716074
1753292810	160	GET	Metadata Request	0.000000	0.000000	0	0	0	0	0	0	0	0	0	0	0	160	0	170.0	174.89811746199848	127.92400000034831	871.4484579977579	505.0
1753292810	160	GET	Tile Request	1798.900000	0.000000	65	74	83	91	120	150	350	480	1000	1500	1500	235605	0	58	68.32193610713651	34.72637500090059	1519.0399170023738	9784.331338469048
1753292810	160		Aggregated	1798.900000	0.000000	65	74	83	91	120	150	350	480	1000	1500	1500	235765	0	58	68.3942631659314	34.72637500090059	1519.0399170023738	9778.033995716074
1753292811	160	GET	Metadata Request	0.000000	0.000000	0	0	0	0	0	0	0	0	0	0	0	160	0	170.0	174.89811746199848	127.92400000034831	871.4484579977579	505.0
1753292811	160	GET	Tile Request	1490.100000	0.000000	64	73	82	91	120	160	390	510	1400	2500	2600	239413	0	58	68.61454268733192	34.72637500090059	2586.5656660025707	9784.605647980687
1753292811	160		Aggregated	1490.100000	0.000000	64	73	82	91	120	160	390	510	1400	2500	2600	239573	0	58	68.68552469266619	34.72637500090059	2586.5656660025707	9778.408217954444
1753292812	160	GET	Metadata Request	0.000000	0.000000	0	0	0	0	0	0	0	0	0	0	0	160	0	170.0	174.89811746199848	127.92400000034831	871.4484579977579	505.0
1753292812	160	GET	Tile Request	1500.800000	0.000000	64	72	80	90	120	160	380	500	1400	2500	2600	240855	0	58	68.61699918815586	34.72637500090059	2586.5656660025707	9783.846318324304
1753292812	160		Aggregated	1500.800000	0.000000	64	72	80	90	120	160	380	500	1400	2500	2600	241015	0	58	68.68755487524511	34.72637500090059	2586.5656660025707	9777.686471796362
1753292813	160	GET	Metadata Request	0.000000	0.000000	0	0	0	0	0	0	0	0	0	0	0	160	0	170.0	174.89811746199848	127.92400000034831	871.4484579977579	505.0
1753292813	160	GET	Tile Request	1500.800000	0.000000	64	72	80	90	120	160	380	500	1400	2500	2600	240855	0	58	68.61699918815586	34.72637500090059	2586.5656660025707	9783.846318324304
1753292813	160		Aggregated	1500.800000	0.000000	64	72	80	90	120	160	380	500	1400	2500	2600	241015	0	58	68.68755487524511	34.72637500090059	2586.5656660025707	9777.686471796362
1753292814	160	GET	Metadata Request	0.000000	0.000000	0	0	0	0	0	0	0	0	0	0	0	160	0	170.0	174.89811746199848	127.92400000034831	871.4484579977579	505.0
1753292814	160	GET	Tile Request	1567.000000	0.000000	62	70	78	86	120	150	370	490	1400	2500	2600	245214	0	58	68.59836514886787	34.72637500090059	2586.5656660025707	9784.719371650885
1753292814	160		Aggregated	1567.000000	0.000000	62	70	78	86	120	150	370	490	1400	2500	2600	245374	0	58	68.66767958466833	34.72637500090059	2586.5656660025707	9778.668383773342
1753292815	160	GET	Metadata Request	0.000000	0.000000	0	0	0	0	0	0	0	0	0	0	0	160	0	170.0	174.89811746199848	127.92400000034831	871.4484579977579	505.0
1753292815	160	GET	Tile Request	1580.700000	0.000000	62	70	77	85	110	150	360	480	1400	2500	2600	246677	0	58	68.58641355555827	34.72637500090059	2586.5656660025707	9782.505774758085
1753292815	160		Aggregated	1580.700000	0.000000	62	70	77	85	110	150	360	480	1400	2500	2600	246837	0	58	68.65532491254702	34.72637500090059	2586.5656660025707	9776.492085870434
1753292816	160	GET	Metadata Request	0.000000	0.000000	0	0	0	0	0	0	0	0	0	0	0	160	0	170.0	174.89811746199848	127.92400000034831	871.4484579977579	505.0
1753292816	160	GET	Tile Request	1580.700000	0.000000	62	70	77	85	110	150	360	480	1400	2500	2600	246677	0	58	68.58641355555827	34.72637500090059	2586.5656660025707	9782.505774758085
1753292816	160		Aggregated	1580.700000	0.000000	62	70	77	85	110	150	360	480	1400	2500	2600	246837	0	58	68.65532491254702	34.72637500090059	2586.5656660025707	9776.492085870434
1753292817	160	GET	Metadata Request	0.000000	0.000000	0	0	0	0	0	0	0	0	0	0	0	160	0	170.0	174.89811746199848	127.92400000034831	871.4484579977579	505.0
1753292817	160	GET	Tile Request	1609.200000	0.000000	62	70	78	84	110	150	330	480	1400	2500	2600	250543	0	58	68.6864551319855	34.72637500090059	2586.5656660025707	9783.977764295949
1753292817	160		Aggregated	1609.200000	0.000000	62	70	78	84	110	150	330	480	1400	2500	2600	250703	0	58	68.7542399848704	34.72637500090059	2586.5656660025707	9778.055870891054
1753292818	160	GET	Metadata Request	0.000000	0.000000	0	0	0	0	0	0	0	0	0	0	0	160	0	170.0	174.89811746199848	127.92400000034831	871.4484579977579	505.0
1753292818	160	GET	Tile Request	1621.500000	0.000000	62	71	78	83	110	140	310	460	1400	2500	2600	251743	0	58	68.7384268291783	34.72637500090059	2586.5656660025707	9784.328767830684
1753292818	160		Aggregated	1621.500000	0.000000	62	71	78	83	110	140	310	460	1400	2500	2600	251903	0	58	68.80585576214555	34.72637500090059	2586.5656660025707	9778.434861831736
1753292819	160	GET	Metadata Request	0.000000	0.000000	0	0	0	0	0	0	0	0	0	0	0	160	0	170.0	174.89811746199848	127.92400000034831	871.4484579977579	505.0
1753292819	160	GET	Tile Request	1621.500000	0.000000	62	71	78	83	110	140	310	460	1400	2500	2600	251743	0	58	68.7384268291783	34.72637500090059	2586.5656660025707	9784.328767830684
1753292819	160		Aggregated	1621.500000	0.000000	62	71	78	83	110	140	310	460	1400	2500	2600	251903	0	58	68.80585576214555	34.72637500090059	2586.5656660025707	9778.434861831736
1753292820	160	GET	Metadata Request	0.000000	0.000000	0	0	0	0	0	0	0	0	0	0	0	160	0	170.0	174.89811746199848	127.92400000034831	871.4484579977579	505.0
1753292820	160	GET	Tile Request	1726.900000	0.000000	62	70	76	81	100	120	170	290	1100	2500	2600	255796	0	58	68.80920443260094	34.72637500090059	2586.5656660025707	9784.133168618742
1753292820	160		Aggregated	1726.900000	0.000000	62	70	76	81	100	120	170	290	1100	2500	2600	255956	0	58	68.87552140147334	34.72637500090059	2586.5656660025707	9778.332713435122
1753292821	160	GET	Metadata Request	0.000000	0.000000	0	0	0	0	0	0	0	0	0	0	0	160	0	170.0	174.89811746199848	127.92400000034831	871.4484579977579	505.0
1753292821	160	GET	Tile Request	1736.300000	0.000000	62	70	76	80	98	120	160	270	610	2500	2600	257227	0	58	68.81239085212563	34.72637500090059	2586.5656660025707	9784.265959638762
1753292821	160		Aggregated	1736.300000	0.000000	62	70	76	80	98	120	160	270	610	2500	2600	257387	0	58	68.8783371363497	34.72637500090059	2586.5656660025707	9778.497670822535
1753292822	160	GET	Metadata Request	0.000000	0.000000	0	0	0	0	0	0	0	0	0	0	0	160	0	170.0	174.89811746199848	127.92400000034831	871.4484579977579	505.0
1753292822	160	GET	Tile Request	1736.300000	0.000000	62	70	76	80	98	120	160	270	610	2500	2600	257227	0	58	68.81239085212563	34.72637500090059	2586.5656660025707	9784.265959638762
1753292822	160		Aggregated	1736.300000	0.000000	62	70	76	80	98	120	160	270	610	2500	2600	257387	0	58	68.8783371363497	34.72637500090059	2586.5656660025707	9778.497670822535
1753292823	160	GET	Metadata Request	0.000000	0.000000	0	0	0	0	0	0	0	0	0	0	0	160	0	170.0	174.89811746199848	127.92400000034831	871.4484579977579	505.0
1753292823	160	GET	Tile Request	1810.100000	0.000000	63	72	77	81	97	120	160	200	410	660	690	261273	0	58	68.88187726145719	34.72637500090059	2586.5656660025707	9784.35033087996
1753292823	160		Aggregated	1810.100000	0.000000	63	72	77	81	97	120	160	200	410	660	690	261433	0	58	68.9467604186412	34.72637500090059	2586.5656660025707	9778.671261852942
1753292824	160	GET	Metadata Request	0.000000	0.000000	0	0	0	0	0	0	0	0	0	0	0	160	0	170.0	174.89811746199848	127.92400000034831	871.4484579977579	505.0
1753292824	160	GET	Tile Request	1820.400000	0.000000	64	72	78	81	97	120	160	200	400	660	690	262613	0	58	68.90814431804885	34.72637500090059	2586.5656660025707	9782.591482523714
1753292824	160		Aggregated	1820.400000	0.000000	64	72	78	81	97	120	160	200	400	660	690	262773	0	58	68.97268061250466	34.72637500090059	2586.5656660025707	9776.9424446195
1753292825	160	GET	Metadata Request	0.000000	0.000000	0	0	0	0	0	0	0	0	0	0	0	160	0	170.0	174.89811746199848	127.92400000034831	871.4484579977579	505.0
1753292825	160	GET	Tile Request	1820.400000	0.000000	64	72	78	81	97	120	160	200	400	660	690	262613	0	58	68.90814431804885	34.72637500090059	2586.5656660025707	9782.591482523714
1753292825	160		Aggregated	1820.400000	0.000000	64	72	78	81	97	120	160	200	400	660	690	262773	0	58	68.97268061250466	34.72637500090059	2586.5656660025707	9776.9424446195
1753292826	160	GET	Metadata Request	0.000000	0.000000	0	0	0	0	0	0	0	0	0	0	0	160	0	170.0	174.89811746199848	127.92400000034831	871.4484579977579	505.0
1753292826	160	GET	Tile Request	1768.700000	0.000000	64	72	78	82	100	130	160	200	390	660	690	266765	0	58	68.95271947250902	34.72637500090059	2586.5656660025707	9781.037006353907
1753292826	160		Aggregated	1768.700000	0.000000	64	72	78	82	100	130	160	200	390	660	690	266925	0	58	69.01622519013877	34.72637500090059	2586.5656660025707	9775.476770628453
1753292827	160	GET	Metadata Request	0.000000	0.000000	0	0	0	0	0	0	0	0	0	0	0	160	0	170.0	174.89811746199848	127.92400000034831	871.4484579977579	505.0
1753292827	160	GET	Tile Request	1781.300000	0.000000	64	72	77	81	100	130	160	190	390	660	690	268209	0	58	68.94592198644308	34.72637500090059	2586.5656660025707	9779.004690372061
1753292827	160		Aggregated	1781.300000	0.000000	64	72	77	81	100	130	160	190	390	660	690	268369	0	58	69.0090900545735	34.72637500090059	2586.5656660025707	9773.4755839907
1753292828	160	GET	Metadata Request	0.000000	0.000000	0	0	0	0	0	0	0	0	0	0	0	160	0	170.0	174.89811746199848	127.92400000034831	871.4484579977579	505.0
1753292828	160	GET	Tile Request	1781.300000	0.000000	64	72	77	81	100	130	160	190	390	660	690	268209	0	58	68.94592198644308	34.72637500090059	2586.5656660025707	9779.004690372061
1753292828	160		Aggregated	1781.300000	0.000000	64	72	77	81	100	130	160	190	390	660	690	268369	0	58	69.0090900545735	34.72637500090059	2586.5656660025707	9773.4755839907
1753292829	160	GET	Metadata Request	0.000000	0.000000	0	0	0	0	0	0	0	0	0	0	0	160	0	170.0	174.89811746199848	127.92400000034831	871.4484579977579	505.0
1753292829	160	GET	Tile Request	1822.100000	0.000000	63	69	74	78	95	120	140	170	350	550	660	272798	0	58	68.84675085632219	34.72637500090059	2586.5656660025707	9775.502778612747
1753292829	160		Aggregated	1822.100000	0.000000	63	69	74	78	95	120	140	170	350	550	660	272958	0	58	68.90891506714185	34.72637500090059	2586.5656660025707	9770.068680895962
1753292830	160	GET	Metadata Request	0.000000	0.000000	0	0	0	0	0	0	0	0	0	0	0	160	0	170.0	174.89811746199848	127.92400000034831	871.4484579977579	505.0
1753292830	160	GET	Tile Request	1834.700000	0.000000	62	69	74	78	94	120	140	160	350	550	660	274284	0	58	68.8261047407041	34.72637500090059	2586.5656660025707	9774.78543407563
1753292830	160		Aggregated	1834.700000	0.000000	62	69	74	78	94	120	140	160	350	550	660	274444	0	58	68.88794439482447	34.72637500090059	2586.5656660025707	9769.381177945228
1753292831	160	GET	Metadata Request	0.000000	0.000000	0	0	0	0	0	0	0	0	0	0	0	160	0	170.0	174.89811746199848	127.92400000034831	871.4484579977579	505.0
1753292831	160	GET	Tile Request	1834.700000	0.000000	62	69	74	78	94	120	140	160	350	550	660	274284	0	58	68.8261047407041	34.72637500090059	2586.5656660025707	9774.78543407563
1753292831	160		Aggregated	1834.700000	0.000000	62	69	74	78	94	120	140	160	350	550	660	274444	0	58	68.88794439482447	34.72637500090059	2586.5656660025707	9769.381177945228
1753292832	160	GET	Metadata Request	0.000000	0.000000	0	0	0	0	0	0	0	0	0	0	0	160	0	170.0	174.89811746199848	127.92400000034831	871.4484579977579	505.0
1753292832	160	GET	Tile Request	1883.100000	0.000000	63	70	75	79	94	110	130	150	230	570	700	278422	0	58	68.85971878345191	34.72637500090059	2586.5656660025707	9775.321978866612
1753292832	160		Aggregated	1883.100000	0.000000	63	70	75	79	94	110	130	150	230	570	700	278582	0	58	68.92062057821457	34.72637500090059	2586.5656660025707	9769.997688292855
1753292833	160	GET	Metadata Request	0.000000	0.000000	0	0	0	0	0	0	0	0	0	0	0	160	0	170.0	174.89811746199848	127.92400000034831	871.4484579977579	505.0
1753292833	160	GET	Tile Request	1896.400000	0.000000	63	70	76	80	94	110	130	150	230	570	700	279812	0	58	68.87144823573458	34.72637500090059	2586.5656660025707	9776.378504138493
1753292833	160		Aggregated	1896.400000	0.000000	63	70	76	80	94	110	130	150	230	570	700	279972	0	58	68.93204096313663	34.72637500090059	2586.5656660025707	9771.080043718657
1753292834	160	GET	Metadata Request	0.000000	0.000000	0	0	0	0	0	0	0	0	0	0	0	160	0	170.0	174.89811746199848	127.92400000034831	871.4484579977579	505.0
1753292834	160	GET	Tile Request	1896.400000	0.000000	63	70	76	80	94	110	130	150	230	570	700	279812	0	58	68.87144823573458	34.72637500090059	2586.5656660025707	9776.378504138493
1753292834	160		Aggregated	1896.400000	0.000000	63	70	76	80	94	110	130	150	230	570	700	279972	0	58	68.93204096313663	34.72637500090059	2586.5656660025707	9771.080043718657
1753292835	160	GET	Metadata Request	0.000000	0.000000	0	0	0	0	0	0	0	0	0	0	0	160	0	170.0	174.89811746199848	127.92400000034831	871.4484579977579	505.0
1753292835	160	GET	Tile Request	1904.700000	0.000000	62	69	73	77	90	110	120	140	200	570	700	285032	0	59	68.80849867883646	34.72637500090059	2586.5656660025707	9778.557446181481
1753292835	160		Aggregated	1904.700000	0.000000	62	69	73	77	90	110	120	140	200	570	700	285192	0	59	68.86801766606371	34.72637500090059	2586.5656660025707	9773.354743471065
1753292836	160	GET	Metadata Request	0.000000	0.000000	0	0	0	0	0	0	0	0	0	0	0	160	0	170.0	174.89811746199848	127.92400000034831	871.4484579977579	505.0
1753292836	160	GET	Tile Request	1910.100000	0.000000	62	68	73	77	89	100	120	140	190	570	700	285785	0	59	68.7955362790244	34.72637500090059	2586.5656660025707	9778.048361530522
1753292836	160		Aggregated	1910.100000	0.000000	62	68	73	77	89	100	120	140	190	570	700	285945	0	59	68.85490578361194	34.72637500090059	2586.5656660025707	9772.859644337197
1753292837	160	GET	Metadata Request	0.000000	0.000000	0	0	0	0	0	0	0	0	0	0	0	160	0	170.0	174.89811746199848	127.92400000034831	871.4484579977579	505.0
1753292837	160	GET	Tile Request	1910.100000	0.000000	62	68	73	77	89	100	120	140	190	570	700	285785	0	59	68.7955362790244	34.72637500090059	2586.5656660025707	9778.048361530522
1753292837	160		Aggregated	1910.100000	0.000000	62	68	73	77	89	100	120	140	190	570	700	285945	0	59	68.85490578361194	34.72637500090059	2586.5656660025707	9772.859644337197
1753292838	160	GET	Metadata Request	0.000000	0.000000	0	0	0	0	0	0	0	0	0	0	0	160	0	170.0	174.89811746199848	127.92400000034831	871.4484579977579	505.0
1753292838	160	GET	Tile Request	1941.600000	0.000000	62	68	73	76	86	100	120	140	390	630	700	290719	0	59	68.80746010395563	34.72637500090059	2586.5656660025707	9777.753579917377
1753292838	160		Aggregated	1941.600000	0.000000	62	68	73	76	86	100	120	140	390	630	700	290879	0	59	68.86581600169075	34.72637500090059	2586.5656660025707	9772.653037861104
1753292839	160	GET	Metadata Request	0.000000	0.000000	0	0	0	0	0	0	0	0	0	0	0	160	0	170.0	174.89811746199848	127.92400000034831	871.4484579977579	505.0
1753292839	160	GET	Tile Request	1944.900000	0.000000	62	69	73	76	86	100	130	140	440	680	700	291432	0	59	68.80821884298481	34.72637500090059	2586.5656660025707	9777.097408657937
1753292839	160		Aggregated	1944.900000	0.000000	62	69	73	76	86	100	130	140	440	680	700	291592	0	59	68.86643163270143	34.72637500090059	2586.5656660025707	9772.009698482812
1753292840	160	GET	Metadata Request	0.000000	0.000000	0	0	0	0	0	0	0	0	0	0	0	160	0	170.0	174.89811746199848	127.92400000034831	871.4484579977579	505.0
1753292840	160	GET	Tile Request	1944.900000	0.000000	62	69	73	76	86	100	130	140	440	680	700	291432	0	59	68.80821884298481	34.72637500090059	2586.5656660025707	9777.097408657937
1753292840	160		Aggregated	1944.900000	0.000000	62	69	73	76	86	100	130	140	440	680	700	291592	0	59	68.86643163270143	34.72637500090059	2586.5656660025707	9772.009698482812
1753292841	0	GET	Metadata Request	0.000000	0.000000	0	0	0	0	0	0	0	0	0	0	0	160	0	170.0	174.89811746199848	127.92400000034831	871.4484579977579	505.0
1753292841	0	GET	Tile Request	1914.000000	0.000000	62	68	73	76	86	110	130	150	390	680	700	297842	0	59	68.74448058652126	34.72637500090059	2586.5656660025707	9776.727640829702
1753292841	0		Aggregated	1914.000000	0.000000	62	68	73	76	86	110	130	150	390	680	700	298002	0	59	68.80147544528087	34.72637500090059	2586.5656660025707	9771.749565439159
1753292842	0	GET	Metadata Request	0.000000	0.000000	0	0	0	0	0	0	0	0	0	0	0	160	0	170.0	174.89811746199848	127.92400000034831	871.4484579977579	505.0
1753292842	0	GET	Tile Request	1914.000000	0.000000	62	68	72	75	86	100	130	150	390	680	700	297842	0	59	68.74448058652126	34.72637500090059	2586.5656660025707	9776.727640829702
1753292842	0		Aggregated	1914.000000	0.000000	62	68	72	75	86	100	130	150	390	680	700	298002	0	59	68.80147544528087	34.72637500090059	2586.5656660025707	9771.749565439159
