# Supplementary material for: Iris RESTful Server and IrisTileSource: An Iris implementation for existing OpenSeaDragon viewers
Source: J Pathol Inform. 2025 Nov 17;20:100530. doi: 10.1016/j.jpi.2025.100530 (PMC12830180; doi:10.1016/j.jpi.2025.100530)
Supplement: Supplementary material 9 [file mmc9.csv]

Type	Name	Request Count	Failure Count	Median Response Time	Average Response Time	Min Response Time	Max Response Time	Average Content Size	Requests/s	Failures/s	50%	66%	75%	80%	90%	95%	98%	99%	99.9%	99.99%	100%
GET	Metadata Request	160	0	280.0	294.576765355896	250.9484580004937	576.2285419987165	209.0	0.6662947770080244	0.0	280	290	300	310	330	340	480	530	580	580	580
GET	Tile Request	236942	1649	79	91.7004596273903	56.79729200346628	1740.4950830023154	11629.79646917811	986.7076065864708	6.867000545538952	79	86	93	99	130	160	220	270	610	1500	1700
	Aggregated	237102	1649	79	91.83736361350837	56.79729200346628	1740.4950830023154	11622.089543740669	987.3739013634788	6.867000545538952	79	86	93	99	130	160	220	280	610	1500	1700
