# Supplementary material for: Iris RESTful Server and IrisTileSource: An Iris implementation for existing OpenSeaDragon viewers
Source: J Pathol Inform. 2025 Nov 17;20:100530. doi: 10.1016/j.jpi.2025.100530 (PMC12830180; doi:10.1016/j.jpi.2025.100530)
Supplement: Supplementary material 10 [file mmc10.csv]

Timestamp	User Count	Type	Name	Requests/s	Failures/s	50%	66%	75%	80%	90%	95%	98%	99%	99.9%	99.99%	100%	Total Request Count	Total Failure Count	Total Median Response Time	Total Average Response Time	Total Min Response Time	Total Max Response Time	Total Average Content Size
1753294343	0		Aggregated	0.000000	0.000000	N/A	N/A	N/A	N/A	N/A	N/A	N/A	N/A	N/A	N/A	N/A	0	0	0	0.0	0	0	0
1753294344	0		Aggregated	0.000000	0.000000	N/A	N/A	N/A	N/A	N/A	N/A	N/A	N/A	N/A	N/A	N/A	0	0	0	0.0	0	0	0
1753294345	1		Aggregated	0.000000	0.000000	N/A	N/A	N/A	N/A	N/A	N/A	N/A	N/A	N/A	N/A	N/A	0	0	0	0.0	0	0	0
1753294346	2		Aggregated	0.000000	0.000000	N/A	N/A	N/A	N/A	N/A	N/A	N/A	N/A	N/A	N/A	N/A	0	0	0	0.0	0	0	0
1753294347	3	GET	Metadata Request	0.000000	0.000000	0	0	0	0	0	0	0	0	0	0	0	2	0	442.8760829978273	459.1057704965351	442.8760829978273	475.3354579952429	209.0
1753294347	3	GET	Tile Request	0.000000	0.000000	0	0	0	0	0	0	0	0	0	0	0	16	0	68	111.54636468791068	61.015333005343564	249.30295900412602	8713.625
1753294347	3		Aggregated	0.000000	0.000000	120	140	160	240	440	480	480	480	480	480	480	18	0	71	150.1640764444245	61.015333005343564	475.3354579952429	7768.666666666667
1753294348	4	GET	Metadata Request	0.000000	0.000000	480	480	480	480	480	480	480	480	480	480	480	2	0	442.8760829978273	459.1057704965351	442.8760829978273	475.3354579952429	209.0
1753294348	4	GET	Tile Request	0.000000	0.000000	130	140	160	240	250	250	250	250	250	250	250	16	0	68	111.54636468791068	61.015333005343564	249.30295900412602	8713.625
1753294348	4		Aggregated	0.000000	0.000000	120	140	160	240	440	480	480	480	480	480	480	18	0	71	150.1640764444245	61.015333005343564	475.3354579952429	7768.666666666667
1753294349	5	GET	Metadata Request	0.000000	0.000000	480	480	480	480	480	480	480	480	480	480	480	2	0	442.8760829978273	459.1057704965351	442.8760829978273	475.3354579952429	209.0
1753294349	5	GET	Tile Request	0.000000	0.000000	130	140	160	240	250	250	250	250	250	250	250	16	0	68	111.54636468791068	61.015333005343564	249.30295900412602	8713.625
1753294349	5		Aggregated	0.000000	0.000000	120	140	160	240	440	480	480	480	480	480	480	18	0	71	150.1640764444245	61.015333005343564	475.3354579952429	7768.666666666667
1753294350	6	GET	Metadata Request	0.666667	0.000000	280	280	480	480	480	480	480	480	480	480	480	5	0	280.0	346.44732479791855	266.9855420026579	475.3354579952429	209.0
1753294350	6	GET	Tile Request	6.666667	0.000000	69	73	78	87	130	160	220	240	250	250	250	132	0	68	83.20968061376665	59.54204099543858	249.30295900412602	10740.227272727272
1753294350	6		Aggregated	7.333333	0.000000	69	74	83	100	150	240	280	440	480	480	480	137	0	69	92.81689390515905	59.54204099543858	475.3354579952429	10355.87591240876
1753294351	7	GET	Metadata Request	0.666667	0.000000	280	280	480	480	480	480	480	480	480	480	480	5	0	280.0	346.44732479791855	266.9855420026579	475.3354579952429	209.0
1753294351	7	GET	Tile Request	6.666667	0.000000	69	73	78	87	130	160	220	240	250	250	250	132	0	68	83.20968061376665	59.54204099543858	249.30295900412602	10740.227272727272
1753294351	7		Aggregated	7.333333	0.000000	69	74	83	100	150	240	280	440	480	480	480	137	0	69	92.81689390515905	59.54204099543858	475.3354579952429	10355.87591240876
1753294352	8	GET	Metadata Request	0.833333	0.000000	280	280	280	480	480	480	480	480	480	480	480	6	0	280.0	334.6881526643604	266.9855420026579	475.3354579952429	209.0
1753294352	8	GET	Tile Request	22.000000	0.000000	69	74	82	96	130	160	220	240	250	250	250	147	0	69	83.91471661230926	59.54204099543858	249.30295900412602	10716.333333333334
1753294352	8		Aggregated	22.833333	0.000000	69	74	85	110	150	240	280	440	480	480	480	153	0	69	93.74896900650735	59.54204099543858	475.3354579952429	10304.281045751633
1753294353	9	GET	Metadata Request	0.833333	0.000000	270	280	280	280	480	480	480	480	480	480	480	8	0	270.0	318.72233837293606	266.9855420026579	475.3354579952429	209.0
1753294353	9	GET	Tile Request	23.666667	0.000000	68	74	84	90	130	160	210	230	290	290	290	323	1	68	83.01701629131145	59.30008400173392	294.93129099864746	11361.09907120743
1753294353	9		Aggregated	24.500000	0.000000	68	74	85	94	140	190	270	280	480	480	480	331	1	68	88.71382165884316	59.30008400173392	475.3354579952429	11091.561933534744
1753294354	10	GET	Metadata Request	0.833333	0.000000	270	280	280	280	480	480	480	480	480	480	480	8	0	270.0	318.72233837293606	266.9855420026579	475.3354579952429	209.0
1753294354	10	GET	Tile Request	23.666667	0.000000	68	74	84	90	130	160	210	230	290	290	290	323	1	68	83.01701629131145	59.30008400173392	294.93129099864746	11361.09907120743
1753294354	10		Aggregated	24.500000	0.000000	68	74	85	94	140	190	270	280	480	480	480	331	1	68	88.71382165884316	59.30008400173392	475.3354579952429	11091.561933534744
1753294355	11	GET	Metadata Request	0.888889	0.000000	270	280	280	280	480	480	480	480	480	480	480	8	0	270.0	318.72233837293606	266.9855420026579	475.3354579952429	209.0
1753294355	11	GET	Tile Request	36.111111	0.111111	69	74	84	90	130	150	210	230	290	290	290	352	1	68	82.98969545760635	59.30008400173392	294.93129099864746	11367.90625
1753294355	11		Aggregated	37.000000	0.111111	69	74	85	96	140	190	270	280	480	480	480	360	1	69	88.22819863350257	59.30008400173392	475.3354579952429	11119.930555555555
1753294356	13	GET	Metadata Request	0.888889	0.000000	270	270	280	280	480	480	480	480	480	480	480	11	0	270.0	305.04858318057484	262.22874999803025	475.3354579952429	209.0
1753294356	13	GET	Tile Request	37.777778	0.111111	69	76	86	98	140	160	210	230	320	320	320	601	5	69	85.6145278654267	59.02995899668895	315.9327090033912	11605.42928452579
1753294356	13		Aggregated	38.666667	0.111111	69	77	89	100	140	180	260	270	480	480	480	612	5	69	89.55860402305191	59.02995899668895	475.3354579952429	11400.591503267973
1753294357	13	GET	Metadata Request	0.888889	0.000000	270	270	280	280	480	480	480	480	480	480	480	11	0	270.0	305.04858318057484	262.22874999803025	475.3354579952429	209.0
1753294357	13	GET	Tile Request	37.777778	0.111111	69	76	86	98	140	160	210	230	320	320	320	601	5	69	85.6145278654267	59.02995899668895	315.9327090033912	11605.42928452579
1753294357	13		Aggregated	38.666667	0.111111	69	77	89	100	140	180	260	270	480	480	480	612	5	69	89.55860402305191	59.02995899668895	475.3354579952429	11400.591503267973
1753294358	14	GET	Metadata Request	1.000000	0.000000	270	270	280	280	280	280	280	280	280	280	280	11	0	270.0	305.04858318057484	262.22874999803025	475.3354579952429	209.0
1753294358	14	GET	Tile Request	60.100000	0.500000	69	76	87	97	140	160	210	230	320	320	320	626	5	69	86.20547603692312	59.02995899668895	315.9327090033912	11660.64696485623
1753294358	14		Aggregated	61.100000	0.500000	69	77	89	100	140	180	240	270	320	320	320	637	5	70	89.9845563800631	59.02995899668895	475.3354579952429	11462.894819466248
1753294359	16	GET	Metadata Request	1.000000	0.000000	270	270	270	270	280	280	280	280	280	280	280	14	0	270.0	296.18662185592774	255.65533299959498	475.3354579952429	209.0
1753294359	16	GET	Tile Request	62.000000	0.500000	69	75	86	96	130	150	190	210	320	320	320	975	7	69	84.31928345752218	57.981999998446554	315.9327090033912	11749.50564102564
1753294359	16		Aggregated	63.000000	0.500000	69	76	87	97	140	160	220	270	320	320	320	989	7	69	87.31841666033074	57.981999998446554	475.3354579952429	11586.141557128412
1753294360	16	GET	Metadata Request	1.000000	0.000000	270	270	270	270	280	280	280	280	280	280	280	14	0	270.0	296.18662185592774	255.65533299959498	475.3354579952429	209.0
1753294360	16	GET	Tile Request	62.000000	0.500000	69	75	86	96	130	150	190	210	320	320	320	975	7	69	84.31928345752218	57.981999998446554	315.9327090033912	11749.50564102564
1753294360	16		Aggregated	63.000000	0.500000	69	76	87	97	140	160	220	270	320	320	320	989	7	69	87.31841666033074	57.981999998446554	475.3354579952429	11586.141557128412
1753294361	17	GET	Metadata Request	1.000000	0.000000	270	270	270	270	270	270	270	270	270	270	270	15	0	270.0	293.7246109320161	255.65533299959498	475.3354579952429	209.0
1753294361	17	GET	Tile Request	88.600000	0.700000	69	77	87	97	140	150	200	230	320	320	320	1029	7	69	84.40175655594658	57.981999998446554	315.9327090033912	11728.076773566569
1753294361	17		Aggregated	89.600000	0.700000	69	77	88	99	140	160	230	270	320	320	320	1044	7	69	87.40926883146483	57.981999998446554	475.3354579952429	11562.572796934866
1753294362	19	GET	Metadata Request	1.000000	0.000000	270	270	270	270	270	270	270	270	270	270	270	17	0	270.0	291.1708405282458	255.65533299959498	475.3354579952429	209.0
1753294362	19	GET	Tile Request	91.300000	0.700000	69	76	85	93	130	150	180	230	320	400	400	1434	11	69	83.76920085141555	57.981999998446554	399.79570799914654	11582.97629009763
1753294362	19		Aggregated	92.300000	0.700000	69	77	86	95	140	160	210	270	320	400	400	1451	11	69	86.19913046858034	57.981999998446554	475.3354579952429	11449.718125430738
1753294363	20	GET	Metadata Request	1.000000	0.000000	270	270	270	270	270	270	270	270	270	270	270	17	0	270.0	291.1708405282458	255.65533299959498	475.3354579952429	209.0
1753294363	20	GET	Tile Request	91.300000	0.700000	69	76	85	93	130	150	180	230	320	400	400	1434	11	69	83.76920085141555	57.981999998446554	399.79570799914654	11582.97629009763
1753294363	20		Aggregated	92.300000	0.700000	69	77	86	95	140	160	210	270	320	400	400	1451	11	69	86.19913046858034	57.981999998446554	475.3354579952429	11449.718125430738
1753294364	21	GET	Metadata Request	1.000000	0.000000	260	270	270	270	270	270	270	270	270	270	270	17	0	270.0	291.1708405282458	255.65533299959498	475.3354579952429	209.0
1753294364	21	GET	Tile Request	117.000000	1.000000	69	77	86	96	130	160	180	230	320	400	400	1490	11	69	83.99617034424196	57.981999998446554	399.79570799914654	11535.663758389263
1753294364	21		Aggregated	118.000000	1.000000	69	78	87	97	140	160	210	260	320	400	400	1507	11	69	86.33324359781068	57.981999998446554	475.3354579952429	11407.891174518913
1753294365	21	GET	Metadata Request	1.000000	0.000000	270	270	270	270	310	310	310	310	310	310	310	20	0	270.0	289.99248944928695	255.65533299959498	475.3354579952429	209.0
1753294365	21	GET	Tile Request	118.900000	1.000000	69	78	88	99	140	160	210	260	800	810	810	1933	17	69	87.35341695494157	57.981999998446554	807.3258329968667	11573.530781169167
1753294365	21		Aggregated	119.900000	1.000000	69	79	89	100	140	170	240	270	800	810	810	1953	17	69	89.42857386732605	57.981999998446554	807.3258329968667	11457.150537634408
1753294366	23	GET	Metadata Request	1.000000	0.000000	270	270	270	270	310	310	310	310	310	310	310	20	0	270.0	289.99248944928695	255.65533299959498	475.3354579952429	209.0
1753294366	23	GET	Tile Request	118.900000	1.000000	69	78	88	99	140	160	210	260	800	810	810	1933	17	69	87.35341695494157	57.981999998446554	807.3258329968667	11573.530781169167
1753294366	23		Aggregated	119.900000	1.000000	69	79	89	100	140	170	240	270	800	810	810	1953	17	69	89.42857386732605	57.981999998446554	807.3258329968667	11457.150537634408
1753294367	24	GET	Metadata Request	1.000000	0.000000	270	270	270	270	280	310	310	310	310	310	310	23	0	270.0	286.7374672603783	255.65533299959498	475.3354579952429	209.0
1753294367	24	GET	Tile Request	144.400000	1.300000	69	78	86	97	130	170	210	270	800	810	810	2554	23	69	87.12048450425821	57.774125001742505	807.3258329968667	11658.21417384495
1753294367	24		Aggregated	145.400000	1.300000	69	78	87	99	140	170	240	280	800	810	810	2577	23	69	88.90208737713006	57.774125001742505	807.3258329968667	11556.02871556073
1753294368	25	GET	Metadata Request	1.000000	0.000000	270	270	270	280	310	310	310	310	310	310	310	23	0	270.0	286.7374672603783	255.65533299959498	475.3354579952429	209.0
1753294368	25	GET	Tile Request	144.400000	1.300000	69	78	86	97	130	170	210	270	800	810	810	2554	23	69	87.12048450425821	57.774125001742505	807.3258329968667	11658.21417384495
1753294368	25		Aggregated	145.400000	1.300000	69	78	87	99	140	170	240	280	800	810	810	2577	23	69	88.90208737713006	57.774125001742505	807.3258329968667	11556.02871556073
1753294369	26	GET	Metadata Request	1.000000	0.000000	270	270	280	280	310	310	310	310	310	310	310	23	0	270.0	286.7374672603783	255.65533299959498	475.3354579952429	209.0
1753294369	26	GET	Tile Request	144.400000	1.300000	69	78	86	97	130	170	210	270	800	810	810	2554	23	69	87.12048450425821	57.774125001742505	807.3258329968667	11658.21417384495
1753294369	26		Aggregated	145.400000	1.300000	69	78	87	99	140	170	240	280	800	810	810	2577	23	69	88.90208737713006	57.774125001742505	807.3258329968667	11556.02871556073
1753294370	27	GET	Metadata Request	1.000000	0.000000	270	270	280	280	310	310	310	310	310	310	310	26	0	270.0	284.83410888377244	255.65533299959498	475.3354579952429	209.0
1753294370	27	GET	Tile Request	171.800000	1.600000	69	77	86	97	130	160	210	260	800	900	900	3273	24	69	86.49733715362092	57.774125001742505	904.8845840006834	11618.374885426214
1753294370	27		Aggregated	172.800000	1.600000	69	78	87	98	140	170	220	280	800	900	900	3299	24	69	88.06046418150329	57.774125001742505	904.8845840006834	11528.45559260382
1753294371	28	GET	Metadata Request	1.000000	0.000000	270	270	280	280	310	310	310	310	310	310	310	26	0	270.0	284.83410888377244	255.65533299959498	475.3354579952429	209.0
1753294371	28	GET	Tile Request	171.800000	1.600000	69	77	86	97	130	160	210	260	800	900	900	3273	24	69	86.49733715362092	57.774125001742505	904.8845840006834	11618.374885426214
1753294371	28		Aggregated	172.800000	1.600000	69	78	87	98	140	170	220	280	800	900	900	3299	24	69	88.06046418150329	57.774125001742505	904.8845840006834	11528.45559260382
1753294372	29	GET	Metadata Request	1.000000	0.000000	270	270	280	280	280	280	280	280	280	280	280	26	0	270.0	284.83410888377244	255.65533299959498	475.3354579952429	209.0
1753294372	29	GET	Tile Request	171.800000	1.600000	69	77	86	97	130	160	210	260	800	900	900	3273	24	69	86.49733715362092	57.774125001742505	904.8845840006834	11618.374885426214
1753294372	29		Aggregated	172.800000	1.600000	69	78	87	98	140	170	220	280	800	900	900	3299	24	69	88.06046418150329	57.774125001742505	904.8845840006834	11528.45559260382
1753294373	30	GET	Metadata Request	1.000000	0.000000	270	270	270	270	280	280	280	280	280	280	280	29	0	270.0	282.63219389592797	255.65533299959498	475.3354579952429	209.0
1753294373	30	GET	Tile Request	200.800000	1.500000	68	75	85	95	130	160	210	260	800	900	900	4094	32	69	85.48600614187457	57.774125001742505	904.8845840006834	11625.91475329751
1753294373	30		Aggregated	201.800000	1.500000	69	75	85	96	130	170	220	270	800	900	900	4123	32	69	86.87267590778957	57.774125001742505	904.8845840006834	11545.611447974776
1753294374	31	GET	Metadata Request	1.000000	0.000000	270	270	270	280	280	280	280	280	280	280	280	29	0	270.0	282.63219389592797	255.65533299959498	475.3354579952429	209.0
1753294374	31	GET	Tile Request	200.800000	1.500000	68	75	85	95	130	160	210	260	800	900	900	4094	32	69	85.48600614187457	57.774125001742505	904.8845840006834	11625.91475329751
1753294374	31		Aggregated	201.800000	1.500000	69	75	85	96	130	170	220	270	800	900	900	4123	32	69	86.87267590778957	57.774125001742505	904.8845840006834	11545.611447974776
1753294375	32	GET	Metadata Request	1.000000	0.000000	270	270	270	280	280	280	280	280	280	280	280	29	0	270.0	282.63219389592797	255.65533299959498	475.3354579952429	209.0
1753294375	32	GET	Tile Request	200.800000	1.500000	68	75	85	95	130	160	210	260	800	900	900	4094	32	69	85.48600614187457	57.774125001742505	904.8845840006834	11625.91475329751
1753294375	32		Aggregated	201.800000	1.500000	69	75	85	96	130	170	220	270	800	900	900	4123	32	69	86.87267590778957	57.774125001742505	904.8845840006834	11545.611447974776
1753294376	33	GET	Metadata Request	1.000000	0.000000	260	270	270	280	280	280	280	280	280	280	280	30	0	270.0	281.60857353262446	251.92358299682382	475.3354579952429	209.0
1753294376	33	GET	Tile Request	234.400000	1.600000	68	75	85	94	130	170	200	230	580	900	900	4406	38	69	85.88571277413766	57.774125001742505	904.8845840006834	11609.049251021335
1753294376	33		Aggregated	235.400000	1.600000	68	75	85	95	130	170	210	260	580	900	900	4436	38	69	87.20935700830236	57.774125001742505	904.8845840006834	11531.95243462579
1753294377	34	GET	Metadata Request	1.000000	0.000000	260	270	280	280	280	290	290	290	290	290	290	32	0	270.0	281.2971249054499	251.92358299682382	475.3354579952429	209.0
1753294377	34	GET	Tile Request	237.000000	1.600000	69	76	87	98	140	170	200	240	580	900	900	4915	41	69	86.55014720668761	57.774125001742505	904.8845840006834	11646.713530010173
1753294377	34		Aggregated	238.000000	1.600000	69	76	87	98	140	170	210	260	580	900	900	4947	41	69	87.80988104262059	57.774125001742505	904.8845840006834	11572.727915908632
1753294378	35	GET	Metadata Request	1.000000	0.000000	260	270	280	280	280	290	290	290	290	290	290	32	0	270.0	281.2971249054499	251.92358299682382	475.3354579952429	209.0
1753294378	35	GET	Tile Request	237.000000	1.600000	69	76	87	98	140	170	200	240	580	900	900	4915	41	69	86.55014720668761	57.774125001742505	904.8845840006834	11646.713530010173
1753294378	35		Aggregated	238.000000	1.600000	69	76	87	98	140	170	210	260	580	900	900	4947	41	69	87.80988104262059	57.774125001742505	904.8845840006834	11572.727915908632
1753294379	36	GET	Metadata Request	1.000000	0.000000	260	270	280	290	290	290	290	290	290	290	290	33	0	270.0	281.41269436287763	251.92358299682382	475.3354579952429	209.0
1753294379	36	GET	Tile Request	257.500000	1.800000	69	76	88	100	150	180	220	270	480	900	900	5394	41	69	87.22454212790521	57.774125001742505	904.8845840006834	11660.282350760104
1753294379	36		Aggregated	258.500000	1.800000	69	76	89	100	150	180	230	280	480	900	900	5427	41	69	88.40534349583483	57.774125001742505	904.8845840006834	11590.65045144647
1753294380	37	GET	Metadata Request	1.000000	0.000000	260	270	280	280	290	290	290	290	290	290	290	35	0	270.0	280.3298046562954	251.92358299682382	475.3354579952429	209.0
1753294380	37	GET	Tile Request	258.900000	1.900000	69	77	90	100	150	180	230	280	380	900	900	5868	49	69	87.9403216363129	57.774125001742505	904.8845840006834	11636.494887525563
1753294380	37		Aggregated	259.900000	1.900000	69	77	90	100	150	180	250	280	380	900	900	5903	49	69	89.08103515582829	57.774125001742505	904.8845840006834	11568.73911570388
1753294381	38	GET	Metadata Request	1.000000	0.000000	260	270	280	280	290	290	290	290	290	290	290	35	0	270.0	280.3298046562954	251.92358299682382	475.3354579952429	209.0
1753294381	38	GET	Tile Request	258.900000	1.900000	69	77	90	100	150	180	230	280	380	900	900	5868	49	69	87.9403216363129	57.774125001742505	904.8845840006834	11636.494887525563
1753294381	38		Aggregated	259.900000	1.900000	69	77	90	100	150	180	250	280	380	900	900	5903	49	69	89.08103515582829	57.774125001742505	904.8845840006834	11568.73911570388
1753294382	39	GET	Metadata Request	1.000000	0.000000	260	270	270	290	290	290	290	290	290	290	290	37	0	270.0	279.64863278297395	251.92358299682382	475.3354579952429	209.0
1753294382	39	GET	Tile Request	282.600000	2.500000	69	77	91	100	150	180	240	280	340	480	480	6406	49	69	87.6722613143745	57.774125001742505	904.8845840006834	11685.859038401499
1753294382	39		Aggregated	283.600000	2.500000	69	77	91	100	150	190	250	290	340	480	480	6443	49	69	88.77471758386666	57.774125001742505	904.8845840006834	11619.951264938692
1753294383	40	GET	Metadata Request	1.000000	0.000000	270	270	290	290	310	310	310	310	310	310	310	38	0	270.0	280.4403222622855	251.92358299682382	475.3354579952429	209.0
1753294383	40	GET	Tile Request	282.800000	2.500000	69	77	90	100	150	180	230	270	340	700	700	6937	54	69	87.52920408459542	57.774125001742505	904.8845840006834	11659.762577483061
1753294383	40		Aggregated	283.800000	2.500000	69	77	90	100	150	180	240	280	340	700	700	6975	54	69	88.58018938792907	57.774125001742505	904.8845840006834	11597.378494623656
1753294384	41	GET	Metadata Request	1.000000	0.000000	270	270	290	290	310	310	310	310	310	310	310	38	0	270.0	280.4403222622855	251.92358299682382	475.3354579952429	209.0
1753294384	41	GET	Tile Request	282.800000	2.500000	69	77	90	100	150	180	230	270	340	700	700	6937	54	69	87.52920408459542	57.774125001742505	904.8845840006834	11659.762577483061
1753294384	41		Aggregated	283.800000	2.500000	69	77	90	100	150	180	240	280	340	700	700	6975	54	69	88.58018938792907	57.774125001742505	904.8845840006834	11597.378494623656
1753294385	42	GET	Metadata Request	1.000000	0.000000	270	280	290	290	290	310	310	310	310	310	310	41	0	270.0	279.61448770656716	250.9484580004937	475.3354579952429	209.0
1753294385	42	GET	Tile Request	309.400000	2.600000	69	76	89	100	140	180	230	270	380	700	700	7999	62	69	86.74977376221689	57.47862499993062	904.8845840006834	11644.270533816727
1753294385	42		Aggregated	310.400000	2.600000	69	76	89	100	150	180	230	270	380	700	700	8040	62	69	87.73328785073905	57.47862499993062	904.8845840006834	11585.956343283582
1753294386	43	GET	Metadata Request	1.000000	0.000000	270	280	280	290	310	310	310	310	310	310	310	41	0	270.0	279.61448770656716	250.9484580004937	475.3354579952429	209.0
1753294386	43	GET	Tile Request	309.400000	2.600000	69	76	88	100	140	180	220	260	380	700	700	8156	63	69	86.5882987660632	57.47862499993062	904.8845840006834	11637.462481608633
1753294386	43		Aggregated	310.400000	2.600000	69	76	89	100	140	180	230	270	380	700	700	8197	63	69	87.55378293668177	57.47862499993062	904.8845840006834	11580.299255825303
1753294387	44	GET	Metadata Request	1.000000	0.000000	270	280	280	280	310	310	310	310	310	310	310	41	0	270.0	279.61448770656716	250.9484580004937	475.3354579952429	209.0
1753294387	44	GET	Tile Request	309.400000	2.600000	69	76	88	100	140	180	220	260	380	700	700	8156	63	69	86.5882987660632	57.47862499993062	904.8845840006834	11637.462481608633
1753294387	44		Aggregated	310.400000	2.600000	69	76	89	100	140	180	230	270	380	700	700	8197	63	69	87.55378293668177	57.47862499993062	904.8845840006834	11580.299255825303
1753294388	45	GET	Metadata Request	1.000000	0.000000	270	280	280	280	310	310	310	310	310	310	310	43	0	270.0	279.2801772085896	250.9484580004937	475.3354579952429	209.0
1753294388	45	GET	Tile Request	347.900000	2.500000	69	75	88	100	140	170	220	250	370	700	700	9242	69	69	86.46860215222739	57.47862499993062	904.8845840006834	11635.345704392988
1753294388	45		Aggregated	348.900000	2.500000	69	75	88	100	140	170	220	270	370	700	700	9285	69	69	87.36153674861116	57.47862499993062	904.8845840006834	11582.42886375875
1753294389	46	GET	Metadata Request	1.000000	0.000000	270	280	280	280	310	310	310	310	310	310	310	44	0	270.0	278.9668152265883	250.9484580004937	475.3354579952429	209.0
1753294389	46	GET	Tile Request	347.900000	2.500000	69	75	88	100	140	170	220	250	370	700	700	9398	70	69	86.50311686931767	57.47862499993062	904.8845840006834	11633.466163013407
1753294389	46		Aggregated	348.900000	2.500000	69	75	88	100	140	170	220	270	370	700	700	9442	70	69	87.40000341112231	57.47862499993062	904.8845840006834	11580.227811904257
1753294390	47	GET	Metadata Request	1.000000	0.000000	270	280	280	280	310	310	310	310	310	310	310	44	0	270.0	278.9668152265883	250.9484580004937	475.3354579952429	209.0
1753294390	47	GET	Tile Request	347.900000	2.500000	69	75	88	100	140	170	220	250	370	700	700	9398	70	69	86.50311686931767	57.47862499993062	904.8845840006834	11633.466163013407
1753294390	47		Aggregated	348.900000	2.500000	69	75	88	100	140	170	220	270	370	700	700	9442	70	69	87.40000341112231	57.47862499993062	904.8845840006834	11580.227811904257
1753294391	48	GET	Metadata Request	1.000000	0.000000	270	280	280	280	290	310	310	310	310	310	310	47	0	270.0	278.6289777227757	250.9484580004937	475.3354579952429	209.0
1753294391	48	GET	Tile Request	388.000000	2.200000	69	75	87	98	130	160	190	220	390	700	700	10733	79	69	86.49478555510245	57.47862499993062	904.8845840006834	11667.359731668685
1753294391	48		Aggregated	389.000000	2.200000	69	75	87	99	130	160	200	230	390	700	700	10780	79	69	87.3324763743863	57.47862499993062	904.8845840006834	11617.402133580705
1753294392	49	GET	Metadata Request	1.000000	0.000000	270	280	280	280	290	290	290	290	290	290	290	47	0	270.0	278.6289777227757	250.9484580004937	475.3354579952429	209.0
1753294392	49	GET	Tile Request	388.000000	2.200000	69	75	87	98	130	160	190	220	390	700	700	10733	79	69	86.49478555510245	57.47862499993062	904.8845840006834	11667.359731668685
1753294392	49		Aggregated	389.000000	2.200000	69	75	87	99	130	160	200	230	390	700	700	10780	79	69	87.3324763743863	57.47862499993062	904.8845840006834	11617.402133580705
1753294393	50	GET	Metadata Request	1.000000	0.000000	270	280	280	280	290	290	290	290	290	290	290	47	0	270.0	278.6289777227757	250.9484580004937	475.3354579952429	209.0
1753294393	50	GET	Tile Request	388.000000	2.200000	69	76	89	99	140	160	190	220	390	460	460	10733	79	69	86.49478555510245	57.47862499993062	904.8845840006834	11667.359731668685
1753294393	50		Aggregated	389.000000	2.200000	69	76	89	100	140	160	190	230	390	460	460	10780	79	69	87.3324763743863	57.47862499993062	904.8845840006834	11617.402133580705
1753294395	51	GET	Metadata Request	1.000000	0.000000	270	270	280	280	290	290	290	290	290	290	290	50	0	270.0	278.12831075963913	250.9484580004937	475.3354579952429	209.0
1753294395	51	GET	Tile Request	416.000000	2.700000	69	76	88	97	130	160	190	220	370	460	460	12211	92	69	85.97078062115268	57.47862499993062	904.8845840006834	11654.492670542953
1753294395	51		Aggregated	417.000000	2.700000	69	76	88	98	130	160	190	230	370	460	460	12261	92	69	86.75439341838975	57.47862499993062	904.8845840006834	11607.818285621075
1753294396	52	GET	Metadata Request	1.000000	0.000000	270	270	280	280	290	290	290	290	290	290	290	50	0	270.0	278.12831075963913	250.9484580004937	475.3354579952429	209.0
1753294396	52	GET	Tile Request	416.000000	2.700000	69	76	88	97	130	160	190	220	370	460	460	12211	92	69	85.97078062115268	57.47862499993062	904.8845840006834	11654.492670542953
1753294396	52		Aggregated	417.000000	2.700000	69	76	88	98	130	160	190	230	370	460	460	12261	92	69	86.75439341838975	57.47862499993062	904.8845840006834	11607.818285621075
1753294397	53	GET	Metadata Request	1.000000	0.000000	270	280	280	280	290	290	290	290	290	290	290	50	0	270.0	278.12831075963913	250.9484580004937	475.3354579952429	209.0
1753294397	53	GET	Tile Request	416.000000	2.700000	69	77	89	99	130	160	190	220	380	460	460	12211	92	69	85.97078062115268	57.47862499993062	904.8845840006834	11654.492670542953
1753294397	53		Aggregated	417.000000	2.700000	69	77	89	99	130	160	190	230	380	460	460	12261	92	69	86.75439341838975	57.47862499993062	904.8845840006834	11607.818285621075
1753294398	54	GET	Metadata Request	1.000000	0.000000	270	270	280	280	280	290	290	290	290	290	290	53	0	270.0	277.27319569769537	250.9484580004937	475.3354579952429	209.0
1753294398	54	GET	Tile Request	446.500000	3.100000	69	78	88	99	130	160	200	240	400	490	490	13691	107	69	86.1881107290952	57.47862499993062	904.8845840006834	11660.472061938499
1753294398	54		Aggregated	447.500000	3.100000	69	78	88	99	130	160	210	260	400	490	490	13744	107	69	86.92497841705614	57.47862499993062	904.8845840006834	11616.312572759021
1753294399	55	GET	Metadata Request	1.000000	0.000000	270	270	280	280	280	290	290	290	290	290	290	53	0	270.0	277.27319569769537	250.9484580004937	475.3354579952429	209.0
1753294399	55	GET	Tile Request	446.500000	3.100000	69	78	88	99	130	160	200	240	400	490	490	13691	107	69	86.1881107290952	57.47862499993062	904.8845840006834	11660.472061938499
1753294399	55		Aggregated	447.500000	3.100000	69	78	88	99	130	160	210	260	400	490	490	13744	107	69	86.92497841705614	57.47862499993062	904.8845840006834	11616.312572759021
1753294400	56	GET	Metadata Request	1.000000	0.000000	270	270	270	270	280	280	280	280	280	280	280	53	0	270.0	277.27319569769537	250.9484580004937	475.3354579952429	209.0
1753294400	56	GET	Tile Request	446.500000	3.100000	70	77	87	97	130	160	200	250	410	490	490	13691	107	69	86.1881107290952	57.47862499993062	904.8845840006834	11660.472061938499
1753294400	56		Aggregated	447.500000	3.100000	70	77	87	97	130	160	210	260	410	490	490	13744	107	69	86.92497841705614	57.47862499993062	904.8845840006834	11616.312572759021
1753294401	57	GET	Metadata Request	1.000000	0.000000	260	270	270	270	280	280	280	280	280	280	280	56	0	270.0	276.688427017429	250.9484580004937	475.3354579952429	209.0
1753294401	57	GET	Tile Request	470.000000	3.800000	69	77	86	95	130	160	210	270	650	750	750	15244	118	69	86.4636782047402	57.47862499993062	904.8845840006834	11669.222513775912
1753294401	57		Aggregated	471.000000	3.800000	69	77	86	96	130	160	220	270	650	750	750	15300	118	69	87.15992565137483	57.47862499993062	904.8845840006834	11627.276601307189
1753294402	58	GET	Metadata Request	1.000000	0.000000	260	270	270	270	280	280	280	280	280	280	280	56	0	270.0	276.688427017429	250.9484580004937	475.3354579952429	209.0
1753294402	58	GET	Tile Request	470.000000	3.800000	69	77	86	95	130	160	210	270	650	750	750	15244	118	69	86.4636782047402	57.47862499993062	904.8845840006834	11669.222513775912
1753294402	58		Aggregated	471.000000	3.800000	69	77	86	96	130	160	220	270	650	750	750	15300	118	69	87.15992565137483	57.47862499993062	904.8845840006834	11627.276601307189
1753294403	59	GET	Metadata Request	1.000000	0.000000	270	270	280	280	280	280	280	280	280	280	280	56	0	270.0	276.688427017429	250.9484580004937	475.3354579952429	209.0
1753294403	59	GET	Tile Request	470.000000	3.800000	69	77	85	94	130	160	220	290	660	750	750	15244	118	69	86.4636782047402	57.47862499993062	904.8845840006834	11669.222513775912
1753294403	59		Aggregated	471.000000	3.800000	69	77	86	95	130	160	230	290	660	750	750	15300	118	69	87.15992565137483	57.47862499993062	904.8845840006834	11627.276601307189
1753294404	60	GET	Metadata Request	1.000000	0.000000	270	280	280	280	280	280	280	280	280	280	280	59	0	270.0	276.6846461181866	250.9484580004937	475.3354579952429	209.0
1753294404	60	GET	Tile Request	498.700000	4.100000	69	76	84	92	120	160	210	260	620	750	750	16998	134	69	85.82863216414313	57.32529200031422	904.8845840006834	11644.417755030003
1753294404	60		Aggregated	499.700000	4.100000	69	76	85	92	130	160	220	270	620	750	750	17057	134	69	86.48880129255305	57.32529200031422	904.8845840006834	11604.862754294425
1753294405	61	GET	Metadata Request	1.000000	0.000000	270	280	280	280	280	280	280	280	280	280	280	59	0	270.0	276.6846461181866	250.9484580004937	475.3354579952429	209.0
1753294405	61	GET	Tile Request	498.700000	4.100000	69	76	84	92	120	160	210	260	620	750	750	16998	134	69	85.82863216414313	57.32529200031422	904.8845840006834	11644.417755030003
1753294405	61		Aggregated	499.700000	4.100000	69	76	85	92	130	160	220	270	620	750	750	17057	134	69	86.48880129255305	57.32529200031422	904.8845840006834	11604.862754294425
1753294406	62	GET	Metadata Request	1.000000	0.000000	260	280	280	280	280	280	280	280	280	280	280	59	0	270.0	276.6846461181866	250.9484580004937	475.3354579952429	209.0
1753294406	62	GET	Tile Request	498.700000	4.100000	69	76	84	91	130	160	220	280	660	750	750	16998	134	69	85.82863216414313	57.32529200031422	904.8845840006834	11644.417755030003
1753294406	62		Aggregated	499.700000	4.100000	69	76	84	92	130	160	230	280	660	750	750	17057	134	69	86.48880129255305	57.32529200031422	904.8845840006834	11604.862754294425
1753294407	63	GET	Metadata Request	1.000000	0.000000	260	280	280	280	280	280	280	280	280	280	280	62	0	270.0	276.3123662091769	250.9484580004937	475.3354579952429	209.0
1753294407	63	GET	Tile Request	531.500000	4.800000	69	75	84	91	130	160	220	270	660	1300	1300	18827	145	69	85.65787046955198	56.79729200346628	1290.3719169989927	11648.350719711054
1753294407	63		Aggregated	532.500000	4.800000	69	75	84	91	130	160	230	280	660	1300	1300	18889	145	69	86.28366213326399	56.79729200346628	1290.3719169989927	11610.80295410027
1753294408	64	GET	Metadata Request	1.000000	0.000000	260	280	280	280	280	280	280	280	280	280	280	62	0	270.0	276.3123662091769	250.9484580004937	475.3354579952429	209.0
1753294408	64	GET	Tile Request	531.500000	4.800000	69	75	84	91	130	160	220	270	660	1300	1300	18827	145	69	85.65787046955198	56.79729200346628	1290.3719169989927	11648.350719711054
1753294408	64		Aggregated	532.500000	4.800000	69	75	84	91	130	160	230	280	660	1300	1300	18889	145	69	86.28366213326399	56.79729200346628	1290.3719169989927	11610.80295410027
1753294409	65	GET	Metadata Request	1.000000	0.000000	280	280	280	280	280	280	280	280	280	280	280	62	0	270.0	276.3123662091769	250.9484580004937	475.3354579952429	209.0
1753294409	65	GET	Tile Request	531.500000	4.800000	68	73	83	90	120	160	210	270	670	1300	1300	18827	145	69	85.65787046955198	56.79729200346628	1290.3719169989927	11648.350719711054
1753294409	65		Aggregated	532.500000	4.800000	68	73	83	90	120	160	220	270	670	1300	1300	18889	145	69	86.28366213326399	56.79729200346628	1290.3719169989927	11610.80295410027
1753294410	66	GET	Metadata Request	1.000000	0.000000	280	280	280	300	460	460	460	460	460	460	460	65	0	270.0	279.43004033799156	250.9484580004937	475.3354579952429	209.0
1753294410	66	GET	Tile Request	563.900000	4.200000	68	74	83	91	120	160	200	250	660	1300	1300	20742	153	69	85.39817778319201	56.79729200346628	1290.3719169989927	11658.757062964034
1753294410	66		Aggregated	564.900000	4.200000	68	74	84	91	130	160	200	260	660	1300	1300	20807	153	69	86.00432336237506	56.79729200346628	1290.3719169989927	11622.988609602538
1753294411	66	GET	Metadata Request	1.000000	0.000000	280	280	300	300	460	460	460	460	460	460	460	65	0	270.0	279.43004033799156	250.9484580004937	475.3354579952429	209.0
1753294411	66	GET	Tile Request	563.900000	4.200000	68	74	83	91	120	160	200	250	660	1300	1300	20742	153	69	85.39817778319201	56.79729200346628	1290.3719169989927	11658.757062964034
1753294411	66		Aggregated	564.900000	4.200000	68	74	84	91	130	160	200	260	660	1300	1300	20807	153	69	86.00432336237506	56.79729200346628	1290.3719169989927	11622.988609602538
1753294412	67	GET	Metadata Request	1.000000	0.000000	280	280	300	300	460	460	460	460	460	460	460	65	0	270.0	279.43004033799156	250.9484580004937	475.3354579952429	209.0
1753294412	67	GET	Tile Request	563.900000	4.200000	68	74	83	91	120	150	190	230	330	1300	1300	20742	153	69	85.39817778319201	56.79729200346628	1290.3719169989927	11658.757062964034
1753294412	67		Aggregated	564.900000	4.200000	68	74	83	91	130	150	190	240	350	1300	1300	20807	153	69	86.00432336237506	56.79729200346628	1290.3719169989927	11622.988609602538
1753294413	69	GET	Metadata Request	1.000000	0.000000	280	280	300	320	460	460	460	460	460	460	460	68	0	270.0	279.7517205436794	250.9484580004937	475.3354579952429	209.0
1753294413	69	GET	Tile Request	608.700000	4.000000	69	76	85	94	130	170	230	270	370	1300	1300	22424	166	69	86.02986969527689	56.79729200346628	1290.3719169989927	11644.779388155548
1753294413	69		Aggregated	609.700000	4.000000	69	76	85	94	130	170	240	270	380	1300	1300	22492	166	69	86.61554841916498	56.79729200346628	1290.3719169989927	11610.20562866797
1753294414	70	GET	Metadata Request	1.000000	0.000000	280	280	300	320	460	460	460	460	460	460	460	68	0	270.0	279.7517205436794	250.9484580004937	475.3354579952429	209.0
1753294414	70	GET	Tile Request	608.700000	4.000000	69	76	85	94	130	170	230	270	370	1300	1300	22424	166	69	86.02986969527689	56.79729200346628	1290.3719169989927	11644.779388155548
1753294414	70		Aggregated	609.700000	4.000000	69	76	85	94	130	170	240	270	380	1300	1300	22492	166	69	86.61554841916498	56.79729200346628	1290.3719169989927	11610.20562866797
1753294415	70	GET	Metadata Request	1.000000	0.000000	280	300	320	320	460	460	460	460	460	460	460	68	0	270.0	279.7517205436794	250.9484580004937	475.3354579952429	209.0
1753294415	70	GET	Tile Request	608.700000	4.000000	69	77	86	96	130	170	250	270	380	1300	1300	22424	166	69	86.02986969527689	56.79729200346628	1290.3719169989927	11644.779388155548
1753294415	70		Aggregated	609.700000	4.000000	69	77	86	96	130	170	260	280	380	1300	1300	22492	166	69	86.61554841916498	56.79729200346628	1290.3719169989927	11610.20562866797
1753294416	72	GET	Metadata Request	1.000000	0.000000	280	280	300	320	460	460	460	460	460	460	460	71	0	270.0	279.39165429538855	250.9484580004937	475.3354579952429	209.0
1753294416	72	GET	Tile Request	600.300000	3.700000	70	77	86	95	130	170	230	270	360	1300	1300	24442	180	69	85.93341711545911	56.79729200346628	1290.3719169989927	11646.993372064479
1753294416	72		Aggregated	601.300000	3.700000	70	77	86	95	130	170	240	270	370	1300	1300	24513	180	69	86.49375386900927	56.79729200346628	1290.3719169989927	11613.864112919675
1753294417	73	GET	Metadata Request	1.000000	0.000000	280	280	300	300	320	320	320	320	320	320	320	71	0	270.0	279.39165429538855	250.9484580004937	475.3354579952429	209.0
1753294417	73	GET	Tile Request	600.300000	3.700000	70	77	86	95	130	170	230	270	360	1300	1300	24442	180	69	85.93341711545911	56.79729200346628	1290.3719169989927	11646.993372064479
1753294417	73		Aggregated	601.300000	3.700000	70	77	86	95	130	170	240	270	370	1300	1300	24513	180	69	86.49375386900927	56.79729200346628	1290.3719169989927	11613.864112919675
1753294418	74	GET	Metadata Request	1.000000	0.000000	280	280	300	300	320	320	320	320	320	320	320	71	0	270.0	279.39165429538855	250.9484580004937	475.3354579952429	209.0
1753294418	74	GET	Tile Request	600.300000	3.700000	71	78	87	96	130	180	230	270	360	390	390	24442	180	69	85.93341711545911	56.79729200346628	1290.3719169989927	11646.993372064479
1753294418	74		Aggregated	601.300000	3.700000	71	78	87	96	130	180	240	270	360	390	390	24513	180	69	86.49375386900927	56.79729200346628	1290.3719169989927	11613.864112919675
1753294419	75	GET	Metadata Request	1.000000	0.000000	280	280	280	300	320	320	320	320	320	320	320	74	0	270.0	279.3605956752357	250.9484580004937	475.3354579952429	209.0
1753294419	75	GET	Tile Request	635.100000	3.700000	70	77	86	95	130	170	220	260	360	390	390	26674	191	69	85.60465903340717	56.79729200346628	1290.3719169989927	11642.086826122817
1753294419	75		Aggregated	636.100000	3.700000	70	77	86	95	130	170	220	270	360	390	390	26748	191	69	86.14069684227121	56.79729200346628	1290.3719169989927	11610.45648272768
1753294420	76	GET	Metadata Request	1.000000	0.000000	280	280	280	300	320	320	320	320	320	320	320	74	0	270.0	279.3605956752357	250.9484580004937	475.3354579952429	209.0
1753294420	76	GET	Tile Request	635.100000	3.700000	70	77	86	95	130	170	220	260	360	390	390	26674	191	69	85.60465903340717	56.79729200346628	1290.3719169989927	11642.086826122817
1753294420	76		Aggregated	636.100000	3.700000	70	77	86	95	130	170	220	270	360	390	390	26748	191	69	86.14069684227121	56.79729200346628	1290.3719169989927	11610.45648272768
1753294421	77	GET	Metadata Request	1.000000	0.000000	280	280	280	280	320	320	320	320	320	320	320	74	0	270.0	279.3605956752357	250.9484580004937	475.3354579952429	209.0
1753294421	77	GET	Tile Request	635.100000	3.700000	71	77	86	94	130	170	230	270	360	390	390	26674	191	69	85.60465903340717	56.79729200346628	1290.3719169989927	11642.086826122817
1753294421	77		Aggregated	636.100000	3.700000	71	77	86	94	130	170	240	270	360	390	390	26748	191	69	86.14069684227121	56.79729200346628	1290.3719169989927	11610.45648272768
1753294422	78	GET	Metadata Request	1.000000	0.000000	270	280	280	280	280	280	280	280	280	280	280	77	0	270.0	279.1488976878312	250.9484580004937	475.3354579952429	209.0
1753294422	78	GET	Tile Request	657.700000	3.800000	70	77	85	94	120	160	220	260	360	450	450	28961	203	69	85.28912927161319	56.79729200346628	1290.3719169989927	11651.39708573599
1753294422	78		Aggregated	658.700000	3.800000	70	77	86	94	120	160	220	260	360	450	450	29038	203	69	85.80318678824824	56.79729200346628	1290.3719169989927	11621.055306839315
1753294423	79	GET	Metadata Request	1.000000	0.000000	270	280	280	280	280	280	280	280	280	280	280	77	0	270.0	279.1488976878312	250.9484580004937	475.3354579952429	209.0
1753294423	79	GET	Tile Request	657.700000	3.800000	70	77	85	94	120	160	220	260	360	450	450	28961	203	69	85.28912927161319	56.79729200346628	1290.3719169989927	11651.39708573599
1753294423	79		Aggregated	658.700000	3.800000	70	77	86	94	120	160	220	260	360	450	450	29038	203	69	85.80318678824824	56.79729200346628	1290.3719169989927	11621.055306839315
1753294424	80	GET	Metadata Request	1.000000	0.000000	270	280	280	280	280	280	280	280	280	280	280	77	0	270.0	279.1488976878312	250.9484580004937	475.3354579952429	209.0
1753294424	80	GET	Tile Request	657.700000	3.800000	70	76	84	92	120	150	190	220	330	450	450	28961	203	69	85.28912927161319	56.79729200346628	1290.3719169989927	11651.39708573599
1753294424	80		Aggregated	658.700000	3.800000	70	76	84	92	120	150	190	220	330	450	450	29038	203	69	85.80318678824824	56.79729200346628	1290.3719169989927	11621.055306839315
1753294425	81	GET	Metadata Request	1.000000	0.000000	270	280	280	280	290	530	530	530	530	530	530	80	0	270.0	282.1642973494818	250.9484580004937	527.1547909942456	209.0
1753294425	81	GET	Tile Request	723.700000	4.200000	71	77	86	93	120	150	190	220	390	760	760	31245	216	69	85.4698801984026	56.79729200346628	1290.3719169989927	11650.137205952953
1753294425	81		Aggregated	724.700000	4.200000	71	77	86	93	120	150	200	230	390	760	760	31325	216	69	85.97221230924336	56.79729200346628	1290.3719169989927	11620.9180207502
1753294426	82	GET	Metadata Request	1.000000	0.000000	280	280	290	290	530	530	530	530	530	530	530	80	0	270.0	282.1642973494818	250.9484580004937	527.1547909942456	209.0
1753294426	82	GET	Tile Request	723.700000	4.200000	71	77	86	93	120	150	190	220	390	760	760	31245	216	69	85.4698801984026	56.79729200346628	1290.3719169989927	11650.137205952953
1753294426	82		Aggregated	724.700000	4.200000	71	77	86	93	120	150	200	230	390	760	760	31325	216	69	85.97221230924336	56.79729200346628	1290.3719169989927	11620.9180207502
1753294427	83	GET	Metadata Request	1.000000	0.000000	280	280	290	290	530	530	530	530	530	530	530	80	0	270.0	282.1642973494818	250.9484580004937	527.1547909942456	209.0
1753294427	83	GET	Tile Request	723.700000	4.200000	70	77	86	93	120	150	190	220	400	760	760	31245	216	69	85.4698801984026	56.79729200346628	1290.3719169989927	11650.137205952953
1753294427	83		Aggregated	724.700000	4.200000	71	77	86	93	120	150	200	230	420	760	760	31325	216	69	85.97221230924336	56.79729200346628	1290.3719169989927	11620.9180207502
1753294428	84	GET	Metadata Request	1.000000	0.000000	280	280	290	300	530	530	530	530	530	530	530	83	0	270.0	282.1850687343766	250.9484580004937	527.1547909942456	209.0
1753294428	84	GET	Tile Request	758.700000	3.800000	70	77	86	93	120	150	190	220	380	760	760	33692	232	69	85.21577936723779	56.79729200346628	1290.3719169989927	11657.11002611896
1753294428	84		Aggregated	759.700000	3.800000	70	77	86	93	120	150	190	220	390	760	760	33775	232	69	85.69981936775511	56.79729200346628	1290.3719169989927	11628.976994818653
1753294429	85	GET	Metadata Request	1.000000	0.000000	280	290	300	300	530	530	530	530	530	530	530	83	0	270.0	282.1850687343766	250.9484580004937	527.1547909942456	209.0
1753294429	85	GET	Tile Request	758.700000	3.800000	70	77	86	93	120	150	190	220	380	760	760	33692	232	69	85.21577936723779	56.79729200346628	1290.3719169989927	11657.11002611896
1753294429	85		Aggregated	759.700000	3.800000	70	77	86	93	120	150	190	220	390	760	760	33775	232	69	85.69981936775511	56.79729200346628	1290.3719169989927	11628.976994818653
1753294430	86	GET	Metadata Request	1.000000	0.000000	280	290	300	300	530	530	530	530	530	530	530	83	0	270.0	282.1850687343766	250.9484580004937	527.1547909942456	209.0
1753294430	86	GET	Tile Request	758.700000	3.800000	70	77	86	93	120	150	190	220	380	760	760	33692	232	69	85.21577936723779	56.79729200346628	1290.3719169989927	11657.11002611896
1753294430	86		Aggregated	759.700000	3.800000	70	77	86	93	120	150	190	220	390	760	760	33775	232	69	85.69981936775511	56.79729200346628	1290.3719169989927	11628.976994818653
1753294431	87	GET	Metadata Request	1.000000	0.000000	280	280	290	300	530	530	530	530	530	530	530	86	0	270.0	282.02459056926676	250.9484580004937	527.1547909942456	209.0
1753294431	87	GET	Tile Request	787.200000	5.100000	70	77	85	92	120	150	190	220	380	760	760	36271	251	69	85.00323066560749	56.79729200346628	1290.3719169989927	11665.878635824763
1753294431	87		Aggregated	788.200000	5.100000	70	77	85	92	120	150	190	230	380	760	760	36357	251	69	85.4692712341834	56.79729200346628	1290.3719169989927	11638.778172016393
1753294432	88	GET	Metadata Request	1.000000	0.000000	280	280	290	300	530	530	530	530	530	530	530	86	0	270.0	282.02459056926676	250.9484580004937	527.1547909942456	209.0
1753294432	88	GET	Tile Request	787.200000	5.100000	70	77	85	92	120	150	190	220	380	760	760	36271	251	69	85.00323066560749	56.79729200346628	1290.3719169989927	11665.878635824763
1753294432	88		Aggregated	788.200000	5.100000	70	77	85	92	120	150	190	230	380	760	760	36357	251	69	85.4692712341834	56.79729200346628	1290.3719169989927	11638.778172016393
1753294433	89	GET	Metadata Request	1.000000	0.000000	280	280	300	300	530	530	530	530	530	530	530	86	0	270.0	282.02459056926676	250.9484580004937	527.1547909942456	209.0
1753294433	89	GET	Tile Request	787.200000	5.100000	70	77	86	92	120	150	190	220	360	760	760	36271	251	69	85.00323066560749	56.79729200346628	1290.3719169989927	11665.878635824763
1753294433	89		Aggregated	788.200000	5.100000	70	77	86	92	120	150	190	230	380	760	760	36357	251	69	85.4692712341834	56.79729200346628	1290.3719169989927	11638.778172016393
1753294434	90	GET	Metadata Request	1.000000	0.000000	280	280	290	300	530	530	530	530	530	530	530	89	0	270.0	281.8345327297843	250.9484580004937	527.1547909942456	209.0
1753294434	90	GET	Tile Request	815.300000	5.200000	71	77	86	93	120	150	190	220	350	760	760	38904	266	70	84.9098886342068	56.79729200346628	1290.3719169989927	11664.653711700596
1753294434	90		Aggregated	816.300000	5.200000	71	77	86	93	120	150	190	230	360	760	760	38993	266	70	85.35936144533972	56.79729200346628	1290.3719169989927	11638.50662939502
1753294435	91	GET	Metadata Request	1.000000	0.000000	280	280	290	290	300	300	300	300	300	300	300	89	0	270.0	281.8345327297843	250.9484580004937	527.1547909942456	209.0
1753294435	91	GET	Tile Request	815.300000	5.200000	70	77	86	92	120	150	190	220	330	640	640	38904	266	70	84.9098886342068	56.79729200346628	1290.3719169989927	11664.653711700596
1753294435	91		Aggregated	816.300000	5.200000	70	77	86	92	120	150	190	220	330	640	640	38993	266	70	85.35936144533972	56.79729200346628	1290.3719169989927	11638.50662939502
1753294436	92	GET	Metadata Request	1.000000	0.000000	280	280	290	290	300	300	300	300	300	300	300	89	0	270.0	281.8345327297843	250.9484580004937	527.1547909942456	209.0
1753294436	92	GET	Tile Request	815.300000	5.200000	70	77	86	92	120	150	190	220	330	640	640	38904	266	70	84.9098886342068	56.79729200346628	1290.3719169989927	11664.653711700596
1753294436	92		Aggregated	816.300000	5.200000	70	77	86	92	120	150	190	220	330	640	640	38993	266	70	85.35936144533972	56.79729200346628	1290.3719169989927	11638.50662939502
1753294437	93	GET	Metadata Request	1.000000	0.000000	280	290	290	290	300	300	300	300	300	300	300	92	0	270.0	282.227259466827	250.9484580004937	527.1547909942456	209.0
1753294437	93	GET	Tile Request	852.100000	6.100000	71	78	86	92	120	150	180	210	310	350	380	41565	285	70	84.89941560359142	56.79729200346628	1290.3719169989927	11647.515048718875
1753294437	93		Aggregated	853.100000	6.100000	71	78	86	92	120	150	190	220	310	350	380	41657	285	70	85.33521658866997	56.79729200346628	1290.3719169989927	11622.252946683631
1753294438	94	GET	Metadata Request	1.000000	0.000000	290	290	290	290	300	300	300	300	300	300	300	92	0	270.0	282.227259466827	250.9484580004937	527.1547909942456	209.0
1753294438	94	GET	Tile Request	852.100000	6.100000	71	78	86	93	120	150	180	210	310	380	380	41565	285	70	84.89941560359142	56.79729200346628	1290.3719169989927	11647.515048718875
1753294438	94		Aggregated	853.100000	6.100000	71	78	86	93	120	150	190	220	310	380	380	41657	285	70	85.33521658866997	56.79729200346628	1290.3719169989927	11622.252946683631
1753294439	95	GET	Metadata Request	1.000000	0.000000	290	290	290	290	300	300	300	300	300	300	300	92	0	270.0	282.227259466827	250.9484580004937	527.1547909942456	209.0
1753294439	95	GET	Tile Request	852.100000	6.100000	71	78	86	93	120	150	180	210	310	380	380	41565	285	70	84.89941560359142	56.79729200346628	1290.3719169989927	11647.515048718875
1753294439	95		Aggregated	853.100000	6.100000	71	78	86	93	120	150	190	220	310	380	380	41657	285	70	85.33521658866997	56.79729200346628	1290.3719169989927	11622.252946683631
1753294440	96	GET	Metadata Request	1.000000	0.000000	290	290	290	300	300	300	300	300	300	300	300	95	0	270.0	282.4559231994116	250.9484580004937	527.1547909942456	209.0
1753294440	96	GET	Tile Request	881.900000	6.300000	71	78	86	92	120	150	190	220	370	410	420	44376	308	70	84.82583829432774	56.79729200346628	1290.3719169989927	11656.10242022715
1753294440	96		Aggregated	882.900000	6.300000	72	78	86	92	120	150	190	230	370	410	420	44471	308	70	85.24802034703585	56.79729200346628	1290.3719169989927	11631.648849812238
1753294441	97	GET	Metadata Request	1.000000	0.000000	290	290	300	300	300	300	300	300	300	300	300	95	0	270.0	282.4559231994116	250.9484580004937	527.1547909942456	209.0
1753294441	97	GET	Tile Request	881.900000	6.300000	72	78	86	92	120	150	190	220	360	410	420	44376	308	70	84.82583829432774	56.79729200346628	1290.3719169989927	11656.10242022715
1753294441	97		Aggregated	882.900000	6.300000	72	78	86	92	120	150	190	230	360	410	420	44471	308	70	85.24802034703585	56.79729200346628	1290.3719169989927	11631.648849812238
1753294442	98	GET	Metadata Request	1.000000	0.000000	290	290	300	300	300	300	300	300	300	300	300	95	0	270.0	282.4559231994116	250.9484580004937	527.1547909942456	209.0
1753294442	98	GET	Tile Request	881.900000	6.300000	72	78	86	92	120	150	190	220	360	410	420	44376	308	70	84.82583829432774	56.79729200346628	1290.3719169989927	11656.10242022715
1753294442	98		Aggregated	882.900000	6.300000	72	78	86	92	120	150	190	230	360	410	420	44471	308	70	85.24802034703585	56.79729200346628	1290.3719169989927	11631.648849812238
1753294443	99	GET	Metadata Request	1.000000	0.000000	290	290	290	300	300	300	300	300	300	300	300	98	0	270.0	282.35918406069834	250.9484580004937	527.1547909942456	209.0
1753294443	99	GET	Tile Request	905.200000	6.400000	72	79	87	94	120	150	190	220	370	410	420	47278	335	70	84.88891427971095	56.79729200346628	1290.3719169989927	11653.033588561277
1753294443	99		Aggregated	906.200000	6.400000	72	79	87	94	120	150	190	220	370	410	420	47376	335	70	85.29739297015624	56.79729200346628	1290.3719169989927	11629.36094224924
1753294444	100	GET	Metadata Request	1.000000	0.000000	290	290	290	300	300	300	300	300	300	300	300	98	0	270.0	282.35918406069834	250.9484580004937	527.1547909942456	209.0
1753294444	100	GET	Tile Request	905.200000	6.400000	73	79	87	94	120	150	190	220	370	410	420	47278	335	70	84.88891427971095	56.79729200346628	1290.3719169989927	11653.033588561277
1753294444	100		Aggregated	906.200000	6.400000	73	79	87	94	120	150	190	220	370	410	420	47376	335	70	85.29739297015624	56.79729200346628	1290.3719169989927	11629.36094224924
1753294445	101	GET	Metadata Request	1.000000	0.000000	290	290	300	300	300	300	300	300	300	300	300	98	0	270.0	282.35918406069834	250.9484580004937	527.1547909942456	209.0
1753294445	101	GET	Tile Request	905.200000	6.400000	73	79	87	94	120	150	190	220	370	410	420	47278	335	70	84.88891427971095	56.79729200346628	1290.3719169989927	11653.033588561277
1753294445	101		Aggregated	906.200000	6.400000	73	79	87	94	120	150	190	220	370	410	420	47376	335	70	85.29739297015624	56.79729200346628	1290.3719169989927	11629.36094224924
1753294446	102	GET	Metadata Request	1.000000	0.000000	290	290	300	300	300	310	310	310	310	310	310	101	0	270.0	282.72976276185534	250.9484580004937	527.1547909942456	209.0
1753294446	102	GET	Tile Request	928.200000	7.400000	74	81	90	96	130	150	190	220	370	450	560	50068	348	71	85.25376959683571	56.79729200346628	1290.3719169989927	11654.923703762883
1753294446	102		Aggregated	929.200000	7.400000	74	81	90	97	130	150	190	230	370	450	560	50169	348	71	85.65132735779699	56.79729200346628	1290.3719169989927	11631.880822818872
1753294447	103	GET	Metadata Request	1.000000	0.000000	290	290	300	300	300	310	310	310	310	310	310	101	0	270.0	282.72976276185534	250.9484580004937	527.1547909942456	209.0
1753294447	103	GET	Tile Request	928.200000	7.400000	74	81	90	97	130	150	190	220	370	560	560	50068	348	71	85.25376959683571	56.79729200346628	1290.3719169989927	11654.923703762883
1753294447	103		Aggregated	929.200000	7.400000	74	81	90	97	130	160	190	230	370	560	560	50169	348	71	85.65132735779699	56.79729200346628	1290.3719169989927	11631.880822818872
1753294448	104	GET	Metadata Request	1.000000	0.000000	290	290	300	300	310	310	310	310	310	310	310	101	0	270.0	282.72976276185534	250.9484580004937	527.1547909942456	209.0
1753294448	104	GET	Tile Request	928.200000	7.400000	74	81	90	97	130	150	190	220	370	560	560	50068	348	71	85.25376959683571	56.79729200346628	1290.3719169989927	11654.923703762883
1753294448	104		Aggregated	929.200000	7.400000	74	81	90	97	130	160	190	230	370	560	560	50169	348	71	85.65132735779699	56.79729200346628	1290.3719169989927	11631.880822818872
1753294449	105	GET	Metadata Request	1.000000	0.000000	290	290	300	300	300	310	310	310	310	310	310	104	0	270.0	283.03435213407425	250.9484580004937	527.1547909942456	209.0
1753294449	105	GET	Tile Request	948.100000	7.100000	74	81	89	95	130	150	190	220	380	710	830	53041	369	71	85.16310038783719	56.79729200346628	1290.3719169989927	11643.846156746667
1753294449	105		Aggregated	949.100000	7.100000	74	81	89	95	130	150	190	230	380	710	830	53145	369	71	85.5503166862963	56.79729200346628	1290.3719169989927	11621.469188070374
1753294450	106	GET	Metadata Request	1.000000	0.000000	290	290	300	300	300	310	310	310	310	310	310	104	0	270.0	283.03435213407425	250.9484580004937	527.1547909942456	209.0
1753294450	106	GET	Tile Request	948.100000	7.100000	74	81	89	95	130	150	190	220	390	710	830	53041	369	71	85.16310038783719	56.79729200346628	1290.3719169989927	11643.846156746667
1753294450	106		Aggregated	949.100000	7.100000	74	81	89	95	130	150	190	230	390	710	830	53145	369	71	85.5503166862963	56.79729200346628	1290.3719169989927	11621.469188070374
1753294451	107	GET	Metadata Request	1.000000	0.000000	290	290	300	300	310	310	310	310	310	310	310	104	0	270.0	283.03435213407425	250.9484580004937	527.1547909942456	209.0
1753294451	107	GET	Tile Request	948.100000	7.100000	74	81	89	95	130	150	190	220	390	710	830	53041	369	71	85.16310038783719	56.79729200346628	1290.3719169989927	11643.846156746667
1753294451	107		Aggregated	949.100000	7.100000	74	81	89	95	130	150	190	230	390	710	830	53145	369	71	85.5503166862963	56.79729200346628	1290.3719169989927	11621.469188070374
1753294452	108	GET	Metadata Request	1.000000	0.000000	290	300	300	300	300	310	310	310	310	310	310	107	0	270.0	283.242912737818	250.9484580004937	527.1547909942456	209.0
1753294452	108	GET	Tile Request	963.500000	7.400000	74	82	90	96	130	160	190	210	370	710	830	55281	389	71	85.16294400047776	56.79729200346628	1290.3719169989927	11645.390513919792
1753294452	108		Aggregated	964.500000	7.400000	74	82	90	96	130	160	190	220	370	710	830	55388	389	71	85.54560011109551	56.79729200346628	1290.3719169989927	11623.297392937098
1753294453	109	GET	Metadata Request	1.000000	0.000000	290	300	300	300	300	310	310	310	310	310	310	107	0	270.0	283.242912737818	250.9484580004937	527.1547909942456	209.0
1753294453	109	GET	Tile Request	963.500000	7.400000	74	82	90	96	130	160	190	210	370	710	830	55281	389	71	85.16294400047776	56.79729200346628	1290.3719169989927	11645.390513919792
1753294453	109		Aggregated	964.500000	7.400000	74	82	90	97	130	160	190	220	370	710	830	55388	389	71	85.54560011109551	56.79729200346628	1290.3719169989927	11623.297392937098
1753294454	110	GET	Metadata Request	1.000000	0.000000	300	300	300	300	310	310	310	310	310	310	310	107	0	270.0	283.242912737818	250.9484580004937	527.1547909942456	209.0
1753294454	110	GET	Tile Request	963.500000	7.400000	74	82	90	96	130	160	190	210	370	710	830	55281	389	71	85.16294400047776	56.79729200346628	1290.3719169989927	11645.390513919792
1753294454	110		Aggregated	964.500000	7.400000	74	82	90	97	130	160	190	220	370	710	830	55388	389	71	85.54560011109551	56.79729200346628	1290.3719169989927	11623.297392937098
1753294455	111	GET	Metadata Request	1.000000	0.000000	300	300	300	310	320	320	320	320	320	320	320	110	0	270.0	283.70780414492896	250.9484580004937	527.1547909942456	209.0
1753294455	111	GET	Tile Request	889.600000	5.800000	75	82	90	96	130	160	210	370	1600	1600	1700	58389	408	71	87.07650966701503	56.79729200346628	1740.4950830023154	11660.384918392163
1753294455	111		Aggregated	890.600000	5.800000	75	82	90	96	130	160	210	370	1600	1600	1700	58499	408	71	87.44625004535605	56.79729200346628	1740.4950830023154	11638.85203165866
1753294456	112	GET	Metadata Request	1.000000	0.000000	300	300	300	310	320	320	320	320	320	320	320	110	0	270.0	283.70780414492896	250.9484580004937	527.1547909942456	209.0
1753294456	112	GET	Tile Request	889.600000	5.800000	75	82	90	95	130	160	210	430	1600	1600	1700	58389	408	71	87.07650966701503	56.79729200346628	1740.4950830023154	11660.384918392163
1753294456	112		Aggregated	890.600000	5.800000	75	82	90	96	130	160	210	430	1600	1600	1700	58499	408	71	87.44625004535605	56.79729200346628	1740.4950830023154	11638.85203165866
1753294457	113	GET	Metadata Request	1.000000	0.000000	300	300	300	300	320	320	320	320	320	320	320	110	0	270.0	283.70780414492896	250.9484580004937	527.1547909942456	209.0
1753294457	113	GET	Tile Request	889.600000	5.800000	75	82	90	95	130	160	210	430	1600	1600	1700	58389	408	71	87.07650966701503	56.79729200346628	1740.4950830023154	11660.384918392163
1753294457	113		Aggregated	890.600000	5.800000	75	82	90	96	130	160	210	430	1600	1600	1700	58499	408	71	87.44625004535605	56.79729200346628	1740.4950830023154	11638.85203165866
1753294458	114	GET	Metadata Request	1.000000	0.000000	300	300	300	320	330	330	330	330	330	330	330	113	0	270.0	284.16948966313396	250.9484580004937	527.1547909942456	209.0
1753294458	114	GET	Tile Request	931.900000	6.700000	75	82	90	96	120	160	230	420	1600	1600	1700	61482	427	71	87.30643341446765	56.79729200346628	1740.4950830023154	11674.698253147262
1753294458	114		Aggregated	932.900000	6.700000	75	82	90	96	120	160	240	420	1600	1600	1700	61595	427	71	87.66759138761647	56.79729200346628	1740.4950830023154	11653.663690234596
1753294459	115	GET	Metadata Request	1.000000	0.000000	300	300	300	320	330	330	330	330	330	330	330	113	0	270.0	284.16948966313396	250.9484580004937	527.1547909942456	209.0
1753294459	115	GET	Tile Request	931.900000	6.700000	75	82	90	96	120	160	230	420	1600	1600	1700	61482	427	71	87.30643341446765	56.79729200346628	1740.4950830023154	11674.698253147262
1753294459	115		Aggregated	932.900000	6.700000	75	82	90	96	130	160	250	420	1600	1600	1700	61595	427	71	87.66759138761647	56.79729200346628	1740.4950830023154	11653.663690234596
1753294460	116	GET	Metadata Request	1.000000	0.000000	300	300	320	320	330	330	330	330	330	330	330	113	0	270.0	284.16948966313396	250.9484580004937	527.1547909942456	209.0
1753294460	116	GET	Tile Request	931.900000	6.700000	75	82	90	96	120	160	230	420	1600	1600	1700	61482	427	71	87.30643341446765	56.79729200346628	1740.4950830023154	11674.698253147262
1753294460	116		Aggregated	932.900000	6.700000	75	82	90	96	130	160	250	420	1600	1600	1700	61595	427	71	87.66759138761647	56.79729200346628	1740.4950830023154	11653.663690234596
1753294461	117	GET	Metadata Request	1.000000	0.000000	300	300	300	320	330	330	330	330	330	330	330	116	0	270.0	284.2354310253948	250.9484580004937	527.1547909942456	209.0
1753294461	117	GET	Tile Request	942.400000	6.400000	75	82	90	96	120	160	220	380	1600	1600	1700	65011	447	71	87.05483352171528	56.79729200346628	1740.4950830023154	11677.33991170725
1753294461	117		Aggregated	943.400000	6.400000	75	82	90	96	120	160	220	380	1600	1600	1700	65127	447	71	87.4060388483913	56.79729200346628	1740.4950830023154	11656.913246426213
1753294462	118	GET	Metadata Request	1.000000	0.000000	290	300	300	300	330	330	330	330	330	330	330	116	0	270.0	284.2354310253948	250.9484580004937	527.1547909942456	209.0
1753294462	118	GET	Tile Request	942.400000	6.400000	75	82	90	96	120	160	220	390	1600	1600	1700	65011	447	71	87.05483352171528	56.79729200346628	1740.4950830023154	11677.33991170725
1753294462	118		Aggregated	943.400000	6.400000	75	82	90	96	120	160	230	390	1600	1600	1700	65127	447	71	87.4060388483913	56.79729200346628	1740.4950830023154	11656.913246426213
1753294463	119	GET	Metadata Request	1.000000	0.000000	290	300	300	300	330	330	330	330	330	330	330	116	0	270.0	284.2354310253948	250.9484580004937	527.1547909942456	209.0
1753294463	119	GET	Tile Request	942.400000	6.400000	75	82	90	96	120	160	220	390	1600	1600	1700	65011	447	71	87.05483352171528	56.79729200346628	1740.4950830023154	11677.33991170725
1753294463	119		Aggregated	943.400000	6.400000	75	82	90	96	120	160	230	390	1600	1600	1700	65127	447	71	87.4060388483913	56.79729200346628	1740.4950830023154	11656.913246426213
1753294464	120	GET	Metadata Request	1.000000	0.000000	300	300	300	330	330	330	330	330	330	330	330	119	0	280.0	284.74924299108284	250.9484580004937	527.1547909942456	209.0
1753294464	120	GET	Tile Request	1071.800000	6.100000	76	83	91	97	120	150	210	320	1500	1600	1600	68300	465	72	87.1024970558137	56.79729200346628	1740.4950830023154	11680.453396778916
1753294464	120		Aggregated	1072.800000	6.100000	76	83	91	97	120	150	220	330	1500	1600	1600	68419	465	72	87.44626067069115	56.79729200346628	1740.4950830023154	11660.501293500343
1753294465	121	GET	Metadata Request	1.000000	0.000000	300	300	330	330	330	330	330	330	330	330	330	119	0	280.0	284.74924299108284	250.9484580004937	527.1547909942456	209.0
1753294465	121	GET	Tile Request	1071.800000	6.100000	76	83	91	97	120	150	210	310	1500	1600	1600	68300	465	72	87.1024970558137	56.79729200346628	1740.4950830023154	11680.453396778916
1753294465	121		Aggregated	1072.800000	6.100000	76	83	91	98	120	150	210	310	1500	1600	1600	68419	465	72	87.44626067069115	56.79729200346628	1740.4950830023154	11660.501293500343
1753294466	122	GET	Metadata Request	1.000000	0.000000	290	300	300	300	330	330	330	330	330	330	330	119	0	280.0	284.74924299108284	250.9484580004937	527.1547909942456	209.0
1753294466	122	GET	Tile Request	1071.800000	6.100000	76	83	91	97	120	150	210	310	1500	1600	1600	68300	465	72	87.1024970558137	56.79729200346628	1740.4950830023154	11680.453396778916
1753294466	122		Aggregated	1072.800000	6.100000	76	83	91	98	120	150	210	310	1500	1600	1600	68419	465	72	87.44626067069115	56.79729200346628	1740.4950830023154	11660.501293500343
1753294467	123	GET	Metadata Request	1.000000	0.000000	300	300	300	330	340	340	340	340	340	340	340	122	0	280.0	285.3780389256722	250.9484580004937	527.1547909942456	209.0
1753294467	123	GET	Tile Request	1108.300000	6.600000	77	85	93	99	120	150	180	230	420	490	500	71718	496	72	87.22009856007094	56.79729200346628	1740.4950830023154	11669.179118213
1753294467	123		Aggregated	1109.300000	6.600000	77	85	93	99	120	150	190	240	420	490	500	71840	496	72	87.55661399331991	56.79729200346628	1740.4950830023154	11649.71723273942
1753294468	124	GET	Metadata Request	1.000000	0.000000	300	300	300	330	340	340	340	340	340	340	340	122	0	280.0	285.3780389256722	250.9484580004937	527.1547909942456	209.0
1753294468	124	GET	Tile Request	1108.300000	6.600000	77	85	93	99	120	150	180	230	420	490	500	71718	496	72	87.22009856007094	56.79729200346628	1740.4950830023154	11669.179118213
1753294468	124		Aggregated	1109.300000	6.600000	77	85	93	99	120	150	190	240	420	490	500	71840	496	72	87.55661399331991	56.79729200346628	1740.4950830023154	11649.71723273942
1753294469	125	GET	Metadata Request	1.000000	0.000000	300	300	330	330	340	340	340	340	340	340	340	122	0	280.0	285.3780389256722	250.9484580004937	527.1547909942456	209.0
1753294469	125	GET	Tile Request	1108.300000	6.600000	77	85	93	99	120	150	180	230	420	490	500	71718	496	72	87.22009856007094	56.79729200346628	1740.4950830023154	11669.179118213
1753294469	125		Aggregated	1109.300000	6.600000	77	85	93	99	120	150	190	240	420	490	500	71840	496	72	87.55661399331991	56.79729200346628	1740.4950830023154	11649.71723273942
1753294470	126	GET	Metadata Request	1.000000	0.000000	290	300	300	300	330	340	340	340	340	340	340	125	0	280.0	285.37925166345667	250.9484580004937	527.1547909942456	209.0
1753294470	126	GET	Tile Request	1135.000000	7.200000	78	86	94	100	120	150	200	260	640	800	810	74907	518	72	87.75869754955134	56.79729200346628	1740.4950830023154	11689.956492717636
1753294470	126		Aggregated	1136.000000	7.200000	78	87	94	100	120	150	200	270	640	800	810	75032	518	72	88.08792466950337	56.79729200346628	1740.4950830023154	11670.82972598358
1753294471	127	GET	Metadata Request	1.000000	0.000000	290	300	300	300	330	340	340	340	340	340	340	125	0	280.0	285.37925166345667	250.9484580004937	527.1547909942456	209.0
1753294471	127	GET	Tile Request	1135.000000	7.200000	78	87	94	100	120	150	200	260	650	800	810	74907	518	72	87.75869754955134	56.79729200346628	1740.4950830023154	11689.956492717636
1753294471	127		Aggregated	1136.000000	7.200000	78	87	94	100	120	150	210	270	650	800	810	75032	518	72	88.08792466950337	56.79729200346628	1740.4950830023154	11670.82972598358
1753294472	128	GET	Metadata Request	1.000000	0.000000	290	300	330	330	340	340	340	340	340	340	340	125	0	280.0	285.37925166345667	250.9484580004937	527.1547909942456	209.0
1753294472	128	GET	Tile Request	1135.000000	7.200000	78	87	94	100	120	150	200	260	650	800	810	74907	518	72	87.75869754955134	56.79729200346628	1740.4950830023154	11689.956492717636
1753294472	128		Aggregated	1136.000000	7.200000	78	87	94	100	120	150	210	270	650	800	810	75032	518	72	88.08792466950337	56.79729200346628	1740.4950830023154	11670.82972598358
1753294473	129	GET	Metadata Request	1.000000	0.000000	290	330	330	330	340	340	340	340	340	340	340	128	0	280.0	286.1773883432761	250.9484580004937	527.1547909942456	209.0
1753294473	129	GET	Tile Request	1110.400000	7.700000	80	88	96	100	130	160	200	270	640	800	810	78527	545	73	87.94627819033276	56.79729200346628	1740.4950830023154	11677.165166121207
1753294473	129		Aggregated	1111.400000	7.700000	80	88	96	100	130	160	210	280	640	800	810	78655	545	73	88.26887156773509	56.79729200346628	1740.4950830023154	11658.50233297311
1753294474	130	GET	Metadata Request	1.000000	0.000000	290	330	330	330	340	340	340	340	340	340	340	128	0	280.0	286.1773883432761	250.9484580004937	527.1547909942456	209.0
1753294474	130	GET	Tile Request	1110.400000	7.700000	80	88	96	100	130	160	210	270	650	800	810	78527	545	73	87.94627819033276	56.79729200346628	1740.4950830023154	11677.165166121207
1753294474	130		Aggregated	1111.400000	7.700000	80	88	96	100	130	160	210	280	650	800	810	78655	545	73	88.26887156773509	56.79729200346628	1740.4950830023154	11658.50233297311
1753294475	131	GET	Metadata Request	1.000000	0.000000	290	300	330	330	340	340	340	340	340	340	340	128	0	280.0	286.1773883432761	250.9484580004937	527.1547909942456	209.0
1753294475	131	GET	Tile Request	1110.400000	7.700000	80	88	96	100	130	160	210	270	650	800	810	78527	545	73	87.94627819033276	56.79729200346628	1740.4950830023154	11677.165166121207
1753294475	131		Aggregated	1111.400000	7.700000	80	88	96	100	130	160	210	280	650	800	810	78655	545	73	88.26887156773509	56.79729200346628	1740.4950830023154	11658.50233297311
1753294476	132	GET	Metadata Request	1.000000	0.000000	290	320	330	330	340	340	340	340	340	340	340	131	0	280.0	286.8442286866453	250.9484580004937	527.1547909942456	209.0
1753294476	132	GET	Tile Request	1118.800000	8.800000	82	91	100	110	140	170	220	280	640	800	810	81745	572	73	88.43203280361385	56.79729200346628	1740.4950830023154	11681.301865557527
1753294476	132		Aggregated	1119.800000	8.800000	82	91	100	110	140	170	220	290	640	800	810	81876	572	73	88.749488439706	56.79729200346628	1740.4950830023154	11662.946406761444
1753294477	133	GET	Metadata Request	1.000000	0.000000	290	320	330	330	340	340	340	340	340	340	340	131	0	280.0	286.8442286866453	250.9484580004937	527.1547909942456	209.0
1753294477	133	GET	Tile Request	1118.800000	8.800000	82	91	100	110	140	170	220	280	650	800	810	81745	572	73	88.43203280361385	56.79729200346628	1740.4950830023154	11681.301865557527
1753294477	133		Aggregated	1119.800000	8.800000	82	91	100	110	140	170	230	290	650	800	810	81876	572	73	88.749488439706	56.79729200346628	1740.4950830023154	11662.946406761444
1753294478	134	GET	Metadata Request	1.000000	0.000000	320	330	340	340	340	340	340	340	340	340	340	131	0	280.0	286.8442286866453	250.9484580004937	527.1547909942456	209.0
1753294478	134	GET	Tile Request	1118.800000	8.800000	82	91	100	110	140	170	220	280	650	800	810	81745	572	73	88.43203280361385	56.79729200346628	1740.4950830023154	11681.301865557527
1753294478	134		Aggregated	1119.800000	8.800000	82	91	100	110	140	170	230	290	650	800	810	81876	572	73	88.749488439706	56.79729200346628	1740.4950830023154	11662.946406761444
1753294479	135	GET	Metadata Request	1.000000	0.000000	310	330	340	340	340	340	340	340	340	340	340	134	0	280.0	287.2929489996424	250.9484580004937	527.1547909942456	209.0
1753294479	135	GET	Tile Request	1105.900000	8.700000	81	92	100	110	140	180	240	300	650	800	1000	85253	605	73	88.89624042176234	56.79729200346628	1740.4950830023154	11676.294980821789
1753294479	135		Aggregated	1106.900000	8.700000	81	92	100	110	140	180	240	310	650	800	1000	85387	605	73	89.20758944385516	56.79729200346628	1740.4950830023154	11658.299061918091
1753294480	136	GET	Metadata Request	1.000000	0.000000	310	330	340	340	340	340	340	340	340	340	340	134	0	280.0	287.2929489996424	250.9484580004937	527.1547909942456	209.0
1753294480	136	GET	Tile Request	1105.900000	8.700000	81	92	100	110	140	180	240	300	620	800	1000	85253	605	73	88.89624042176234	56.79729200346628	1740.4950830023154	11676.294980821789
1753294480	136		Aggregated	1106.900000	8.700000	81	92	100	110	140	180	240	300	620	800	1000	85387	605	73	89.20758944385516	56.79729200346628	1740.4950830023154	11658.299061918091
1753294481	137	GET	Metadata Request	1.000000	0.000000	320	330	340	340	340	340	340	340	340	340	340	134	0	280.0	287.2929489996424	250.9484580004937	527.1547909942456	209.0
1753294481	137	GET	Tile Request	1105.900000	8.700000	81	92	100	110	140	180	240	300	620	800	1000	85253	605	73	88.89624042176234	56.79729200346628	1740.4950830023154	11676.294980821789
1753294481	137		Aggregated	1106.900000	8.700000	81	92	100	110	140	180	240	300	620	800	1000	85387	605	73	89.20758944385516	56.79729200346628	1740.4950830023154	11658.299061918091
1753294482	138	GET	Metadata Request	1.000000	0.000000	320	320	340	340	480	480	480	480	480	480	480	137	0	280.0	289.06309305810043	250.9484580004937	527.1547909942456	209.0
1753294482	138	GET	Tile Request	1120.200000	9.200000	82	94	110	120	150	180	220	260	510	690	1000	88177	623	74	89.32717982311267	56.79729200346628	1740.4950830023154	11669.96457126008
1753294482	138		Aggregated	1121.200000	9.200000	82	94	110	120	150	180	220	270	510	690	1000	88314	623	74	89.63702673428413	56.79729200346628	1740.4950830023154	11652.185372647598
1753294483	139	GET	Metadata Request	1.000000	0.000000	320	340	340	340	480	480	480	480	480	480	480	137	0	280.0	289.06309305810043	250.9484580004937	527.1547909942456	209.0
1753294483	139	GET	Tile Request	1129.900000	9.300000	82	95	110	120	150	180	220	260	510	690	1000	88584	629	74	89.39190956756997	56.79729200346628	1740.4950830023154	11669.882823083175
1753294483	139		Aggregated	1130.900000	9.300000	82	95	110	120	150	180	220	270	510	690	1000	88721	629	74	89.70023512902898	56.79729200346628	1740.4950830023154	11652.185311256637
1753294484	140	GET	Metadata Request	1.000000	0.000000	320	340	340	340	480	480	480	480	480	480	480	137	0	280.0	289.06309305810043	250.9484580004937	527.1547909942456	209.0
1753294484	140	GET	Tile Request	1129.900000	9.300000	82	95	110	120	150	180	220	260	510	690	1000	88584	629	74	89.39190956756997	56.79729200346628	1740.4950830023154	11669.882823083175
1753294484	140		Aggregated	1130.900000	9.300000	82	95	110	120	150	180	220	270	510	690	1000	88721	629	74	89.70023512902898	56.79729200346628	1740.4950830023154	11652.185311256637
1753294485	141	GET	Metadata Request	1.000000	0.000000	320	320	340	450	480	480	480	480	480	480	480	140	0	280.0	290.49474344969246	250.9484580004937	527.1547909942456	209.0
1753294485	141	GET	Tile Request	1115.100000	9.600000	85	97	110	120	160	190	220	260	510	770	1000	92193	662	74	89.89048496364833	56.79729200346628	1740.4950830023154	11664.143785319926
1753294485	141		Aggregated	1116.100000	9.600000	85	97	110	120	160	190	220	270	510	770	1000	92333	662	74	90.1946513633976	56.79729200346628	1740.4950830023154	11646.77491254481
1753294486	142	GET	Metadata Request	1.000000	0.000000	320	320	340	450	480	480	480	480	480	480	480	140	0	280.0	290.49474344969246	250.9484580004937	527.1547909942456	209.0
1753294486	142	GET	Tile Request	1115.100000	9.600000	85	97	110	120	160	190	220	260	520	770	1000	92193	662	74	89.89048496364833	56.79729200346628	1740.4950830023154	11664.143785319926
1753294486	142		Aggregated	1116.100000	9.600000	85	97	110	120	160	190	220	270	520	770	1000	92333	662	74	90.1946513633976	56.79729200346628	1740.4950830023154	11646.77491254481
1753294487	143	GET	Metadata Request	1.000000	0.000000	320	340	450	450	480	480	480	480	480	480	480	140	0	280.0	290.49474344969246	250.9484580004937	527.1547909942456	209.0
1753294487	143	GET	Tile Request	1115.100000	9.600000	85	97	110	120	160	190	220	260	520	770	1000	92193	662	74	89.89048496364833	56.79729200346628	1740.4950830023154	11664.143785319926
1753294487	143		Aggregated	1116.100000	9.600000	85	97	110	120	160	190	220	270	520	770	1000	92333	662	74	90.1946513633976	56.79729200346628	1740.4950830023154	11646.77491254481
1753294488	144	GET	Metadata Request	1.000000	0.000000	320	320	320	450	480	480	480	480	480	480	480	143	0	280.0	290.758430650067	250.9484580004937	527.1547909942456	209.0
1753294488	144	GET	Tile Request	1156.300000	10.200000	85	96	110	120	160	190	220	270	550	850	1000	95728	692	75	90.36916047393368	56.79729200346628	1740.4950830023154	11659.413734748454
1753294488	144		Aggregated	1157.300000	10.200000	85	96	110	120	160	190	220	280	550	850	1000	95871	692	75	90.66805863537132	56.79729200346628	1740.4950830023154	11642.334438985721
1753294489	145	GET	Metadata Request	1.000000	0.000000	320	320	320	320	450	450	450	450	450	450	450	143	0	280.0	290.758430650067	250.9484580004937	527.1547909942456	209.0
1753294489	145	GET	Tile Request	1156.300000	10.200000	85	96	110	120	160	190	220	270	550	800	850	95728	692	75	90.36916047393368	56.79729200346628	1740.4950830023154	11659.413734748454
1753294489	145		Aggregated	1157.300000	10.200000	85	96	110	120	160	190	220	270	550	800	850	95871	692	75	90.66805863537132	56.79729200346628	1740.4950830023154	11642.334438985721
1753294490	146	GET	Metadata Request	1.000000	0.000000	320	320	320	320	450	450	450	450	450	450	450	143	0	280.0	290.758430650067	250.9484580004937	527.1547909942456	209.0
1753294490	146	GET	Tile Request	1156.300000	10.200000	85	96	110	120	160	190	220	270	550	800	850	95728	692	75	90.36916047393368	56.79729200346628	1740.4950830023154	11659.413734748454
1753294490	146		Aggregated	1157.300000	10.200000	85	96	110	120	160	190	220	270	550	800	850	95871	692	75	90.66805863537132	56.79729200346628	1740.4950830023154	11642.334438985721
1753294491	147	GET	Metadata Request	1.000000	0.000000	300	310	320	320	450	450	450	450	450	450	450	146	0	280.0	290.98664754081705	250.9484580004937	527.1547909942456	209.0
1753294491	147	GET	Tile Request	1171.900000	9.400000	85	94	110	120	150	180	210	250	450	800	850	99737	727	75	90.42963818520546	56.79729200346628	1740.4950830023154	11650.163108976609
1753294491	147		Aggregated	1172.900000	9.400000	85	94	110	120	150	180	210	260	450	800	850	99883	727	75	90.72279441164962	56.79729200346628	1740.4950830023154	11633.439444149655
1753294492	148	GET	Metadata Request	1.000000	0.000000	300	310	320	320	450	450	450	450	450	450	450	146	0	280.0	290.98664754081705	250.9484580004937	527.1547909942456	209.0
1753294492	148	GET	Tile Request	1171.900000	9.400000	85	94	110	120	150	180	210	250	460	800	850	99737	727	75	90.42963818520546	56.79729200346628	1740.4950830023154	11650.163108976609
1753294492	148		Aggregated	1172.900000	9.400000	85	94	110	120	150	180	210	260	460	800	850	99883	727	75	90.72279441164962	56.79729200346628	1740.4950830023154	11633.439444149655
1753294493	149	GET	Metadata Request	1.000000	0.000000	300	310	320	320	450	450	450	450	450	450	450	146	0	280.0	290.98664754081705	250.9484580004937	527.1547909942456	209.0
1753294493	149	GET	Tile Request	1171.900000	9.400000	85	94	110	120	150	180	210	250	460	800	850	99737	727	75	90.42963818520546	56.79729200346628	1740.4950830023154	11650.163108976609
1753294493	149		Aggregated	1172.900000	9.400000	85	94	110	120	150	180	210	260	460	800	850	99883	727	75	90.72279441164962	56.79729200346628	1740.4950830023154	11633.439444149655
1753294494	150	GET	Metadata Request	1.000000	0.000000	300	310	310	320	320	320	320	320	320	320	320	149	0	280.0	291.3539854493895	250.9484580004937	527.1547909942456	209.0
1753294494	150	GET	Tile Request	1235.100000	10.500000	84	92	100	110	150	180	210	260	490	880	920	103650	751	76	90.62554364895121	56.79729200346628	1740.4950830023154	11645.114452484322
1753294494	150		Aggregated	1236.100000	10.500000	84	92	100	110	150	180	220	260	490	880	920	103799	751	76	90.91368262744106	56.79729200346628	1740.4950830023154	11628.698291891058
1753294495	151	GET	Metadata Request	1.000000	0.000000	300	310	310	320	320	320	320	320	320	320	320	149	0	280.0	291.3539854493895	250.9484580004937	527.1547909942456	209.0
1753294495	151	GET	Tile Request	1235.100000	10.500000	84	92	100	110	150	180	210	260	490	880	920	103650	751	76	90.62554364895121	56.79729200346628	1740.4950830023154	11645.114452484322
1753294495	151		Aggregated	1236.100000	10.500000	84	92	100	110	150	180	220	260	490	880	920	103799	751	76	90.91368262744106	56.79729200346628	1740.4950830023154	11628.698291891058
1753294496	152	GET	Metadata Request	1.000000	0.000000	300	310	310	310	320	320	320	320	320	320	320	149	0	280.0	291.3539854493895	250.9484580004937	527.1547909942456	209.0
1753294496	152	GET	Tile Request	1235.100000	10.500000	84	92	100	110	150	180	210	260	490	880	920	103650	751	76	90.62554364895121	56.79729200346628	1740.4950830023154	11645.114452484322
1753294496	152		Aggregated	1236.100000	10.500000	84	92	100	110	150	180	220	260	490	880	920	103799	751	76	90.91368262744106	56.79729200346628	1740.4950830023154	11628.698291891058
1753294497	153	GET	Metadata Request	1.000000	0.000000	300	310	310	310	320	320	320	320	320	320	320	152	0	280.0	291.454409532602	250.9484580004937	527.1547909942456	209.0
1753294497	153	GET	Tile Request	1278.600000	9.900000	82	90	98	110	150	180	210	270	520	880	920	107642	773	76	90.85871226183205	56.79729200346628	1740.4950830023154	11640.383502721987
1753294497	153		Aggregated	1279.600000	9.900000	82	90	99	110	150	180	210	280	520	880	920	107794	773	76	91.14157166017667	56.79729200346628	1740.4950830023154	11624.264142716664
1753294498	154	GET	Metadata Request	1.000000	0.000000	300	310	310	310	320	320	320	320	320	320	320	152	0	280.0	291.454409532602	250.9484580004937	527.1547909942456	209.0
1753294498	154	GET	Tile Request	1278.600000	9.900000	82	90	98	110	140	180	210	270	520	880	920	107642	773	76	90.85871226183205	56.79729200346628	1740.4950830023154	11640.383502721987
1753294498	154		Aggregated	1279.600000	9.900000	82	90	98	110	150	180	210	280	520	880	920	107794	773	76	91.14157166017667	56.79729200346628	1740.4950830023154	11624.264142716664
1753294499	155	GET	Metadata Request	1.000000	0.000000	310	310	320	320	320	320	320	320	320	320	320	152	0	280.0	291.454409532602	250.9484580004937	527.1547909942456	209.0
1753294499	155	GET	Tile Request	1278.600000	9.900000	82	90	98	110	140	180	210	270	520	880	920	107642	773	76	90.85871226183205	56.79729200346628	1740.4950830023154	11640.383502721987
1753294499	155		Aggregated	1279.600000	9.900000	82	90	98	110	150	180	210	280	520	880	920	107794	773	76	91.14157166017667	56.79729200346628	1740.4950830023154	11624.264142716664
1753294500	155	GET	Metadata Request	1.000000	0.000000	300	310	320	320	320	320	320	320	320	320	320	152	0	280.0	291.454409532602	250.9484580004937	527.1547909942456	209.0
1753294500	155	GET	Tile Request	1304.900000	8.900000	81	88	96	100	140	170	210	250	520	880	920	108125	781	76	90.89748374578558	56.79729200346628	1740.4950830023154	11637.810663583816
1753294500	155		Aggregated	1305.900000	8.900000	81	88	96	100	140	180	210	260	520	880	920	108277	781	76	91.17902694258267	56.79729200346628	1740.4950830023154	11621.766820285009
1753294501	156	GET	Metadata Request	1.000000	0.000000	300	310	320	320	340	340	340	340	340	340	340	155	0	280.0	291.8019994577457	250.9484580004937	527.1547909942456	209.0
1753294501	156	GET	Tile Request	1325.700000	9.300000	82	89	97	110	140	180	220	280	580	920	930	111426	811	76	91.1965654930698	56.79729200346628	1740.4950830023154	11634.459784969396
1753294501	156		Aggregated	1326.700000	9.300000	82	89	98	110	140	180	220	280	580	920	930	111581	811	76	91.47523159450758	56.79729200346628	1740.4950830023154	11618.588388704171
1753294502	158	GET	Metadata Request	1.000000	0.000000	300	310	320	320	340	340	340	340	340	340	340	155	0	280.0	291.8019994577457	250.9484580004937	527.1547909942456	209.0
1753294502	158	GET	Tile Request	1325.700000	9.300000	82	89	97	110	140	180	220	280	580	920	930	111426	811	76	91.1965654930698	56.79729200346628	1740.4950830023154	11634.459784969396
1753294502	158		Aggregated	1326.700000	9.300000	82	89	98	110	140	180	220	280	580	920	930	111581	811	76	91.47523159450758	56.79729200346628	1740.4950830023154	11618.588388704171
1753294503	159	GET	Metadata Request	1.000000	0.000000	310	320	320	340	580	580	580	580	580	580	580	157	0	280.0	293.80458890412973	250.9484580004937	576.2285419987165	209.0
1753294503	159	GET	Tile Request	1225.200000	8.400000	83	92	100	110	160	200	260	320	640	920	930	113037	818	76	91.74101624884753	56.79729200346628	1740.4950830023154	11633.189725488115
1753294503	159		Aggregated	1226.200000	8.400000	83	92	100	110	160	200	270	320	640	920	930	113194	818	76	92.02127828488197	56.79729200346628	1740.4950830023154	11617.344382211071
1753294504	160	GET	Metadata Request	1.000000	0.000000	320	320	340	340	580	580	580	580	580	580	580	158	0	280.0	294.07229746168383	250.9484580004937	576.2285419987165	209.0
1753294504	160	GET	Tile Request	1248.600000	8.400000	84	93	110	120	180	230	290	350	620	880	930	114650	825	76	92.32764419297092	56.79729200346628	1740.4950830023154	11636.30682948103
1753294504	160		Aggregated	1249.600000	8.400000	84	93	110	120	180	230	290	350	620	880	930	114808	825	77	92.60528734690149	56.79729200346628	1740.4950830023154	11620.580447355585
1753294505	160	GET	Metadata Request	1.000000	0.000000	320	340	340	340	580	580	580	580	580	580	580	158	0	280.0	294.07229746168383	250.9484580004937	576.2285419987165	209.0
1753294505	160	GET	Tile Request	1248.600000	8.400000	84	93	110	120	180	230	290	350	620	880	930	114650	825	76	92.32764419297092	56.79729200346628	1740.4950830023154	11636.30682948103
1753294505	160		Aggregated	1249.600000	8.400000	84	93	110	120	180	230	290	350	620	880	930	114808	825	77	92.60528734690149	56.79729200346628	1740.4950830023154	11620.580447355585
1753294506	160	GET	Metadata Request	1.000000	0.000000	330	340	340	340	580	580	580	580	580	580	580	160	0	280.0	294.576765355896	250.9484580004937	576.2285419987165	209.0
1753294506	160	GET	Tile Request	1190.500000	8.600000	84	94	110	120	180	230	290	350	570	860	930	117281	853	77	92.36974905301895	56.79729200346628	1740.4950830023154	11634.680076056651
1753294506	160		Aggregated	1191.500000	8.600000	84	94	110	120	180	230	290	350	580	860	930	117441	853	77	92.64523310550884	56.79729200346628	1740.4950830023154	11619.113886973033
1753294507	160	GET	Metadata Request	1.000000	0.000000	340	340	340	340	580	580	580	580	580	580	580	160	0	280.0	294.576765355896	250.9484580004937	576.2285419987165	209.0
1753294507	160	GET	Tile Request	1224.300000	8.900000	84	95	110	120	170	220	290	340	570	860	930	118852	865	77	92.42239624383157	56.79729200346628	1740.4950830023154	11632.922054319659
1753294507	160		Aggregated	1225.300000	8.900000	84	95	110	120	170	220	290	340	580	860	930	119012	865	77	92.6941730315331	56.79729200346628	1740.4950830023154	11617.563707861393
1753294508	160	GET	Metadata Request	1.000000	0.000000	340	340	340	340	580	580	580	580	580	580	580	160	0	280.0	294.576765355896	250.9484580004937	576.2285419987165	209.0
1753294508	160	GET	Tile Request	1224.300000	8.900000	84	95	110	120	170	220	290	340	570	860	930	118852	865	77	92.42239624383157	56.79729200346628	1740.4950830023154	11632.922054319659
1753294508	160		Aggregated	1225.300000	8.900000	84	95	110	120	170	220	290	340	580	860	930	119012	865	77	92.6941730315331	56.79729200346628	1740.4950830023154	11617.563707861393
1753294509	160	GET	Metadata Request	0.800000	0.000000	340	340	340	580	580	580	580	580	580	580	580	160	0	280.0	294.576765355896	250.9484580004937	576.2285419987165	209.0
1753294509	160	GET	Tile Request	1226.900000	9.300000	84	93	100	110	170	220	290	340	620	950	1200	122176	887	77	92.47443819124572	56.79729200346628	1740.4950830023154	11633.208256940807
1753294509	160		Aggregated	1227.700000	9.300000	84	94	100	110	170	220	290	340	620	950	1200	122336	887	77	92.738762448589	56.79729200346628	1740.4950830023154	11618.266838869997
1753294510	160	GET	Metadata Request	0.800000	0.000000	340	340	340	580	580	580	580	580	580	580	580	160	0	280.0	294.576765355896	250.9484580004937	576.2285419987165	209.0
1753294510	160	GET	Tile Request	1250.300000	9.300000	84	93	100	110	160	220	280	340	680	950	1200	123300	896	77	92.47703870799323	56.79729200346628	1740.4950830023154	11637.238442822385
1753294510	160		Aggregated	1251.100000	9.300000	84	93	100	110	160	220	290	340	680	950	1200	123460	896	77	92.73895314395361	56.79729200346628	1740.4950830023154	11622.427830876397
1753294511	160	GET	Metadata Request	0.800000	0.000000	340	340	580	580	580	580	580	580	580	580	580	160	0	280.0	294.576765355896	250.9484580004937	576.2285419987165	209.0
1753294511	160	GET	Tile Request	1250.300000	9.300000	84	93	100	110	160	220	280	340	680	950	1200	123300	896	77	92.47703870799323	56.79729200346628	1740.4950830023154	11637.238442822385
1753294511	160		Aggregated	1251.100000	9.300000	84	93	100	110	160	220	290	340	680	950	1200	123460	896	77	92.73895314395361	56.79729200346628	1740.4950830023154	11622.427830876397
1753294512	160	GET	Metadata Request	0.500000	0.000000	340	340	340	340	340	340	340	340	340	340	340	160	0	280.0	294.576765355896	250.9484580004937	576.2285419987165	209.0
1753294512	160	GET	Tile Request	1298.500000	8.900000	84	92	100	110	150	210	270	320	570	950	1200	127222	918	77	92.45178496425876	56.79729200346628	1740.4950830023154	11636.962600808036
1753294512	160		Aggregated	1299.000000	8.900000	84	92	100	110	150	210	270	320	580	950	1200	127382	918	77	92.70566696377726	56.79729200346628	1740.4950830023154	11622.608343408017
1753294513	160	GET	Metadata Request	0.500000	0.000000	330	330	330	330	330	330	330	330	330	330	330	160	0	280.0	294.576765355896	250.9484580004937	576.2285419987165	209.0
1753294513	160	GET	Tile Request	1309.500000	9.000000	84	91	99	110	140	200	260	310	570	950	1200	127787	921	77	92.44400380620783	56.79729200346628	1740.4950830023154	11635.682706378582
1753294513	160		Aggregated	1310.000000	9.000000	84	91	99	110	140	200	260	320	580	950	1200	127947	921	77	92.69677442097768	56.79729200346628	1740.4950830023154	11621.393436344737
1753294514	160	GET	Metadata Request	0.500000	0.000000	0	0	0	0	0	0	0	0	0	0	0	160	0	280.0	294.576765355896	250.9484580004937	576.2285419987165	209.0
1753294514	160	GET	Tile Request	1309.500000	9.000000	84	91	99	110	140	200	260	310	570	950	1200	127787	921	77	92.44400380620783	56.79729200346628	1740.4950830023154	11635.682706378582
1753294514	160		Aggregated	1310.000000	9.000000	84	91	99	110	140	200	260	320	580	950	1200	127947	921	77	92.69677442097768	56.79729200346628	1740.4950830023154	11621.393436344737
1753294515	160	GET	Metadata Request	0.200000	0.000000	0	0	0	0	0	0	0	0	0	0	0	160	0	280.0	294.576765355896	250.9484580004937	576.2285419987165	209.0
1753294515	160	GET	Tile Request	1449.200000	10.200000	82	88	94	99	120	150	200	250	560	950	1200	132375	945	77	92.28640218883311	56.79729200346628	1740.4950830023154	11634.481510859301
1753294515	160		Aggregated	1449.400000	10.200000	82	88	94	99	120	150	200	250	560	950	1200	132535	945	77	92.53061283588283	56.79729200346628	1740.4950830023154	11620.688346474517
1753294516	160	GET	Metadata Request	0.200000	0.000000	0	0	0	0	0	0	0	0	0	0	0	160	0	280.0	294.576765355896	250.9484580004937	576.2285419987165	209.0
1753294516	160	GET	Tile Request	1449.200000	10.200000	82	88	94	99	120	150	200	250	560	950	1200	132375	945	77	92.28640218883311	56.79729200346628	1740.4950830023154	11634.481510859301
1753294516	160		Aggregated	1449.400000	10.200000	82	88	94	99	120	150	200	250	560	950	1200	132535	945	77	92.53061283588283	56.79729200346628	1740.4950830023154	11620.688346474517
1753294517	160	GET	Metadata Request	0.200000	0.000000	0	0	0	0	0	0	0	0	0	0	0	160	0	280.0	294.576765355896	250.9484580004937	576.2285419987165	209.0
1753294517	160	GET	Tile Request	1449.200000	10.200000	82	88	94	99	120	150	200	250	560	950	1200	132375	945	77	92.28640218883311	56.79729200346628	1740.4950830023154	11634.481510859301
1753294517	160		Aggregated	1449.400000	10.200000	82	88	94	99	120	150	200	250	560	950	1200	132535	945	77	92.53061283588283	56.79729200346628	1740.4950830023154	11620.688346474517
1753294518	160	GET	Metadata Request	0.000000	0.000000	0	0	0	0	0	0	0	0	0	0	0	160	0	280.0	294.576765355896	250.9484580004937	576.2285419987165	209.0
1753294518	160	GET	Tile Request	1482.300000	8.800000	81	87	92	96	110	150	210	290	600	950	1200	136767	967	78	92.35939541348246	56.79729200346628	1740.4950830023154	11635.800873017613
1753294518	160		Aggregated	1482.300000	8.800000	81	87	92	96	110	150	210	290	600	950	1200	136927	967	78	92.59568759245953	56.79729200346628	1740.4950830023154	11622.44858939435
1753294519	160	GET	Metadata Request	0.000000	0.000000	0	0	0	0	0	0	0	0	0	0	0	160	0	280.0	294.576765355896	250.9484580004937	576.2285419987165	209.0
1753294519	160	GET	Tile Request	1482.300000	8.800000	81	87	93	97	110	150	210	280	600	950	1200	136767	967	78	92.35939541348246	56.79729200346628	1740.4950830023154	11635.800873017613
1753294519	160		Aggregated	1482.300000	8.800000	81	87	93	97	110	150	210	280	600	950	1200	136927	967	78	92.59568759245953	56.79729200346628	1740.4950830023154	11622.44858939435
1753294520	160	GET	Metadata Request	0.000000	0.000000	0	0	0	0	0	0	0	0	0	0	0	160	0	280.0	294.576765355896	250.9484580004937	576.2285419987165	209.0
1753294520	160	GET	Tile Request	1482.300000	8.800000	81	87	93	97	110	150	210	280	600	950	1200	136767	967	78	92.35939541348246	56.79729200346628	1740.4950830023154	11635.800873017613
1753294520	160		Aggregated	1482.300000	8.800000	81	87	93	97	110	150	210	280	600	950	1200	136927	967	78	92.59568759245953	56.79729200346628	1740.4950830023154	11622.44858939435
1753294521	160	GET	Metadata Request	0.000000	0.000000	0	0	0	0	0	0	0	0	0	0	0	160	0	280.0	294.576765355896	250.9484580004937	576.2285419987165	209.0
1753294521	160	GET	Tile Request	1468.500000	8.300000	81	88	93	97	120	150	210	260	540	830	920	141129	1000	78	92.4044958325912	56.79729200346628	1740.4950830023154	11636.398529005379
1753294521	160		Aggregated	1468.500000	8.300000	81	88	93	97	120	150	210	260	540	830	920	141289	1000	78	92.63344191561063	56.79729200346628	1740.4950830023154	11623.457792184812
1753294522	160	GET	Metadata Request	0.000000	0.000000	0	0	0	0	0	0	0	0	0	0	0	160	0	280.0	294.576765355896	250.9484580004937	576.2285419987165	209.0
1753294522	160	GET	Tile Request	1468.500000	8.300000	81	88	93	97	120	150	210	270	550	830	920	141129	1000	78	92.4044958325912	56.79729200346628	1740.4950830023154	11636.398529005379
1753294522	160		Aggregated	1468.500000	8.300000	81	88	93	97	120	150	210	270	550	830	920	141289	1000	78	92.63344191561063	56.79729200346628	1740.4950830023154	11623.457792184812
1753294523	160	GET	Metadata Request	0.000000	0.000000	0	0	0	0	0	0	0	0	0	0	0	160	0	280.0	294.576765355896	250.9484580004937	576.2285419987165	209.0
1753294523	160	GET	Tile Request	1468.500000	8.300000	81	88	93	97	120	150	210	270	550	830	920	141129	1000	78	92.4044958325912	56.79729200346628	1740.4950830023154	11636.398529005379
1753294523	160		Aggregated	1468.500000	8.300000	81	88	93	97	120	150	210	270	550	830	920	141289	1000	78	92.63344191561063	56.79729200346628	1740.4950830023154	11623.457792184812
1753294524	160	GET	Metadata Request	0.000000	0.000000	0	0	0	0	0	0	0	0	0	0	0	160	0	280.0	294.576765355896	250.9484580004937	576.2285419987165	209.0
1753294524	160	GET	Tile Request	1487.000000	9.000000	81	87	92	96	110	150	220	290	570	860	920	145673	1032	78	92.30982964758007	56.79729200346628	1740.4950830023154	11642.317347758335
1753294524	160		Aggregated	1487.000000	9.000000	81	87	92	96	110	150	220	290	570	860	920	145833	1032	78	92.53174587856576	56.79729200346628	1740.4950830023154	11629.77333662477
1753294525	160	GET	Metadata Request	0.000000	0.000000	0	0	0	0	0	0	0	0	0	0	0	160	0	280.0	294.576765355896	250.9484580004937	576.2285419987165	209.0
1753294525	160	GET	Tile Request	1487.000000	9.000000	81	87	92	96	110	150	220	300	580	860	920	145673	1032	78	92.30982964758007	56.79729200346628	1740.4950830023154	11642.317347758335
1753294525	160		Aggregated	1487.000000	9.000000	81	87	92	96	110	150	220	300	580	860	920	145833	1032	78	92.53174587856576	56.79729200346628	1740.4950830023154	11629.77333662477
1753294526	160	GET	Metadata Request	0.000000	0.000000	0	0	0	0	0	0	0	0	0	0	0	160	0	280.0	294.576765355896	250.9484580004937	576.2285419987165	209.0
1753294526	160	GET	Tile Request	1487.000000	9.000000	81	87	92	96	110	150	220	300	580	860	920	145673	1032	78	92.30982964758007	56.79729200346628	1740.4950830023154	11642.317347758335
1753294526	160		Aggregated	1487.000000	9.000000	81	87	92	96	110	150	220	300	580	860	920	145833	1032	78	92.53174587856576	56.79729200346628	1740.4950830023154	11629.77333662477
1753294527	160	GET	Metadata Request	0.000000	0.000000	0	0	0	0	0	0	0	0	0	0	0	160	0	280.0	294.576765355896	250.9484580004937	576.2285419987165	209.0
1753294527	160	GET	Tile Request	1482.300000	9.600000	80	85	90	94	110	150	220	300	570	860	920	150392	1055	78	92.14569155740304	56.79729200346628	1740.4950830023154	11643.013963508698
1753294527	160		Aggregated	1482.300000	9.600000	80	85	90	94	110	150	220	300	570	860	920	150552	1055	78	92.36082634012108	56.79729200346628	1740.4950830023154	11630.862399702428
1753294528	160	GET	Metadata Request	0.000000	0.000000	0	0	0	0	0	0	0	0	0	0	0	160	0	280.0	294.576765355896	250.9484580004937	576.2285419987165	209.0
1753294528	160	GET	Tile Request	1482.300000	9.600000	80	85	90	94	110	150	220	290	570	860	920	150392	1055	78	92.14569155740304	56.79729200346628	1740.4950830023154	11643.013963508698
1753294528	160		Aggregated	1482.300000	9.600000	80	85	90	94	110	150	220	290	570	860	920	150552	1055	78	92.36082634012108	56.79729200346628	1740.4950830023154	11630.862399702428
1753294529	160	GET	Metadata Request	0.000000	0.000000	0	0	0	0	0	0	0	0	0	0	0	160	0	280.0	294.576765355896	250.9484580004937	576.2285419987165	209.0
1753294529	160	GET	Tile Request	1482.300000	9.600000	80	85	90	94	110	150	220	290	570	860	920	150392	1055	78	92.14569155740304	56.79729200346628	1740.4950830023154	11643.013963508698
1753294529	160		Aggregated	1482.300000	9.600000	80	85	90	94	110	150	220	290	570	860	920	150552	1055	78	92.36082634012108	56.79729200346628	1740.4950830023154	11630.862399702428
1753294530	160	GET	Metadata Request	0.000000	0.000000	0	0	0	0	0	0	0	0	0	0	0	160	0	280.0	294.576765355896	250.9484580004937	576.2285419987165	209.0
1753294530	160	GET	Tile Request	1514.000000	9.400000	79	85	90	94	110	150	210	280	540	860	860	154950	1085	78	92.08523882016014	56.79729200346628	1740.4950830023154	11642.420690545337
1753294530	160		Aggregated	1514.000000	9.400000	79	85	90	94	110	150	210	280	540	860	860	155110	1085	78	92.29411409735519	56.79729200346628	1740.4950830023154	11630.62681967636
1753294531	160	GET	Metadata Request	0.000000	0.000000	0	0	0	0	0	0	0	0	0	0	0	160	0	280.0	294.576765355896	250.9484580004937	576.2285419987165	209.0
1753294531	160	GET	Tile Request	1514.000000	9.400000	79	85	90	94	110	150	210	290	530	860	860	154950	1085	78	92.08523882016014	56.79729200346628	1740.4950830023154	11642.420690545337
1753294531	160		Aggregated	1514.000000	9.400000	79	85	90	94	110	150	210	290	530	860	860	155110	1085	78	92.29411409735519	56.79729200346628	1740.4950830023154	11630.62681967636
1753294532	160	GET	Metadata Request	0.000000	0.000000	0	0	0	0	0	0	0	0	0	0	0	160	0	280.0	294.576765355896	250.9484580004937	576.2285419987165	209.0
1753294532	160	GET	Tile Request	1514.000000	9.400000	79	85	90	94	110	150	210	290	530	860	860	154950	1085	78	92.08523882016014	56.79729200346628	1740.4950830023154	11642.420690545337
1753294532	160		Aggregated	1514.000000	9.400000	79	85	90	94	110	150	210	290	530	860	860	155110	1085	78	92.29411409735519	56.79729200346628	1740.4950830023154	11630.62681967636
1753294533	160	GET	Metadata Request	0.000000	0.000000	0	0	0	0	0	0	0	0	0	0	0	160	0	280.0	294.576765355896	250.9484580004937	576.2285419987165	209.0
1753294533	160	GET	Tile Request	1533.800000	9.600000	79	86	91	95	110	140	210	320	530	860	910	159087	1115	78	92.17743397668336	56.79729200346628	1740.4950830023154	11642.250894164828
1753294533	160		Aggregated	1533.800000	9.600000	79	86	91	95	110	140	210	320	530	860	910	159247	1115	78	92.38079035401341	56.79729200346628	1740.4950830023154	11630.763581103569
1753294534	160	GET	Metadata Request	0.000000	0.000000	0	0	0	0	0	0	0	0	0	0	0	160	0	280.0	294.576765355896	250.9484580004937	576.2285419987165	209.0
1753294534	160	GET	Tile Request	1533.800000	9.600000	79	86	91	96	110	140	220	320	540	860	910	159087	1115	78	92.17743397668336	56.79729200346628	1740.4950830023154	11642.250894164828
1753294534	160		Aggregated	1533.800000	9.600000	79	86	91	96	110	140	220	320	540	860	910	159247	1115	78	92.38079035401341	56.79729200346628	1740.4950830023154	11630.763581103569
1753294535	160	GET	Metadata Request	0.000000	0.000000	0	0	0	0	0	0	0	0	0	0	0	160	0	280.0	294.576765355896	250.9484580004937	576.2285419987165	209.0
1753294535	160	GET	Tile Request	1533.800000	9.600000	79	86	91	96	110	140	220	320	540	860	910	159087	1115	78	92.17743397668336	56.79729200346628	1740.4950830023154	11642.250894164828
1753294535	160		Aggregated	1533.800000	9.600000	79	86	91	96	110	140	220	320	540	860	910	159247	1115	78	92.38079035401341	56.79729200346628	1740.4950830023154	11630.763581103569
1753294536	160	GET	Metadata Request	0.000000	0.000000	0	0	0	0	0	0	0	0	0	0	0	160	0	280.0	294.576765355896	250.9484580004937	576.2285419987165	209.0
1753294536	160	GET	Tile Request	1465.700000	9.100000	81	87	94	99	120	150	260	380	590	1500	1700	163438	1147	78	92.44898116036545	56.79729200346628	1740.4950830023154	11636.019102044813
1753294536	160		Aggregated	1465.700000	9.100000	81	87	94	99	120	150	260	380	590	1500	1700	163598	1147	78	92.64666356156405	56.79729200346628	1740.4950830023154	11624.84339661854
1753294537	160	GET	Metadata Request	0.000000	0.000000	0	0	0	0	0	0	0	0	0	0	0	160	0	280.0	294.576765355896	250.9484580004937	576.2285419987165	209.0
1753294537	160	GET	Tile Request	1465.700000	9.100000	81	88	94	100	120	150	270	390	610	1500	1700	163438	1147	78	92.44898116036545	56.79729200346628	1740.4950830023154	11636.019102044813
1753294537	160		Aggregated	1465.700000	9.100000	81	88	94	100	120	150	270	390	610	1500	1700	163598	1147	78	92.64666356156405	56.79729200346628	1740.4950830023154	11624.84339661854
1753294538	160	GET	Metadata Request	0.000000	0.000000	0	0	0	0	0	0	0	0	0	0	0	160	0	280.0	294.576765355896	250.9484580004937	576.2285419987165	209.0
1753294538	160	GET	Tile Request	1465.700000	9.100000	81	88	94	100	120	150	270	390	610	1500	1700	163438	1147	78	92.44898116036545	56.79729200346628	1740.4950830023154	11636.019102044813
1753294538	160		Aggregated	1465.700000	9.100000	81	88	94	100	120	150	270	390	610	1500	1700	163598	1147	78	92.64666356156405	56.79729200346628	1740.4950830023154	11624.84339661854
1753294539	160	GET	Metadata Request	0.000000	0.000000	0	0	0	0	0	0	0	0	0	0	0	160	0	280.0	294.576765355896	250.9484580004937	576.2285419987165	209.0
1753294539	160	GET	Tile Request	1422.600000	10.100000	83	90	97	100	120	170	310	420	630	1500	1700	167569	1175	78	92.65853457784975	56.79729200346628	1740.4950830023154	11633.226127744392
1753294539	160		Aggregated	1422.600000	10.100000	83	90	97	100	120	170	310	420	630	1500	1700	167729	1175	78	92.85114835915468	56.79729200346628	1740.4950830023154	11622.328333204157
1753294540	160	GET	Metadata Request	0.000000	0.000000	0	0	0	0	0	0	0	0	0	0	0	160	0	280.0	294.576765355896	250.9484580004937	576.2285419987165	209.0
1753294540	160	GET	Tile Request	1422.600000	10.100000	83	90	97	100	120	170	310	420	610	1500	1700	167569	1175	78	92.65853457784975	56.79729200346628	1740.4950830023154	11633.226127744392
1753294540	160		Aggregated	1422.600000	10.100000	83	90	97	100	120	170	310	420	610	1500	1700	167729	1175	78	92.85114835915468	56.79729200346628	1740.4950830023154	11622.328333204157
1753294541	160	GET	Metadata Request	0.000000	0.000000	0	0	0	0	0	0	0	0	0	0	0	160	0	280.0	294.576765355896	250.9484580004937	576.2285419987165	209.0
1753294541	160	GET	Tile Request	1422.600000	10.100000	83	90	97	100	120	170	310	420	610	1500	1700	167569	1175	78	92.65853457784975	56.79729200346628	1740.4950830023154	11633.226127744392
1753294541	160		Aggregated	1422.600000	10.100000	83	90	97	100	120	170	310	420	610	1500	1700	167729	1175	78	92.85114835915468	56.79729200346628	1740.4950830023154	11622.328333204157
1753294542	160	GET	Metadata Request	0.000000	0.000000	0	0	0	0	0	0	0	0	0	0	0	160	0	280.0	294.576765355896	250.9484580004937	576.2285419987165	209.0
1753294542	160	GET	Tile Request	1398.800000	10.400000	83	91	97	100	120	160	280	420	610	1500	1700	172104	1212	79	92.59013653125075	56.79729200346628	1740.4950830023154	11634.423854181192
1753294542	160		Aggregated	1398.800000	10.400000	83	91	97	100	120	160	280	420	610	1500	1700	172264	1212	79	92.77774311540037	56.79729200346628	1740.4950830023154	11623.811841127572
1753294543	160	GET	Metadata Request	0.000000	0.000000	0	0	0	0	0	0	0	0	0	0	0	160	0	280.0	294.576765355896	250.9484580004937	576.2285419987165	209.0
1753294543	160	GET	Tile Request	1398.800000	10.400000	83	91	97	100	120	170	290	420	610	1500	1700	172104	1212	79	92.59013653125075	56.79729200346628	1740.4950830023154	11634.423854181192
1753294543	160		Aggregated	1398.800000	10.400000	83	91	97	100	120	170	290	420	610	1500	1700	172264	1212	79	92.77774311540037	56.79729200346628	1740.4950830023154	11623.811841127572
1753294544	160	GET	Metadata Request	0.000000	0.000000	0	0	0	0	0	0	0	0	0	0	0	160	0	280.0	294.576765355896	250.9484580004937	576.2285419987165	209.0
1753294544	160	GET	Tile Request	1398.800000	10.400000	83	91	97	100	120	170	290	420	610	1500	1700	172104	1212	79	92.59013653125075	56.79729200346628	1740.4950830023154	11634.423854181192
1753294544	160		Aggregated	1398.800000	10.400000	83	91	97	100	120	170	290	420	610	1500	1700	172264	1212	79	92.77774311540037	56.79729200346628	1740.4950830023154	11623.811841127572
1753294545	160	GET	Metadata Request	0.000000	0.000000	0	0	0	0	0	0	0	0	0	0	0	160	0	280.0	294.576765355896	250.9484580004937	576.2285419987165	209.0
1753294545	160	GET	Tile Request	1416.300000	10.900000	81	88	93	98	120	160	250	380	590	1500	1700	176902	1245	78	92.37911915712836	56.79729200346628	1740.4950830023154	11631.1079241614
1753294545	160		Aggregated	1416.300000	10.900000	81	88	93	98	120	160	250	380	590	1500	1700	177062	1245	78	92.56183268906524	56.79729200346628	1740.4950830023154	11620.786470275949
1753294546	160	GET	Metadata Request	0.000000	0.000000	0	0	0	0	0	0	0	0	0	0	0	160	0	280.0	294.576765355896	250.9484580004937	576.2285419987165	209.0
1753294546	160	GET	Tile Request	1416.300000	10.900000	81	88	93	98	120	150	240	370	590	1500	1700	176902	1245	78	92.37911915712836	56.79729200346628	1740.4950830023154	11631.1079241614
1753294546	160		Aggregated	1416.300000	10.900000	81	88	93	98	120	150	240	370	590	1500	1700	177062	1245	78	92.56183268906524	56.79729200346628	1740.4950830023154	11620.786470275949
1753294547	160	GET	Metadata Request	0.000000	0.000000	0	0	0	0	0	0	0	0	0	0	0	160	0	280.0	294.576765355896	250.9484580004937	576.2285419987165	209.0
1753294547	160	GET	Tile Request	1416.300000	10.900000	81	88	93	98	120	150	240	370	590	1500	1700	176902	1245	78	92.37911915712836	56.79729200346628	1740.4950830023154	11631.1079241614
1753294547	160		Aggregated	1416.300000	10.900000	81	88	93	98	120	150	240	370	590	1500	1700	177062	1245	78	92.56183268906524	56.79729200346628	1740.4950830023154	11620.786470275949
1753294548	160	GET	Metadata Request	0.000000	0.000000	0	0	0	0	0	0	0	0	0	0	0	160	0	280.0	294.576765355896	250.9484580004937	576.2285419987165	209.0
1753294548	160	GET	Tile Request	1486.800000	10.800000	81	87	92	96	110	150	220	280	560	950	980	181412	1266	79	92.3445643318486	56.79729200346628	1740.4950830023154	11634.848091636717
1753294548	160		Aggregated	1486.800000	10.800000	81	87	92	96	110	150	220	280	560	950	980	181572	1266	79	92.5227699591692	56.79729200346628	1740.4950830023154	11624.779712731039
1753294549	160	GET	Metadata Request	0.000000	0.000000	0	0	0	0	0	0	0	0	0	0	0	160	0	280.0	294.576765355896	250.9484580004937	576.2285419987165	209.0
1753294549	160	GET	Tile Request	1486.800000	10.800000	81	87	92	96	110	140	210	280	560	950	980	181412	1266	79	92.3445643318486	56.79729200346628	1740.4950830023154	11634.848091636717
1753294549	160		Aggregated	1486.800000	10.800000	81	87	92	96	110	140	210	280	560	950	980	181572	1266	79	92.5227699591692	56.79729200346628	1740.4950830023154	11624.779712731039
1753294550	160	GET	Metadata Request	0.000000	0.000000	0	0	0	0	0	0	0	0	0	0	0	160	0	280.0	294.576765355896	250.9484580004937	576.2285419987165	209.0
1753294550	160	GET	Tile Request	1486.800000	10.800000	81	87	92	96	110	140	210	280	560	950	980	181412	1266	79	92.3445643318486	56.79729200346628	1740.4950830023154	11634.848091636717
1753294550	160		Aggregated	1486.800000	10.800000	81	87	92	96	110	140	210	280	560	950	980	181572	1266	79	92.5227699591692	56.79729200346628	1740.4950830023154	11624.779712731039
1753294551	160	GET	Metadata Request	0.000000	0.000000	0	0	0	0	0	0	0	0	0	0	0	160	0	280.0	294.576765355896	250.9484580004937	576.2285419987165	209.0
1753294551	160	GET	Tile Request	1540.700000	10.200000	81	87	91	95	110	130	190	250	490	910	950	185791	1293	79	92.34486292730027	56.79729200346628	1740.4950830023154	11634.607887357299
1753294551	160		Aggregated	1540.700000	10.200000	81	87	91	95	110	130	190	250	490	910	950	185951	1293	79	92.51887169514008	56.79729200346628	1740.4950830023154	11624.776817548709
1753294552	160	GET	Metadata Request	0.000000	0.000000	0	0	0	0	0	0	0	0	0	0	0	160	0	280.0	294.576765355896	250.9484580004937	576.2285419987165	209.0
1753294552	160	GET	Tile Request	1540.700000	10.200000	81	87	91	95	110	130	190	250	480	910	950	185791	1293	79	92.34486292730027	56.79729200346628	1740.4950830023154	11634.607887357299
1753294552	160		Aggregated	1540.700000	10.200000	81	87	91	95	110	130	190	250	480	910	950	185951	1293	79	92.51887169514008	56.79729200346628	1740.4950830023154	11624.776817548709
1753294553	160	GET	Metadata Request	0.000000	0.000000	0	0	0	0	0	0	0	0	0	0	0	160	0	280.0	294.576765355896	250.9484580004937	576.2285419987165	209.0
1753294553	160	GET	Tile Request	1540.700000	10.200000	81	87	91	95	110	130	190	250	480	910	950	185791	1293	79	92.34486292730027	56.79729200346628	1740.4950830023154	11634.607887357299
1753294553	160		Aggregated	1540.700000	10.200000	81	87	91	95	110	130	190	250	480	910	950	185951	1293	79	92.51887169514008	56.79729200346628	1740.4950830023154	11624.776817548709
1753294554	160	GET	Metadata Request	0.000000	0.000000	0	0	0	0	0	0	0	0	0	0	0	160	0	280.0	294.576765355896	250.9484580004937	576.2285419987165	209.0
1753294554	160	GET	Tile Request	1524.000000	9.200000	80	86	91	95	110	140	210	310	560	920	950	190214	1313	79	92.39938505509494	56.79729200346628	1740.4950830023154	11638.677694596612
1753294554	160		Aggregated	1524.000000	9.200000	80	86	91	95	110	140	210	310	560	920	950	190374	1313	79	92.56930521671434	56.79729200346628	1740.4950830023154	11629.07161166966
1753294555	160	GET	Metadata Request	0.000000	0.000000	0	0	0	0	0	0	0	0	0	0	0	160	0	280.0	294.576765355896	250.9484580004937	576.2285419987165	209.0
1753294555	160	GET	Tile Request	1524.000000	9.200000	80	87	91	95	110	140	210	310	560	920	950	190214	1313	79	92.39938505509494	56.79729200346628	1740.4950830023154	11638.677694596612
1753294555	160		Aggregated	1524.000000	9.200000	80	87	91	95	110	140	210	310	560	920	950	190374	1313	79	92.56930521671434	56.79729200346628	1740.4950830023154	11629.07161166966
1753294556	160	GET	Metadata Request	0.000000	0.000000	0	0	0	0	0	0	0	0	0	0	0	160	0	280.0	294.576765355896	250.9484580004937	576.2285419987165	209.0
1753294556	160	GET	Tile Request	1524.000000	9.200000	80	87	91	95	110	140	210	310	560	920	950	190214	1313	79	92.39938505509494	56.79729200346628	1740.4950830023154	11638.677694596612
1753294556	160		Aggregated	1524.000000	9.200000	80	87	91	95	110	140	210	310	560	920	950	190374	1313	79	92.56930521671434	56.79729200346628	1740.4950830023154	11629.07161166966
1753294557	160	GET	Metadata Request	0.000000	0.000000	0	0	0	0	0	0	0	0	0	0	0	160	0	280.0	294.576765355896	250.9484580004937	576.2285419987165	209.0
1753294557	160	GET	Tile Request	1489.200000	8.200000	81	87	93	97	110	150	220	310	560	880	920	194732	1353	79	92.34717307379427	56.79729200346628	1740.4950830023154	11635.000914076782
1753294557	160		Aggregated	1489.200000	8.200000	81	87	93	97	110	150	220	310	560	880	920	194892	1353	79	92.51319699866107	56.79729200346628	1740.4950830023154	11625.620538554687
1753294558	160	GET	Metadata Request	0.000000	0.000000	0	0	0	0	0	0	0	0	0	0	0	160	0	280.0	294.576765355896	250.9484580004937	576.2285419987165	209.0
1753294558	160	GET	Tile Request	1489.200000	8.200000	81	87	93	97	110	150	220	310	560	880	920	194732	1353	79	92.34717307379427	56.79729200346628	1740.4950830023154	11635.000914076782
1753294558	160		Aggregated	1489.200000	8.200000	81	87	93	97	110	150	220	310	560	880	920	194892	1353	79	92.51319699866107	56.79729200346628	1740.4950830023154	11625.620538554687
1753294559	160	GET	Metadata Request	0.000000	0.000000	0	0	0	0	0	0	0	0	0	0	0	160	0	280.0	294.576765355896	250.9484580004937	576.2285419987165	209.0
1753294559	160	GET	Tile Request	1489.200000	8.200000	81	87	93	97	110	150	220	310	560	880	920	194732	1353	79	92.34717307379427	56.79729200346628	1740.4950830023154	11635.000914076782
1753294559	160		Aggregated	1489.200000	8.200000	81	87	93	97	110	150	220	310	560	880	920	194892	1353	79	92.51319699866107	56.79729200346628	1740.4950830023154	11625.620538554687
1753294560	160	GET	Metadata Request	0.000000	0.000000	0	0	0	0	0	0	0	0	0	0	0	160	0	280.0	294.576765355896	250.9484580004937	576.2285419987165	209.0
1753294560	160	GET	Tile Request	1481.900000	9.400000	82	88	93	98	120	150	210	290	590	880	920	199260	1392	79	92.32522400347482	56.79729200346628	1740.4950830023154	11636.65565090836
1753294560	160		Aggregated	1481.900000	9.400000	82	88	93	98	120	150	210	290	590	880	920	199420	1392	79	92.48749582483873	56.79729200346628	1740.4950830023154	11627.486937117641
1753294561	160	GET	Metadata Request	0.000000	0.000000	0	0	0	0	0	0	0	0	0	0	0	160	0	280.0	294.576765355896	250.9484580004937	576.2285419987165	209.0
1753294561	160	GET	Tile Request	1481.900000	9.400000	82	88	93	98	120	150	210	290	620	880	920	199260	1392	79	92.32522400347482	56.79729200346628	1740.4950830023154	11636.65565090836
1753294561	160		Aggregated	1481.900000	9.400000	82	88	93	98	120	150	210	290	620	880	920	199420	1392	79	92.48749582483873	56.79729200346628	1740.4950830023154	11627.486937117641
1753294562	160	GET	Metadata Request	0.000000	0.000000	0	0	0	0	0	0	0	0	0	0	0	160	0	280.0	294.576765355896	250.9484580004937	576.2285419987165	209.0
1753294562	160	GET	Tile Request	1481.900000	9.400000	82	88	93	98	120	150	210	290	620	880	920	199260	1392	79	92.32522400347482	56.79729200346628	1740.4950830023154	11636.65565090836
1753294562	160		Aggregated	1481.900000	9.400000	82	88	93	98	120	150	210	290	620	880	920	199420	1392	79	92.48749582483873	56.79729200346628	1740.4950830023154	11627.486937117641
1753294563	160	GET	Metadata Request	0.000000	0.000000	0	0	0	0	0	0	0	0	0	0	0	160	0	280.0	294.576765355896	250.9484580004937	576.2285419987165	209.0
1753294563	160	GET	Tile Request	1491.100000	11.100000	82	88	94	99	120	150	200	250	540	920	930	203740	1422	79	92.31495521695594	56.79729200346628	1740.4950830023154	11639.067291646215
1753294563	160		Aggregated	1491.100000	11.100000	82	88	94	99	120	150	200	250	540	920	930	203900	1422	79	92.4736697320233	56.79729200346628	1740.4950830023154	11630.098136341343
1753294564	160	GET	Metadata Request	0.000000	0.000000	0	0	0	0	0	0	0	0	0	0	0	160	0	280.0	294.576765355896	250.9484580004937	576.2285419987165	209.0
1753294564	160	GET	Tile Request	1491.100000	11.100000	82	88	94	99	120	150	200	250	520	920	930	203740	1422	79	92.31495521695594	56.79729200346628	1740.4950830023154	11639.067291646215
1753294564	160		Aggregated	1491.100000	11.100000	82	88	94	99	120	150	200	250	520	920	930	203900	1422	79	92.4736697320233	56.79729200346628	1740.4950830023154	11630.098136341343
1753294565	160	GET	Metadata Request	0.000000	0.000000	0	0	0	0	0	0	0	0	0	0	0	160	0	280.0	294.576765355896	250.9484580004937	576.2285419987165	209.0
1753294565	160	GET	Tile Request	1491.100000	11.100000	82	88	94	99	120	150	200	250	520	920	930	203740	1422	79	92.31495521695594	56.79729200346628	1740.4950830023154	11639.067291646215
1753294565	160		Aggregated	1491.100000	11.100000	82	88	94	99	120	150	200	250	520	920	930	203900	1422	79	92.4736697320233	56.79729200346628	1740.4950830023154	11630.098136341343
1753294566	160	GET	Metadata Request	0.000000	0.000000	0	0	0	0	0	0	0	0	0	0	0	160	0	280.0	294.576765355896	250.9484580004937	576.2285419987165	209.0
1753294566	160	GET	Tile Request	1504.200000	11.500000	81	87	93	97	110	140	190	220	440	810	930	208482	1457	79	92.16983945325669	56.79729200346628	1740.4950830023154	11637.30111952111
1753294566	160		Aggregated	1504.200000	11.500000	81	87	93	97	110	140	190	220	440	810	930	208642	1457	79	92.32505800055027	56.79729200346628	1740.4950830023154	11628.537168930512
1753294567	160	GET	Metadata Request	0.000000	0.000000	0	0	0	0	0	0	0	0	0	0	0	160	0	280.0	294.576765355896	250.9484580004937	576.2285419987165	209.0
1753294567	160	GET	Tile Request	1504.200000	11.500000	81	87	93	97	110	140	190	220	440	810	930	208482	1457	79	92.16983945325669	56.79729200346628	1740.4950830023154	11637.30111952111
1753294567	160		Aggregated	1504.200000	11.500000	81	87	93	97	110	140	190	220	440	810	930	208642	1457	79	92.32505800055027	56.79729200346628	1740.4950830023154	11628.537168930512
1753294568	160	GET	Metadata Request	0.000000	0.000000	0	0	0	0	0	0	0	0	0	0	0	160	0	280.0	294.576765355896	250.9484580004937	576.2285419987165	209.0
1753294568	160	GET	Tile Request	1504.200000	11.500000	81	87	93	97	110	140	190	220	440	810	930	208482	1457	79	92.16983945325669	56.79729200346628	1740.4950830023154	11637.30111952111
1753294568	160		Aggregated	1504.200000	11.500000	81	87	93	97	110	140	190	220	440	810	930	208642	1457	79	92.32505800055027	56.79729200346628	1740.4950830023154	11628.537168930512
1753294569	160	GET	Metadata Request	0.000000	0.000000	0	0	0	0	0	0	0	0	0	0	0	160	0	280.0	294.576765355896	250.9484580004937	576.2285419987165	209.0
1753294569	160	GET	Tile Request	1525.200000	11.800000	80	87	92	96	110	150	190	230	440	810	930	213076	1498	79	92.11566469737438	56.79729200346628	1740.4950830023154	11635.141353319943
1753294569	160		Aggregated	1525.200000	11.800000	80	87	92	96	110	150	190	230	440	810	930	213236	1498	79	92.26757983414946	56.79729200346628	1740.4950830023154	11626.56783563751
1753294570	160	GET	Metadata Request	0.000000	0.000000	0	0	0	0	0	0	0	0	0	0	0	160	0	280.0	294.576765355896	250.9484580004937	576.2285419987165	209.0
1753294570	160	GET	Tile Request	1525.200000	11.800000	80	86	92	96	110	150	190	230	440	810	930	213076	1498	79	92.11566469737438	56.79729200346628	1740.4950830023154	11635.141353319943
1753294570	160		Aggregated	1525.200000	11.800000	80	86	92	96	110	150	190	230	440	810	930	213236	1498	79	92.26757983414946	56.79729200346628	1740.4950830023154	11626.56783563751
1753294571	160	GET	Metadata Request	0.000000	0.000000	0	0	0	0	0	0	0	0	0	0	0	160	0	280.0	294.576765355896	250.9484580004937	576.2285419987165	209.0
1753294571	160	GET	Tile Request	1525.200000	11.800000	80	86	92	96	110	150	190	230	440	810	930	213076	1498	79	92.11566469737438	56.79729200346628	1740.4950830023154	11635.141353319943
1753294571	160		Aggregated	1525.200000	11.800000	80	86	92	96	110	150	190	230	440	810	930	213236	1498	79	92.26757983414946	56.79729200346628	1740.4950830023154	11626.56783563751
1753294572	160	GET	Metadata Request	0.000000	0.000000	0	0	0	0	0	0	0	0	0	0	0	160	0	280.0	294.576765355896	250.9484580004937	576.2285419987165	209.0
1753294572	160	GET	Tile Request	1539.000000	11.700000	79	85	91	94	110	140	190	230	390	810	930	217812	1535	79	91.98388686438506	56.79729200346628	1740.4950830023154	11629.444768883257
1753294572	160		Aggregated	1539.000000	11.700000	79	85	91	94	110	140	190	230	390	810	930	217972	1535	79	92.1325979858073	56.79729200346628	1740.4950830023154	11621.061714348632
1753294573	160	GET	Metadata Request	0.000000	0.000000	0	0	0	0	0	0	0	0	0	0	0	160	0	280.0	294.576765355896	250.9484580004937	576.2285419987165	209.0
1753294573	160	GET	Tile Request	1539.000000	11.700000	79	85	90	94	110	140	190	230	400	810	930	217812	1535	79	91.98388686438506	56.79729200346628	1740.4950830023154	11629.444768883257
1753294573	160		Aggregated	1539.000000	11.700000	79	85	90	94	110	140	190	230	400	810	930	217972	1535	79	92.1325979858073	56.79729200346628	1740.4950830023154	11621.061714348632
1753294574	160	GET	Metadata Request	0.000000	0.000000	0	0	0	0	0	0	0	0	0	0	0	160	0	280.0	294.576765355896	250.9484580004937	576.2285419987165	209.0
1753294574	160	GET	Tile Request	1539.000000	11.700000	79	85	90	94	110	140	190	230	400	810	930	217812	1535	79	91.98388686438506	56.79729200346628	1740.4950830023154	11629.444768883257
1753294574	160		Aggregated	1539.000000	11.700000	79	85	90	94	110	140	190	230	400	810	930	217972	1535	79	92.1325979858073	56.79729200346628	1740.4950830023154	11621.061714348632
1753294575	160	GET	Metadata Request	0.000000	0.000000	0	0	0	0	0	0	0	0	0	0	0	160	0	280.0	294.576765355896	250.9484580004937	576.2285419987165	209.0
1753294575	160	GET	Tile Request	1559.800000	12.400000	78	84	88	92	110	140	190	230	420	760	810	222502	1564	79	91.87487715236888	56.79729200346628	1740.4950830023154	11628.474085626196
1753294575	160		Aggregated	1559.800000	12.400000	78	84	88	92	110	140	190	230	420	760	810	222662	1564	79	92.02053425646645	56.79729200346628	1740.4950830023154	11620.26830352732
1753294576	160	GET	Metadata Request	0.000000	0.000000	0	0	0	0	0	0	0	0	0	0	0	160	0	280.0	294.576765355896	250.9484580004937	576.2285419987165	209.0
1753294576	160	GET	Tile Request	1559.800000	12.400000	78	84	88	92	110	140	190	230	420	570	760	222502	1564	79	91.87487715236888	56.79729200346628	1740.4950830023154	11628.474085626196
1753294576	160		Aggregated	1559.800000	12.400000	78	84	88	92	110	140	190	230	420	570	760	222662	1564	79	92.02053425646645	56.79729200346628	1740.4950830023154	11620.26830352732
1753294577	160	GET	Metadata Request	0.000000	0.000000	0	0	0	0	0	0	0	0	0	0	0	160	0	280.0	294.576765355896	250.9484580004937	576.2285419987165	209.0
1753294577	160	GET	Tile Request	1559.800000	12.400000	78	84	88	92	110	140	190	230	420	570	760	222502	1564	79	91.87487715236888	56.79729200346628	1740.4950830023154	11628.474085626196
1753294577	160		Aggregated	1559.800000	12.400000	78	84	88	92	110	140	190	230	420	570	760	222662	1564	79	92.02053425646645	56.79729200346628	1740.4950830023154	11620.26830352732
1753294578	160	GET	Metadata Request	0.000000	0.000000	0	0	0	0	0	0	0	0	0	0	0	160	0	280.0	294.576765355896	250.9484580004937	576.2285419987165	209.0
1753294578	160	GET	Tile Request	1559.100000	11.700000	79	84	89	93	110	140	200	240	460	960	1100	227057	1595	79	91.84215581092957	56.79729200346628	1740.4950830023154	11629.895237759682
1753294578	160		Aggregated	1559.100000	11.700000	79	84	89	93	110	140	200	240	460	960	1100	227217	1595	79	91.98491598084291	56.79729200346628	1740.4950830023154	11621.8529555447
1753294579	160	GET	Metadata Request	0.000000	0.000000	0	0	0	0	0	0	0	0	0	0	0	160	0	280.0	294.576765355896	250.9484580004937	576.2285419987165	209.0
1753294579	160	GET	Tile Request	1559.100000	11.700000	79	84	90	94	110	140	200	240	460	960	1100	227057	1595	79	91.84215581092957	56.79729200346628	1740.4950830023154	11629.895237759682
1753294579	160		Aggregated	1559.100000	11.700000	79	84	90	94	110	140	200	240	460	960	1100	227217	1595	79	91.98491598084291	56.79729200346628	1740.4950830023154	11621.8529555447
1753294580	160	GET	Metadata Request	0.000000	0.000000	0	0	0	0	0	0	0	0	0	0	0	160	0	280.0	294.576765355896	250.9484580004937	576.2285419987165	209.0
1753294580	160	GET	Tile Request	1559.100000	11.700000	79	84	90	94	110	140	200	240	460	960	1100	227057	1595	79	91.84215581092957	56.79729200346628	1740.4950830023154	11629.895237759682
1753294580	160		Aggregated	1559.100000	11.700000	79	84	90	94	110	140	200	240	460	960	1100	227217	1595	79	91.98491598084291	56.79729200346628	1740.4950830023154	11621.8529555447
1753294581	160	GET	Metadata Request	0.000000	0.000000	0	0	0	0	0	0	0	0	0	0	0	160	0	280.0	294.576765355896	250.9484580004937	576.2285419987165	209.0
1753294581	160	GET	Tile Request	1558.400000	10.500000	79	84	89	93	110	140	190	230	460	960	1100	231779	1622	79	91.72511102298444	56.79729200346628	1740.4950830023154	11630.368627011076
1753294581	160		Aggregated	1558.400000	10.500000	79	84	89	93	110	140	190	230	460	960	1100	231939	1622	79	91.86504550874695	56.79729200346628	1740.4950830023154	11622.489749459988
1753294582	160	GET	Metadata Request	0.000000	0.000000	0	0	0	0	0	0	0	0	0	0	0	160	0	280.0	294.576765355896	250.9484580004937	576.2285419987165	209.0
1753294582	160	GET	Tile Request	1558.400000	10.500000	79	84	90	94	110	140	190	230	460	960	1100	231779	1622	79	91.72511102298444	56.79729200346628	1740.4950830023154	11630.368627011076
1753294582	160		Aggregated	1558.400000	10.500000	79	84	90	94	110	140	190	230	460	960	1100	231939	1622	79	91.86504550874695	56.79729200346628	1740.4950830023154	11622.489749459988
1753294583	160	GET	Metadata Request	0.000000	0.000000	0	0	0	0	0	0	0	0	0	0	0	160	0	280.0	294.576765355896	250.9484580004937	576.2285419987165	209.0
1753294583	160	GET	Tile Request	1558.400000	10.500000	79	84	90	94	110	140	190	230	460	960	1100	231779	1622	79	91.72511102298444	56.79729200346628	1740.4950830023154	11630.368627011076
1753294583	160		Aggregated	1558.400000	10.500000	79	84	90	94	110	140	190	230	460	960	1100	231939	1622	79	91.86504550874695	56.79729200346628	1740.4950830023154	11622.489749459988
1753294584	160	GET	Metadata Request	0.000000	0.000000	0	0	0	0	0	0	0	0	0	0	0	160	0	280.0	294.576765355896	250.9484580004937	576.2285419987165	209.0
1753294584	160	GET	Tile Request	1547.500000	9.800000	78	85	90	95	110	140	190	240	470	960	1100	236425	1646	79	91.65015933143778	56.79729200346628	1740.4950830023154	11629.208074442213
1753294584	160		Aggregated	1547.500000	9.800000	78	85	90	95	110	140	190	240	470	960	1100	236585	1646	79	91.78739650608503	56.79729200346628	1740.4950830023154	11621.484705285628
