# Supplementary material for: Iris RESTful Server and IrisTileSource: An Iris implementation for existing OpenSeaDragon viewers
Source: J Pathol Inform. 2025 Nov 17;20:100530. doi: 10.1016/j.jpi.2025.100530 (PMC12830180; doi:10.1016/j.jpi.2025.100530)
Supplement: Supplementary material 11 [file mmc11.csv]

Type	Name	Request Count	Failure Count	Median Response Time	Average Response Time	Min Response Time	Max Response Time	Average Content Size	Requests/s	Failures/s	50%	66%	75%	80%	90%	95%	98%	99%	99.9%	99.99%	100%
GET	Metadata Request	160	0	490.0	639.2842317496161	253.4934590003104	4039.002833000268	19588.0	0.6662197197465706	0.0	510	630	740	840	1100	1300	2100	3100	4000	4000	4000
GET	Tile Request	27232	0	650.0	915.772687921837	158.99345799698494	23688.77720800083	196819.0	113.3905963008663	0.0	650	1000	1200	1400	1800	2300	3000	3800	12000	18000	24000
	Aggregated	27392	0	650.0	914.1576852572796	158.99345799698494	23688.77720800083	195783.77219626168	114.05681602061287	0.0	650	990	1200	1400	1800	2300	3000	3800	12000	18000	24000
