# Supplementary material for: Iris RESTful Server and IrisTileSource: An Iris implementation for existing OpenSeaDragon viewers
Source: J Pathol Inform. 2025 Nov 17;20:100530. doi: 10.1016/j.jpi.2025.100530 (PMC12830180; doi:10.1016/j.jpi.2025.100530)
Supplement: Supplementary material 12 [file mmc12.csv]

Timestamp	User Count	Type	Name	Requests/s	Failures/s	50%	66%	75%	80%	90%	95%	98%	99%	99.9%	99.99%	100%	Total Request Count	Total Failure Count	Total Median Response Time	Total Average Response Time	Total Min Response Time	Total Max Response Time	Total Average Content Size
1753293587	0		Aggregated	0.000000	0.000000	N/A	N/A	N/A	N/A	N/A	N/A	N/A	N/A	N/A	N/A	N/A	0	0	0	0.0	0	0	0
1753293588	0		Aggregated	0.000000	0.000000	N/A	N/A	N/A	N/A	N/A	N/A	N/A	N/A	N/A	N/A	N/A	0	0	0	0.0	0	0	0
1753293589	1		Aggregated	0.000000	0.000000	N/A	N/A	N/A	N/A	N/A	N/A	N/A	N/A	N/A	N/A	N/A	0	0	0	0.0	0	0	0
1753293590	2		Aggregated	0.000000	0.000000	N/A	N/A	N/A	N/A	N/A	N/A	N/A	N/A	N/A	N/A	N/A	0	0	0	0.0	0	0	0
1753293591	3	GET	Metadata Request	0.000000	0.000000	270	270	270	270	270	270	270	270	270	270	270	2	0	271.0581249993993	362.88072899697	271.0581249993993	454.7033329945407	19588.0
1753293591	3	GET	Tile Request	0.000000	0.000000	0	0	0	0	0	0	0	0	0	0	0	7	0	280.0	283.0089882835247	215.5744589981623	377.8593329989235	196819.0
1753293591	3		Aggregated	0.000000	0.000000	280	320	340	380	450	450	450	450	450	450	450	9	0	280.0	300.75826399762366	215.5744589981623	454.7033329945407	157434.33333333334
1753293592	4	GET	Metadata Request	0.000000	0.000000	270	270	270	270	270	270	270	270	270	270	270	2	0	271.0581249993993	362.88072899697	271.0581249993993	454.7033329945407	19588.0
1753293592	4	GET	Tile Request	0.000000	0.000000	380	380	380	380	380	380	380	380	380	380	380	7	0	280.0	283.0089882835247	215.5744589981623	377.8593329989235	196819.0
1753293592	4		Aggregated	0.000000	0.000000	280	320	340	380	450	450	450	450	450	450	450	9	0	280.0	300.75826399762366	215.5744589981623	454.7033329945407	157434.33333333334
1753293593	5	GET	Metadata Request	0.000000	0.000000	270	270	270	270	270	270	270	270	270	270	270	2	0	271.0581249993993	362.88072899697	271.0581249993993	454.7033329945407	19588.0
1753293593	5	GET	Tile Request	0.000000	0.000000	380	380	380	380	380	380	380	380	380	380	380	7	0	280.0	283.0089882835247	215.5744589981623	377.8593329989235	196819.0
1753293593	5		Aggregated	0.000000	0.000000	280	320	340	380	450	450	450	450	450	450	450	9	0	280.0	300.75826399762366	215.5744589981623	454.7033329945407	157434.33333333334
1753293594	6	GET	Metadata Request	1.000000	0.000000	310	310	340	340	340	340	340	340	340	340	340	5	0	310.0	329.0945581975393	269.90837499761255	454.7033329945407	19588.0
1753293594	6	GET	Tile Request	3.666667	0.000000	240	260	280	280	350	350	380	380	380	380	380	45	0	240.0	252.54891762257708	192.79137500416255	377.8593329989235	196819.0
1753293594	6		Aggregated	4.666667	0.000000	250	270	280	300	350	350	450	450	450	450	450	50	0	250.0	260.2034816800733	192.79137500416255	454.7033329945407	179095.9
1753293595	7	GET	Metadata Request	1.000000	0.000000	310	310	340	340	340	340	340	340	340	340	340	5	0	310.0	329.0945581975393	269.90837499761255	454.7033329945407	19588.0
1753293595	7	GET	Tile Request	3.666667	0.000000	240	260	280	280	350	350	380	380	380	380	380	45	0	240.0	252.54891762257708	192.79137500416255	377.8593329989235	196819.0
1753293595	7		Aggregated	4.666667	0.000000	250	270	280	300	350	350	450	450	450	450	450	50	0	250.0	260.2034816800733	192.79137500416255	454.7033329945407	179095.9
1753293596	8	GET	Metadata Request	1.000000	0.000000	310	310	340	340	340	340	340	340	340	340	340	5	0	310.0	329.0945581975393	269.90837499761255	454.7033329945407	19588.0
1753293596	8	GET	Tile Request	3.666667	0.000000	240	260	280	280	350	350	380	380	380	380	380	45	0	240.0	252.54891762257708	192.79137500416255	377.8593329989235	196819.0
1753293596	8		Aggregated	4.666667	0.000000	250	270	280	300	350	350	450	450	450	450	450	50	0	250.0	260.2034816800733	192.79137500416255	454.7033329945407	179095.9
1753293597	9	GET	Metadata Request	1.000000	0.000000	280	310	310	310	340	340	340	340	340	340	340	8	0	280.0	312.4114633728823	265.7161669994821	454.7033329945407	19588.0
1753293597	9	GET	Tile Request	9.500000	0.000000	240	260	270	280	330	350	380	450	660	660	660	118	0	240.0	255.65139089013752	184.40245800593402	656.4757090018247	196819.0
1753293597	9		Aggregated	10.500000	0.000000	240	270	280	300	340	350	450	450	660	660	660	126	0	240.0	259.2552050160261	184.40245800593402	656.4757090018247	185566.2380952381
1753293598	10	GET	Metadata Request	1.000000	0.000000	280	310	310	310	340	340	340	340	340	340	340	8	0	280.0	312.4114633728823	265.7161669994821	454.7033329945407	19588.0
1753293598	10	GET	Tile Request	9.500000	0.000000	240	260	270	280	330	350	380	450	660	660	660	118	0	240.0	255.65139089013752	184.40245800593402	656.4757090018247	196819.0
1753293598	10		Aggregated	10.500000	0.000000	240	270	280	300	340	350	450	450	660	660	660	126	0	240.0	259.2552050160261	184.40245800593402	656.4757090018247	185566.2380952381
1753293599	11	GET	Metadata Request	1.000000	0.000000	310	310	310	310	340	340	340	340	340	340	340	8	0	280.0	312.4114633728823	265.7161669994821	454.7033329945407	19588.0
1753293599	11	GET	Tile Request	9.500000	0.000000	240	260	270	280	330	350	380	450	660	660	660	118	0	240.0	255.65139089013752	184.40245800593402	656.4757090018247	196819.0
1753293599	11		Aggregated	10.500000	0.000000	240	270	280	300	340	350	450	450	660	660	660	126	0	240.0	259.2552050160261	184.40245800593402	656.4757090018247	185566.2380952381
1753293600	12	GET	Metadata Request	1.000000	0.000000	280	310	340	340	450	480	480	480	480	480	480	11	0	280.0	317.3264734531668	253.4934590003104	475.01091699814424	19588.0
1753293600	12	GET	Tile Request	14.888889	0.000000	240	260	270	280	330	350	440	500	660	660	660	226	0	240.0	253.21557264177764	175.8872920036083	656.4757090018247	196819.0
1753293600	12		Aggregated	15.888889	0.000000	240	260	280	290	330	370	450	500	660	660	660	237	0	240.0	256.19118407184214	175.8872920036083	656.4757090018247	188593.08860759492
1753293601	13	GET	Metadata Request	1.000000	0.000000	280	310	340	340	480	480	480	480	480	480	480	11	0	280.0	317.3264734531668	253.4934590003104	475.01091699814424	19588.0
1753293601	13	GET	Tile Request	14.888889	0.000000	240	260	270	280	330	350	440	500	660	660	660	226	0	240.0	253.21557264177764	175.8872920036083	656.4757090018247	196819.0
1753293601	13		Aggregated	15.888889	0.000000	240	260	280	290	330	370	450	500	660	660	660	237	0	240.0	256.19118407184214	175.8872920036083	656.4757090018247	188593.08860759492
1753293602	14	GET	Metadata Request	1.000000	0.000000	280	280	310	310	480	480	480	480	480	480	480	11	0	280.0	317.3264734531668	253.4934590003104	475.01091699814424	19588.0
1753293602	14	GET	Tile Request	14.888889	0.000000	240	250	270	280	320	350	440	500	660	660	660	226	0	240.0	253.21557264177764	175.8872920036083	656.4757090018247	196819.0
1753293602	14		Aggregated	15.888889	0.000000	240	260	270	280	330	350	450	500	660	660	660	237	0	240.0	256.19118407184214	175.8872920036083	656.4757090018247	188593.08860759492
1753293603	15	GET	Metadata Request	1.000000	0.000000	290	310	480	480	1000	1000	1000	1000	1000	1000	1000	14	0	280.0	360.88984228471026	253.4934590003104	1006.8482089991448	19588.0
1753293603	15	GET	Tile Request	24.400000	0.000000	240	270	290	300	340	380	450	500	660	660	660	340	0	240.0	260.18729325602607	170.12420800165273	656.4757090018247	196819.0
1753293603	15		Aggregated	25.400000	0.000000	250	270	290	300	340	390	480	520	1000	1000	1000	354	0	250.0	264.1698799407763	170.12420800165273	1006.8482089991448	189809.86440677967
1753293604	17	GET	Metadata Request	1.000000	0.000000	290	310	480	480	1000	1000	1000	1000	1000	1000	1000	14	0	280.0	360.88984228471026	253.4934590003104	1006.8482089991448	19588.0
1753293604	17	GET	Tile Request	24.400000	0.000000	240	270	290	300	340	380	450	500	660	660	660	340	0	240.0	260.18729325602607	170.12420800165273	656.4757090018247	196819.0
1753293604	17		Aggregated	25.400000	0.000000	250	270	290	300	340	390	480	520	1000	1000	1000	354	0	250.0	264.1698799407763	170.12420800165273	1006.8482089991448	189809.86440677967
1753293605	17	GET	Metadata Request	1.000000	0.000000	290	290	480	480	1000	1000	1000	1000	1000	1000	1000	14	0	280.0	360.88984228471026	253.4934590003104	1006.8482089991448	19588.0
1753293605	17	GET	Tile Request	24.400000	0.000000	250	270	290	310	340	390	450	520	660	660	660	340	0	240.0	260.18729325602607	170.12420800165273	656.4757090018247	196819.0
1753293605	17		Aggregated	25.400000	0.000000	250	270	300	310	340	400	490	520	1000	1000	1000	354	0	250.0	264.1698799407763	170.12420800165273	1006.8482089991448	189809.86440677967
1753293606	19	GET	Metadata Request	0.900000	0.000000	290	320	480	710	1000	1000	1000	1000	1000	1000	1000	17	0	290.0	373.76641658706563	253.4934590003104	1006.8482089991448	19588.0
1753293606	19	GET	Tile Request	32.700000	0.000000	250	280	320	340	450	570	750	840	1800	1800	1800	461	0	250.0	291.97627277455166	170.12420800165273	1773.3082080012537	196819.0
1753293606	19		Aggregated	33.600000	0.000000	250	280	320	340	480	590	760	930	1800	1800	1800	478	0	250.0	294.88512726160764	170.12420800165273	1773.3082080012537	190515.80543933055
1753293607	19	GET	Metadata Request	0.900000	0.000000	290	320	710	710	1000	1000	1000	1000	1000	1000	1000	17	0	290.0	373.76641658706563	253.4934590003104	1006.8482089991448	19588.0
1753293607	19	GET	Tile Request	32.700000	0.000000	250	280	320	340	450	570	750	840	1800	1800	1800	461	0	250.0	291.97627277455166	170.12420800165273	1773.3082080012537	196819.0
1753293607	19		Aggregated	33.600000	0.000000	250	280	320	340	480	590	760	930	1800	1800	1800	478	0	250.0	294.88512726160764	170.12420800165273	1773.3082080012537	190515.80543933055
1753293608	20	GET	Metadata Request	0.900000	0.000000	320	320	550	710	1000	1000	1000	1000	1000	1000	1000	19	0	310.0	380.0443288407558	253.4934590003104	1006.8482089991448	19588.0
1753293608	20	GET	Tile Request	36.200000	0.000000	260	300	340	380	520	600	800	930	1800	1800	1800	495	0	250.0	299.16161657790207	170.12420800165273	1773.3082080012537	196819.0
1753293608	20		Aggregated	37.100000	0.000000	260	300	340	390	520	620	830	970	1800	1800	1800	514	0	250.0	302.15144446310484	170.12420800165273	1773.3082080012537	190267.65953307392
1753293609	22	GET	Metadata Request	1.000000	0.000000	360	550	710	710	1000	1000	1000	1000	1000	1000	1000	20	0	310.0	379.26661239871464	253.4934590003104	1006.8482089991448	19588.0
1753293609	22	GET	Tile Request	38.400000	0.000000	270	320	360	400	520	600	800	890	1800	1800	1800	608	0	260.0	308.0506256202338	170.12420800165273	1773.3082080012537	196819.0
1753293609	22		Aggregated	39.400000	0.000000	270	320	360	400	520	610	830	930	1800	1800	1800	628	0	260.0	310.3186506768733	170.12420800165273	1773.3082080012537	191174.70063694267
1753293610	23	GET	Metadata Request	1.000000	0.000000	360	550	710	710	1000	1000	1000	1000	1000	1000	1000	20	0	310.0	379.26661239871464	253.4934590003104	1006.8482089991448	19588.0
1753293610	23	GET	Tile Request	38.400000	0.000000	270	320	360	400	520	600	800	890	1800	1800	1800	608	0	260.0	308.0506256202338	170.12420800165273	1773.3082080012537	196819.0
1753293610	23		Aggregated	39.400000	0.000000	270	320	360	400	520	610	830	930	1800	1800	1800	628	0	260.0	310.3186506768733	170.12420800165273	1773.3082080012537	191174.70063694267
1753293611	23	GET	Metadata Request	1.000000	0.000000	360	360	550	550	710	710	710	710	710	710	710	21	0	310.0	378.22431733192866	253.4934590003104	1006.8482089991448	19588.0
1753293611	23	GET	Tile Request	41.200000	0.000000	290	340	380	420	540	630	830	890	1800	1800	1800	654	0	260.0	306.73487539006993	161.86216699861689	1773.3082080012537	196819.0
1753293611	23		Aggregated	42.200000	0.000000	290	340	380	430	550	670	840	930	1800	1800	1800	675	0	260.0	308.95899136159437	161.86216699861689	1773.3082080012537	191305.14666666667
1753293612	24	GET	Metadata Request	1.000000	0.000000	360	360	550	590	710	710	710	710	710	710	710	23	0	320.0	386.10350712912367	253.4934590003104	1006.8482089991448	19588.0
1753293612	24	GET	Tile Request	43.400000	0.000000	280	340	380	410	530	630	830	890	1800	1800	1800	767	0	260.0	310.09557964938784	161.86216699861689	1773.3082080012537	196819.0
1753293612	24		Aggregated	44.400000	0.000000	290	340	380	420	550	670	840	930	1800	1800	1800	790	0	270.0	312.3084686772789	161.86216699861689	1773.3082080012537	191659.11012658227
1753293613	26	GET	Metadata Request	1.000000	0.000000	360	360	550	550	590	590	590	590	590	590	590	23	0	320.0	386.10350712912367	253.4934590003104	1006.8482089991448	19588.0
1753293613	26	GET	Tile Request	43.400000	0.000000	280	340	380	410	530	630	830	890	1800	1800	1800	767	0	260.0	310.09557964938784	161.86216699861689	1773.3082080012537	196819.0
1753293613	26		Aggregated	44.400000	0.000000	290	340	380	420	550	670	840	930	1800	1800	1800	790	0	270.0	312.3084686772789	161.86216699861689	1773.3082080012537	191659.11012658227
1753293614	26	GET	Metadata Request	1.000000	0.000000	360	360	550	550	590	590	590	590	590	590	590	23	0	320.0	386.10350712912367	253.4934590003104	1006.8482089991448	19588.0
1753293614	26	GET	Tile Request	43.400000	0.000000	290	360	400	430	570	680	840	890	1000	1000	1000	767	0	260.0	310.09557964938784	161.86216699861689	1773.3082080012537	196819.0
1753293614	26		Aggregated	44.400000	0.000000	290	360	400	430	570	680	840	890	1000	1000	1000	790	0	270.0	312.3084686772789	161.86216699861689	1773.3082080012537	191659.11012658227
1753293615	28	GET	Metadata Request	1.000000	0.000000	360	550	590	590	600	600	600	600	600	600	600	26	0	320.0	398.34996461398146	253.4934590003104	1006.8482089991448	19588.0
1753293615	28	GET	Tile Request	47.400000	0.000000	290	360	400	440	570	690	850	960	1200	1200	1200	941	0	270.0	319.2469971244339	161.86216699861689	1773.3082080012537	196819.0
1753293615	28		Aggregated	48.400000	0.000000	290	360	410	450	580	710	850	960	1200	1200	1200	967	0	270.0	321.37386077978886	161.86216699861689	1773.3082080012537	192053.74043433298
1753293616	29	GET	Metadata Request	1.000000	0.000000	550	590	590	590	600	600	600	600	600	600	600	26	0	320.0	398.34996461398146	253.4934590003104	1006.8482089991448	19588.0
1753293616	29	GET	Tile Request	47.400000	0.000000	290	360	400	440	570	690	850	960	1200	1200	1200	941	0	270.0	319.2469971244339	161.86216699861689	1773.3082080012537	196819.0
1753293616	29		Aggregated	48.400000	0.000000	290	360	410	450	580	710	850	960	1200	1200	1200	967	0	270.0	321.37386077978886	161.86216699861689	1773.3082080012537	192053.74043433298
1753293617	30	GET	Metadata Request	0.900000	0.000000	550	590	590	590	600	600	600	600	600	600	600	26	0	320.0	398.34996461398146	253.4934590003104	1006.8482089991448	19588.0
1753293617	30	GET	Tile Request	51.400000	0.000000	290	360	390	430	570	690	860	980	1300	1300	1300	1000	0	270.0	323.2835049621135	161.86216699861689	1773.3082080012537	196819.0
1753293617	30		Aggregated	52.300000	0.000000	300	360	400	430	570	690	860	980	1300	1300	1300	1026	0	270.0	325.18577392015305	161.86216699861689	1773.3082080012537	192327.76608187135
1753293618	30	GET	Metadata Request	1.000000	0.000000	590	590	600	600	900	900	900	900	900	900	900	29	0	320.0	410.3482470331826	253.4934590003104	1006.8482089991448	19588.0
1753293618	30	GET	Tile Request	53.900000	0.000000	300	350	400	440	570	720	880	990	1600	1600	1600	1120	0	270.0	328.2481959090027	158.99345799698494	1773.3082080012537	196819.0
1753293618	30		Aggregated	54.900000	0.000000	300	360	400	440	580	730	880	990	1600	1600	1600	1149	0	280.0	330.32034689473045	158.99345799698494	1773.3082080012537	192345.80678851175
1753293619	31	GET	Metadata Request	1.000000	0.000000	590	590	600	600	900	900	900	900	900	900	900	29	0	320.0	410.3482470331826	253.4934590003104	1006.8482089991448	19588.0
1753293619	31	GET	Tile Request	53.900000	0.000000	300	350	400	440	570	720	880	990	1600	1600	1600	1120	0	270.0	328.2481959090027	158.99345799698494	1773.3082080012537	196819.0
1753293619	31		Aggregated	54.900000	0.000000	300	360	400	440	580	730	880	990	1600	1600	1600	1149	0	280.0	330.32034689473045	158.99345799698494	1773.3082080012537	192345.80678851175
1753293620	32	GET	Metadata Request	1.000000	0.000000	590	590	600	600	900	900	900	900	900	900	900	29	0	320.0	410.3482470331826	253.4934590003104	1006.8482089991448	19588.0
1753293620	32	GET	Tile Request	53.900000	0.000000	290	340	390	430	580	760	920	1200	1600	1600	1600	1120	0	270.0	328.2481959090027	158.99345799698494	1773.3082080012537	196819.0
1753293620	32		Aggregated	54.900000	0.000000	290	350	400	440	590	760	900	1200	1600	1600	1600	1149	0	280.0	330.32034689473045	158.99345799698494	1773.3082080012537	192345.80678851175
1753293621	33	GET	Metadata Request	1.000000	0.000000	330	440	590	600	900	900	900	900	900	900	900	32	0	320.0	405.5204165613304	253.4934590003104	1006.8482089991448	19588.0
1753293621	33	GET	Tile Request	57.400000	0.000000	300	360	430	480	680	840	1100	1600	11000	11000	11000	1295	0	280.0	369.1093875529109	158.99345799698494	11122.934999999416	196819.0
1753293621	33		Aggregated	58.400000	0.000000	300	370	430	480	680	840	1100	1600	11000	11000	11000	1327	0	280.0	369.98742291709283	158.99345799698494	11122.934999999416	192545.15523737753
1753293622	34	GET	Metadata Request	1.000000	0.000000	330	440	590	600	900	900	900	900	900	900	900	32	0	320.0	405.5204165613304	253.4934590003104	1006.8482089991448	19588.0
1753293622	34	GET	Tile Request	57.400000	0.000000	300	360	430	480	680	840	1100	1600	11000	11000	11000	1295	0	280.0	369.1093875529109	158.99345799698494	11122.934999999416	196819.0
1753293622	34		Aggregated	58.400000	0.000000	300	370	430	480	680	840	1100	1600	11000	11000	11000	1327	0	280.0	369.98742291709283	158.99345799698494	11122.934999999416	192545.15523737753
1753293623	35	GET	Metadata Request	1.000000	0.000000	330	440	600	600	900	900	900	900	900	900	900	32	0	320.0	405.5204165613304	253.4934590003104	1006.8482089991448	19588.0
1753293623	35	GET	Tile Request	57.400000	0.000000	310	380	460	520	720	900	1200	1600	11000	11000	11000	1295	0	280.0	369.1093875529109	158.99345799698494	11122.934999999416	196819.0
1753293623	35		Aggregated	58.400000	0.000000	310	380	460	530	720	900	1200	1600	11000	11000	11000	1327	0	280.0	369.98742291709283	158.99345799698494	11122.934999999416	192545.15523737753
1753293624	37	GET	Metadata Request	1.000000	0.000000	440	560	600	720	900	900	900	900	900	900	900	34	0	320.0	419.380404322617	253.4934590003104	1006.8482089991448	19588.0
1753293624	37	GET	Tile Request	58.600000	0.000000	320	410	490	580	760	1000	1300	2000	11000	11000	11000	1474	0	290.0	387.0463324667831	158.99345799698494	11122.934999999416	196819.0
1753293624	37		Aggregated	59.600000	0.000000	320	420	500	580	760	1000	1300	2000	11000	11000	11000	1508	0	290.0	387.77535000199424	158.99345799698494	11122.934999999416	192823.07559681698
1753293625	38	GET	Metadata Request	1.000000	0.000000	440	560	600	720	900	900	900	900	900	900	900	34	0	320.0	419.380404322617	253.4934590003104	1006.8482089991448	19588.0
1753293625	38	GET	Tile Request	58.600000	0.000000	320	410	490	580	760	1000	1300	2000	11000	11000	11000	1474	0	290.0	387.0463324667831	158.99345799698494	11122.934999999416	196819.0
1753293625	38		Aggregated	59.600000	0.000000	320	420	500	580	760	1000	1300	2000	11000	11000	11000	1508	0	290.0	387.77535000199424	158.99345799698494	11122.934999999416	192823.07559681698
1753293626	38	GET	Metadata Request	1.000000	0.000000	330	440	560	560	720	720	720	720	720	720	720	34	0	320.0	419.380404322617	253.4934590003104	1006.8482089991448	19588.0
1753293626	38	GET	Tile Request	58.600000	0.000000	340	440	530	620	810	1100	1400	2100	11000	11000	11000	1474	0	290.0	387.0463324667831	158.99345799698494	11122.934999999416	196819.0
1753293626	38		Aggregated	59.600000	0.000000	340	450	540	620	810	1100	1400	2100	11000	11000	11000	1508	0	290.0	387.77535000199424	158.99345799698494	11122.934999999416	192823.07559681698
1753293627	40	GET	Metadata Request	1.000000	0.000000	330	560	630	630	720	1700	1700	1700	1700	1700	1700	38	0	330.0	452.56393081504746	253.4934590003104	1704.013250004209	19588.0
1753293627	40	GET	Tile Request	58.200000	0.000000	350	460	580	660	850	1300	1600	2000	11000	11000	11000	1639	0	300.0	403.26709719767206	158.99345799698494	11122.934999999416	196819.0
1753293627	40		Aggregated	59.200000	0.000000	350	460	580	670	860	1300	1700	2000	11000	11000	11000	1677	0	300.0	404.38413934284813	158.99345799698494	11122.934999999416	192803.0322003578
1753293628	40	GET	Metadata Request	1.000000	0.000000	560	630	720	720	1700	1700	1700	1700	1700	1700	1700	38	0	330.0	452.56393081504746	253.4934590003104	1704.013250004209	19588.0
1753293628	40	GET	Tile Request	58.200000	0.000000	350	460	580	660	850	1300	1600	2000	11000	11000	11000	1639	0	300.0	403.26709719767206	158.99345799698494	11122.934999999416	196819.0
1753293628	40		Aggregated	59.200000	0.000000	350	460	580	670	860	1300	1700	2000	11000	11000	11000	1677	0	300.0	404.38413934284813	158.99345799698494	11122.934999999416	192803.0322003578
1753293629	41	GET	Metadata Request	1.000000	0.000000	560	630	720	720	1700	1700	1700	1700	1700	1700	1700	38	0	330.0	452.56393081504746	253.4934590003104	1704.013250004209	19588.0
1753293629	41	GET	Tile Request	58.200000	0.000000	380	510	630	720	970	1400	1700	2500	11000	11000	11000	1639	0	300.0	403.26709719767206	158.99345799698494	11122.934999999416	196819.0
1753293629	41		Aggregated	59.200000	0.000000	380	510	630	720	970	1400	1700	2100	11000	11000	11000	1677	0	300.0	404.38413934284813	158.99345799698494	11122.934999999416	192803.0322003578
1753293630	42	GET	Metadata Request	1.100000	0.000000	440	560	630	720	1700	1700	1700	1700	1700	1700	1700	41	0	330.0	440.619348511618	253.4934590003104	1704.013250004209	19588.0
1753293630	42	GET	Tile Request	57.700000	0.000000	360	510	640	720	970	1300	1700	2300	11000	11000	11000	1860	0	300.0	412.76215054245387	158.99345799698494	11122.934999999416	196819.0
1753293630	42		Aggregated	58.800000	0.000000	360	510	640	710	970	1300	1700	2300	11000	11000	11000	1901	0	300.0	413.3629633340034	158.99345799698494	11122.934999999416	192996.5533929511
1753293631	43	GET	Metadata Request	1.100000	0.000000	340	630	720	720	1700	1700	1700	1700	1700	1700	1700	41	0	330.0	440.619348511618	253.4934590003104	1704.013250004209	19588.0
1753293631	43	GET	Tile Request	57.700000	0.000000	360	510	640	720	970	1300	1700	2300	11000	11000	11000	1860	0	300.0	412.76215054245387	158.99345799698494	11122.934999999416	196819.0
1753293631	43		Aggregated	58.800000	0.000000	360	510	640	710	970	1300	1700	2300	11000	11000	11000	1901	0	300.0	413.3629633340034	158.99345799698494	11122.934999999416	192996.5533929511
1753293632	44	GET	Metadata Request	1.100000	0.000000	340	630	720	720	1700	1700	1700	1700	1700	1700	1700	41	0	330.0	440.619348511618	253.4934590003104	1704.013250004209	19588.0
1753293632	44	GET	Tile Request	57.700000	0.000000	360	510	650	720	970	1400	1600	1800	3500	3500	3500	1860	0	300.0	412.76215054245387	158.99345799698494	11122.934999999416	196819.0
1753293632	44		Aggregated	58.800000	0.000000	360	510	640	720	970	1400	1600	1800	3500	3500	3500	1901	0	300.0	413.3629633340034	158.99345799698494	11122.934999999416	192996.5533929511
1753293633	45	GET	Metadata Request	0.900000	0.000000	330	340	630	630	720	1700	1700	1700	1700	1700	1700	44	0	320.0	431.31791565842417	253.4934590003104	1704.013250004209	19588.0
1753293633	45	GET	Tile Request	62.400000	0.000000	310	400	510	620	830	1300	1600	1800	3500	3500	3500	2151	0	290.0	403.8583446173791	158.99345799698494	11122.934999999416	196819.0
1753293633	45		Aggregated	63.300000	0.000000	310	400	510	620	830	1300	1600	1800	3500	3500	3500	2195	0	290.0	404.40878704371437	158.99345799698494	11122.934999999416	193266.3056947608
1753293634	46	GET	Metadata Request	0.900000	0.000000	320	330	330	340	630	630	630	630	630	630	630	44	0	320.0	431.31791565842417	253.4934590003104	1704.013250004209	19588.0
1753293634	46	GET	Tile Request	62.400000	0.000000	310	400	510	620	830	1300	1600	1800	3500	3500	3500	2151	0	290.0	403.8583446173791	158.99345799698494	11122.934999999416	196819.0
1753293634	46		Aggregated	63.300000	0.000000	310	400	510	620	830	1300	1600	1800	3500	3500	3500	2195	0	290.0	404.40878704371437	158.99345799698494	11122.934999999416	193266.3056947608
1753293635	47	GET	Metadata Request	0.900000	0.000000	320	330	330	340	630	630	630	630	630	630	630	44	0	320.0	431.31791565842417	253.4934590003104	1704.013250004209	19588.0
1753293635	47	GET	Tile Request	62.400000	0.000000	290	360	470	590	830	1300	1600	1900	3000	3000	3000	2151	0	290.0	403.8583446173791	158.99345799698494	11122.934999999416	196819.0
1753293635	47		Aggregated	63.300000	0.000000	290	360	470	590	830	1300	1600	1900	3000	3000	3000	2195	0	290.0	404.40878704371437	158.99345799698494	11122.934999999416	193266.3056947608
1753293636	48	GET	Metadata Request	1.000000	0.000000	310	320	330	330	340	340	340	340	340	340	340	47	0	320.0	422.70676768013334	253.4934590003104	1704.013250004209	19588.0
1753293636	48	GET	Tile Request	73.700000	0.000000	270	330	390	470	770	1300	1700	2500	17000	17000	17000	2440	0	280.0	405.95952016642286	158.99345799698494	16810.656292000203	196819.0
1753293636	48		Aggregated	74.700000	0.000000	270	330	390	470	770	1300	1700	2500	17000	17000	17000	2487	0	280.0	406.2760141885959	158.99345799698494	16810.656292000203	193469.64053075996
1753293637	50	GET	Metadata Request	1.000000	0.000000	310	320	330	330	340	340	340	340	340	340	340	47	0	320.0	422.70676768013334	253.4934590003104	1704.013250004209	19588.0
1753293637	50	GET	Tile Request	73.700000	0.000000	270	330	390	470	770	1300	1700	2500	17000	17000	17000	2440	0	280.0	405.95952016642286	158.99345799698494	16810.656292000203	196819.0
1753293637	50		Aggregated	74.700000	0.000000	270	330	390	470	770	1300	1700	2500	17000	17000	17000	2487	0	280.0	406.2760141885959	158.99345799698494	16810.656292000203	193469.64053075996
1753293638	51	GET	Metadata Request	1.000000	0.000000	310	320	330	340	1100	1100	1100	1100	1100	1100	1100	48	0	320.0	435.8934938742702	253.4934590003104	1704.013250004209	19588.0
1753293638	51	GET	Tile Request	85.000000	0.000000	270	320	370	440	760	1200	2600	4700	17000	17000	17000	2584	0	280.0	436.63516882318146	158.99345799698494	16810.656292000203	196819.0
1753293638	51		Aggregated	86.000000	0.000000	270	320	370	440	760	1200	2600	4700	17000	17000	17000	2632	0	280.0	436.6216428362712	158.99345799698494	16810.656292000203	193586.82370820668
1753293639	51	GET	Metadata Request	1.000000	0.000000	320	330	340	400	1100	1100	1100	1100	1100	1100	1100	49	0	320.0	435.113583285004	253.4934590003104	1704.013250004209	19588.0
1753293639	51	GET	Tile Request	85.600000	0.000000	270	320	380	450	790	1300	2600	5300	17000	17000	17000	2633	0	280.0	442.93002040944714	158.99345799698494	16810.656292000203	196819.0
1753293639	51		Aggregated	86.600000	0.000000	270	320	380	450	790	1300	2600	5300	17000	17000	17000	2682	0	280.0	442.7872145112004	158.99345799698494	16810.656292000203	193580.99888143176
1753293640	52	GET	Metadata Request	1.000000	0.000000	320	330	340	400	1100	1100	1100	1100	1100	1100	1100	49	0	320.0	435.113583285004	253.4934590003104	1704.013250004209	19588.0
1753293640	52	GET	Tile Request	85.600000	0.000000	270	320	380	450	790	1300	2600	5300	17000	17000	17000	2633	0	280.0	442.93002040944714	158.99345799698494	16810.656292000203	196819.0
1753293640	52		Aggregated	86.600000	0.000000	270	320	380	450	790	1300	2600	5300	17000	17000	17000	2682	0	280.0	442.7872145112004	158.99345799698494	16810.656292000203	193580.99888143176
1753293641	53	GET	Metadata Request	0.900000	0.000000	320	350	400	400	1100	1100	1100	1100	1100	1100	1100	50	0	320.0	433.48605411927565	253.4934590003104	1704.013250004209	19588.0
1753293641	53	GET	Tile Request	82.300000	0.000000	270	310	360	420	750	1300	3300	5700	17000	17000	17000	2653	0	280.0	445.6782711816991	158.99345799698494	16810.656292000203	196819.0
1753293641	53		Aggregated	83.200000	0.000000	270	320	360	410	750	1300	3100	5700	17000	17000	17000	2703	0	290.0	445.45273997447697	158.99345799698494	16810.656292000203	193540.5871254162
1753293642	54	GET	Metadata Request	1.000000	0.000000	350	620	750	750	1100	1200	1200	1200	1200	1200	1200	53	0	330.0	456.97523735780464	253.4934590003104	1704.013250004209	19588.0
1753293642	54	GET	Tile Request	83.800000	0.000000	290	370	470	540	1000	1600	3000	5500	17000	17000	17000	2860	0	290.0	468.1040018150736	158.99345799698494	16810.656292000203	196819.0
1753293642	54		Aggregated	84.800000	0.000000	290	370	470	550	1000	1600	3000	5500	17000	17000	17000	2913	0	290.0	467.901521720245	158.99345799698494	16810.656292000203	193594.40576725025
1753293643	55	GET	Metadata Request	1.000000	0.000000	350	620	750	750	1100	1200	1200	1200	1200	1200	1200	53	0	330.0	456.97523735780464	253.4934590003104	1704.013250004209	19588.0
1753293643	55	GET	Tile Request	83.800000	0.000000	290	370	470	540	1000	1600	3000	5500	17000	17000	17000	2860	0	290.0	468.1040018150736	158.99345799698494	16810.656292000203	196819.0
1753293643	55		Aggregated	84.800000	0.000000	290	370	470	550	1000	1600	3000	5500	17000	17000	17000	2913	0	290.0	467.901521720245	158.99345799698494	16810.656292000203	193594.40576725025
1753293644	56	GET	Metadata Request	1.000000	0.000000	620	750	1100	1100	1200	1200	1200	1200	1200	1200	1200	53	0	330.0	456.97523735780464	253.4934590003104	1704.013250004209	19588.0
1753293644	56	GET	Tile Request	83.800000	0.000000	310	440	560	700	1300	2100	4000	6000	17000	17000	17000	2860	0	290.0	468.1040018150736	158.99345799698494	16810.656292000203	196819.0
1753293644	56		Aggregated	84.800000	0.000000	310	440	570	720	1200	2000	4000	6000	17000	17000	17000	2913	0	290.0	467.901521720245	158.99345799698494	16810.656292000203	193594.40576725025
1753293645	57	GET	Metadata Request	1.000000	0.000000	510	620	750	1100	1200	1200	1200	1200	1200	1200	1200	56	0	330.0	456.2943407315418	253.4934590003104	1704.013250004209	19588.0
1753293645	57	GET	Tile Request	81.600000	0.000000	310	430	520	600	1100	1600	3100	5500	17000	17000	17000	3186	0	300.0	464.5264742169455	158.99345799698494	16810.656292000203	196819.0
1753293645	57		Aggregated	82.600000	0.000000	310	430	520	600	1100	1600	3100	5500	17000	17000	17000	3242	0	300.0	464.38427820362546	158.99345799698494	16810.656292000203	193757.63787785318
1753293646	58	GET	Metadata Request	1.000000	0.000000	510	620	750	1100	1200	1200	1200	1200	1200	1200	1200	56	0	330.0	456.2943407315418	253.4934590003104	1704.013250004209	19588.0
1753293646	58	GET	Tile Request	81.600000	0.000000	310	430	520	600	1100	1600	3100	5500	17000	17000	17000	3186	0	300.0	464.5264742169455	158.99345799698494	16810.656292000203	196819.0
1753293646	58		Aggregated	82.600000	0.000000	310	430	520	600	1100	1600	3100	5500	17000	17000	17000	3242	0	300.0	464.38427820362546	158.99345799698494	16810.656292000203	193757.63787785318
1753293647	60	GET	Metadata Request	1.000000	0.000000	420	510	620	620	750	1200	1200	1200	1200	1200	1200	59	0	340.0	451.1306136434649	253.4934590003104	1704.013250004209	19588.0
1753293647	60	GET	Tile Request	84.200000	0.000000	330	450	530	640	1300	1600	2900	4500	15000	16000	16000	3469	0	300.0	467.74786477319134	158.99345799698494	16810.656292000203	196819.0
1753293647	60		Aggregated	85.200000	0.000000	340	450	540	640	1300	1600	2900	4500	15000	16000	16000	3528	0	300.0	467.46996856665663	158.99345799698494	16810.656292000203	193855.10289115645
1753293648	61	GET	Metadata Request	1.000000	0.000000	420	510	620	620	750	1200	1200	1200	1200	1200	1200	59	0	340.0	451.1306136434649	253.4934590003104	1704.013250004209	19588.0
1753293648	61	GET	Tile Request	84.600000	0.000000	330	440	530	620	1300	1700	2800	4500	15000	16000	16000	3522	0	290.0	467.15579655967963	158.99345799698494	16810.656292000203	196819.0
1753293648	61		Aggregated	85.600000	0.000000	330	440	530	620	1300	1600	2800	4500	15000	16000	16000	3581	0	300.0	466.8917681340842	158.99345799698494	16810.656292000203	193898.96956157498
1753293649	62	GET	Metadata Request	1.000000	0.000000	420	510	620	620	750	1200	1200	1200	1200	1200	1200	59	0	340.0	451.1306136434649	253.4934590003104	1704.013250004209	19588.0
1753293649	62	GET	Tile Request	84.600000	0.000000	330	440	530	620	1300	1700	2800	4500	15000	16000	16000	3522	0	290.0	467.15579655967963	158.99345799698494	16810.656292000203	196819.0
1753293649	62		Aggregated	85.600000	0.000000	330	440	530	620	1300	1600	2800	4500	15000	16000	16000	3581	0	300.0	466.8917681340842	158.99345799698494	16810.656292000203	193898.96956157498
1753293650	62	GET	Metadata Request	1.000000	0.000000	510	620	750	750	1200	2100	2100	2100	2100	2100	2100	62	0	340.0	479.19189174142724	253.4934590003104	2133.401041995967	19588.0
1753293650	62	GET	Tile Request	92.700000	0.000000	310	430	510	590	1300	1700	2200	2800	4500	8700	8700	3785	0	290.0	469.4237211310973	158.99345799698494	16810.656292000203	196819.0
1753293650	62		Aggregated	93.700000	0.000000	310	430	520	600	1300	1700	2200	2800	4500	8700	8700	3847	0	290.0	469.5811494071148	158.99345799698494	16810.656292000203	193962.66467377177
1753293651	63	GET	Metadata Request	1.000000	0.000000	510	620	750	750	1200	2100	2100	2100	2100	2100	2100	62	0	340.0	479.19189174142724	253.4934590003104	2133.401041995967	19588.0
1753293651	63	GET	Tile Request	93.200000	0.000000	310	420	510	590	1200	1600	2100	2800	4500	8700	8700	3842	0	290.0	468.31984231888765	158.99345799698494	16810.656292000203	196819.0
1753293651	63		Aggregated	94.200000	0.000000	310	420	510	590	1200	1600	2100	2800	4500	8700	8700	3904	0	290.0	468.49250293983965	158.99345799698494	16810.656292000203	194004.36834016393
1753293652	64	GET	Metadata Request	1.000000	0.000000	510	620	750	750	1200	2100	2100	2100	2100	2100	2100	62	0	340.0	479.19189174142724	253.4934590003104	2133.401041995967	19588.0
1753293652	64	GET	Tile Request	93.200000	0.000000	310	420	510	590	1200	1600	2100	2800	4500	8700	8700	3842	0	290.0	468.31984231888765	158.99345799698494	16810.656292000203	196819.0
1753293652	64		Aggregated	94.200000	0.000000	310	420	510	590	1200	1600	2100	2800	4500	8700	8700	3904	0	290.0	468.49250293983965	158.99345799698494	16810.656292000203	194004.36834016393
1753293653	66	GET	Metadata Request	1.000000	0.000000	440	510	600	700	2100	2100	2100	2100	2100	2100	2100	64	0	340.0	478.7993872964762	253.4934590003104	2133.401041995967	19588.0
1753293653	66	GET	Tile Request	107.400000	0.000000	290	390	470	540	1100	1700	2300	2900	8600	8900	8900	4113	0	290.0	479.64247599662576	158.99345799698494	16810.656292000203	196819.0
1753293653	66		Aggregated	108.400000	0.000000	290	390	470	540	1100	1700	2300	2900	8600	8900	8900	4177	0	300.0	479.6295581903509	158.99345799698494	16810.656292000203	194103.46636341873
1753293654	67	GET	Metadata Request	1.000000	0.000000	420	600	700	700	2100	2100	2100	2100	2100	2100	2100	64	0	340.0	478.7993872964762	253.4934590003104	2133.401041995967	19588.0
1753293654	67	GET	Tile Request	107.400000	0.000000	290	390	470	540	1100	1700	2300	2900	8600	8900	8900	4113	0	290.0	479.64247599662576	158.99345799698494	16810.656292000203	196819.0
1753293654	67		Aggregated	108.400000	0.000000	290	390	470	540	1100	1700	2300	2900	8600	8900	8900	4177	0	300.0	479.6295581903509	158.99345799698494	16810.656292000203	194103.46636341873
1753293655	68	GET	Metadata Request	1.000000	0.000000	420	600	700	700	2100	2100	2100	2100	2100	2100	2100	64	0	340.0	478.7993872964762	253.4934590003104	2133.401041995967	19588.0
1753293655	68	GET	Tile Request	107.400000	0.000000	290	390	470	540	1100	1700	2300	2900	8600	8900	8900	4113	0	290.0	479.64247599662576	158.99345799698494	16810.656292000203	196819.0
1753293655	68		Aggregated	108.400000	0.000000	290	390	470	540	1100	1700	2300	2900	8600	8900	8900	4177	0	300.0	479.6295581903509	158.99345799698494	16810.656292000203	194103.46636341873
1753293656	69	GET	Metadata Request	1.000000	0.000000	650	700	960	1100	2100	2100	2100	2100	2100	2100	2100	68	0	340.0	495.7914870585014	253.4934590003104	2133.401041995967	19588.0
1753293656	69	GET	Tile Request	102.500000	0.000000	290	380	470	540	1200	1800	2700	3900	8900	9400	9400	4395	0	290.0	484.9468184355247	158.99345799698494	16810.656292000203	196819.0
1753293656	69		Aggregated	103.500000	0.000000	290	390	480	550	1200	1800	2700	3900	8900	9400	9400	4463	0	300.0	485.11205201526076	158.99345799698494	16810.656292000203	194118.6397042348
1753293657	69	GET	Metadata Request	1.000000	0.000000	650	700	960	1100	2100	2100	2100	2100	2100	2100	2100	68	0	340.0	495.7914870585014	253.4934590003104	2133.401041995967	19588.0
1753293657	69	GET	Tile Request	102.900000	0.000000	290	380	470	540	1200	1800	2800	4100	8900	9400	9400	4432	0	290.0	485.37977228704074	158.99345799698494	16810.656292000203	196819.0
1753293657	69		Aggregated	103.900000	0.000000	290	390	470	550	1200	1800	2700	3900	8900	9400	9400	4500	0	300.0	485.5371048658094	158.99345799698494	16810.656292000203	194140.84266666666
1753293658	71	GET	Metadata Request	1.000000	0.000000	650	700	960	1100	2100	2100	2100	2100	2100	2100	2100	68	0	340.0	495.7914870585014	253.4934590003104	2133.401041995967	19588.0
1753293658	71	GET	Tile Request	102.900000	0.000000	290	380	470	540	1200	1800	2800	4100	8900	9400	9400	4432	0	290.0	485.37977228704074	158.99345799698494	16810.656292000203	196819.0
1753293658	71		Aggregated	103.900000	0.000000	290	390	470	550	1200	1800	2700	3900	8900	9400	9400	4500	0	300.0	485.5371048658094	158.99345799698494	16810.656292000203	194140.84266666666
1753293659	72	GET	Metadata Request	1.000000	0.000000	780	860	960	960	1100	2100	2100	2100	2100	2100	2100	71	0	350.0	509.3246830279306	253.4934590003104	2133.401041995967	19588.0
1753293659	72	GET	Tile Request	102.500000	0.000000	320	420	520	590	990	1900	3100	4700	9400	18000	18000	4763	0	300.0	496.1311947111377	158.99345799698494	17660.033291002037	196819.0
1753293659	72		Aggregated	103.500000	0.000000	320	420	530	600	990	1900	3100	4700	9400	18000	18000	4834	0	300.0	496.3249757766098	158.99345799698494	17660.033291002037	194215.89677285892
1753293660	73	GET	Metadata Request	1.000000	0.000000	780	860	960	960	1100	2100	2100	2100	2100	2100	2100	71	0	350.0	509.3246830279306	253.4934590003104	2133.401041995967	19588.0
1753293660	73	GET	Tile Request	102.500000	0.000000	320	420	520	590	990	1900	3100	4700	9400	18000	18000	4763	0	300.0	496.1311947111377	158.99345799698494	17660.033291002037	196819.0
1753293660	73		Aggregated	103.500000	0.000000	320	420	530	600	990	1900	3100	4700	9400	18000	18000	4834	0	300.0	496.3249757766098	158.99345799698494	17660.033291002037	194215.89677285892
1753293661	74	GET	Metadata Request	1.000000	0.000000	780	860	960	960	1100	2100	2100	2100	2100	2100	2100	71	0	350.0	509.3246830279306	253.4934590003104	2133.401041995967	19588.0
1753293661	74	GET	Tile Request	102.500000	0.000000	320	420	520	590	990	1900	3100	4700	9400	18000	18000	4763	0	300.0	496.1311947111377	158.99345799698494	17660.033291002037	196819.0
1753293661	74		Aggregated	103.500000	0.000000	320	420	530	600	990	1900	3100	4700	9400	18000	18000	4834	0	300.0	496.3249757766098	158.99345799698494	17660.033291002037	194215.89677285892
1753293662	75	GET	Metadata Request	1.000000	0.000000	780	810	860	960	1100	1100	1100	1100	1100	1100	1100	73	0	360.0	509.0348852189554	253.4934590003104	2133.401041995967	19588.0
1753293662	75	GET	Tile Request	101.500000	0.000000	350	460	560	610	960	1700	3500	5600	11000	18000	18000	5083	0	300.0	504.33855592881	158.99345799698494	17660.033291002037	196819.0
1753293662	75		Aggregated	102.500000	0.000000	360	470	560	620	960	1600	3500	5600	11000	18000	18000	5156	0	300.0	504.4050477903655	158.99345799698494	17660.033291002037	194309.7170287044
1753293663	76	GET	Metadata Request	1.000000	0.000000	780	810	860	860	1100	1100	1100	1100	1100	1100	1100	73	0	360.0	509.0348852189554	253.4934590003104	2133.401041995967	19588.0
1753293663	76	GET	Tile Request	101.500000	0.000000	350	460	560	610	960	1700	3500	5600	11000	18000	18000	5083	0	300.0	504.33855592881	158.99345799698494	17660.033291002037	196819.0
1753293663	76		Aggregated	102.500000	0.000000	360	470	560	620	960	1600	3500	5600	11000	18000	18000	5156	0	300.0	504.4050477903655	158.99345799698494	17660.033291002037	194309.7170287044
1753293664	77	GET	Metadata Request	1.000000	0.000000	780	810	860	860	1100	1100	1100	1100	1100	1100	1100	73	0	360.0	509.0348852189554	253.4934590003104	2133.401041995967	19588.0
1753293664	77	GET	Tile Request	101.500000	0.000000	350	460	560	610	960	1700	3500	5600	11000	18000	18000	5083	0	300.0	504.33855592881	158.99345799698494	17660.033291002037	196819.0
1753293664	77		Aggregated	102.500000	0.000000	360	470	560	620	960	1600	3500	5600	11000	18000	18000	5156	0	300.0	504.4050477903655	158.99345799698494	17660.033291002037	194309.7170287044
1753293665	78	GET	Metadata Request	1.000000	0.000000	650	780	810	810	860	1000	1000	1000	1000	1000	1000	77	0	360.0	514.2398554672617	253.4934590003104	2133.401041995967	19588.0
1753293665	78	GET	Tile Request	107.500000	0.000000	390	500	600	700	1000	1400	3400	7300	11000	18000	18000	5449	0	310.0	519.1827874826637	158.99345799698494	17660.033291002037	196819.0
1753293665	78		Aggregated	108.500000	0.000000	390	500	610	700	1000	1400	3400	6800	11000	18000	18000	5526	0	310.0	519.1139120275088	158.99345799698494	17660.033291002037	194349.44028230183
1753293666	79	GET	Metadata Request	1.000000	0.000000	660	780	810	860	1000	1000	1000	1000	1000	1000	1000	77	0	360.0	514.2398554672617	253.4934590003104	2133.401041995967	19588.0
1753293666	79	GET	Tile Request	107.500000	0.000000	390	500	600	700	1000	1400	3400	7300	11000	18000	18000	5449	0	310.0	519.1827874826637	158.99345799698494	17660.033291002037	196819.0
1753293666	79		Aggregated	108.500000	0.000000	390	500	610	700	1000	1400	3400	6800	11000	18000	18000	5526	0	310.0	519.1139120275088	158.99345799698494	17660.033291002037	194349.44028230183
1753293667	80	GET	Metadata Request	1.000000	0.000000	660	780	810	860	1000	1000	1000	1000	1000	1000	1000	77	0	360.0	514.2398554672617	253.4934590003104	2133.401041995967	19588.0
1753293667	80	GET	Tile Request	107.500000	0.000000	390	500	600	700	1000	1400	3400	7300	11000	18000	18000	5449	0	310.0	519.1827874826637	158.99345799698494	17660.033291002037	196819.0
1753293667	80		Aggregated	108.500000	0.000000	390	500	610	700	1000	1400	3400	6800	11000	18000	18000	5526	0	310.0	519.1139120275088	158.99345799698494	17660.033291002037	194349.44028230183
1753293668	81	GET	Metadata Request	1.000000	0.000000	590	780	830	830	860	1000	1000	1000	1000	1000	1000	80	0	360.0	516.2533988997893	253.4934590003104	2133.401041995967	19588.0
1753293668	81	GET	Tile Request	111.700000	0.000000	400	510	610	700	1000	1300	2300	5600	11000	18000	18000	5830	0	310.0	515.8821087689523	158.99345799698494	17660.033291002037	196819.0
1753293668	81		Aggregated	112.700000	0.000000	400	520	610	700	1000	1300	2300	5600	11000	18000	18000	5910	0	310.0	515.8871346928893	158.99345799698494	17660.033291002037	194419.9340101523
1753293669	82	GET	Metadata Request	1.000000	0.000000	590	660	780	830	1000	1000	1000	1000	1000	1000	1000	80	0	360.0	516.2533988997893	253.4934590003104	2133.401041995967	19588.0
1753293669	82	GET	Tile Request	111.700000	0.000000	400	510	610	700	1000	1300	2300	5600	11000	18000	18000	5830	0	310.0	515.8821087689523	158.99345799698494	17660.033291002037	196819.0
1753293669	82		Aggregated	112.700000	0.000000	400	520	610	700	1000	1300	2300	5600	11000	18000	18000	5910	0	310.0	515.8871346928893	158.99345799698494	17660.033291002037	194419.9340101523
1753293670	83	GET	Metadata Request	1.000000	0.000000	590	660	780	830	1000	1000	1000	1000	1000	1000	1000	80	0	360.0	516.2533988997893	253.4934590003104	2133.401041995967	19588.0
1753293670	83	GET	Tile Request	111.700000	0.000000	400	510	610	700	1000	1300	2300	5600	11000	18000	18000	5830	0	310.0	515.8821087689523	158.99345799698494	17660.033291002037	196819.0
1753293670	83		Aggregated	112.700000	0.000000	400	520	610	700	1000	1300	2300	5600	11000	18000	18000	5910	0	310.0	515.8871346928893	158.99345799698494	17660.033291002037	194419.9340101523
1753293671	84	GET	Metadata Request	1.000000	0.000000	460	590	660	660	830	1000	1000	1000	1000	1000	1000	83	0	360.0	513.0282986382477	253.4934590003104	2133.401041995967	19588.0
1753293671	84	GET	Tile Request	117.700000	0.000000	390	490	590	670	970	1200	1700	2800	10000	11000	11000	6233	0	320.0	511.8784022072737	158.99345799698494	17660.033291002037	196819.0
1753293671	84		Aggregated	118.700000	0.000000	390	490	590	670	970	1200	1700	2800	10000	11000	11000	6316	0	320.0	511.89351325916897	158.99345799698494	17660.033291002037	194489.96690943636
1753293672	85	GET	Metadata Request	1.000000	0.000000	460	590	660	660	830	1000	1000	1000	1000	1000	1000	83	0	360.0	513.0282986382477	253.4934590003104	2133.401041995967	19588.0
1753293672	85	GET	Tile Request	117.700000	0.000000	390	490	590	670	970	1200	1700	2800	10000	11000	11000	6233	0	320.0	511.8784022072737	158.99345799698494	17660.033291002037	196819.0
1753293672	85		Aggregated	118.700000	0.000000	390	490	590	670	970	1200	1700	2800	10000	11000	11000	6316	0	320.0	511.89351325916897	158.99345799698494	17660.033291002037	194489.96690943636
1753293673	85	GET	Metadata Request	1.000000	0.000000	460	590	660	660	830	1000	1000	1000	1000	1000	1000	83	0	360.0	513.0282986382477	253.4934590003104	2133.401041995967	19588.0
1753293673	85	GET	Tile Request	117.700000	0.000000	390	490	590	670	970	1200	1700	2800	10000	11000	11000	6233	0	320.0	511.8784022072737	158.99345799698494	17660.033291002037	196819.0
1753293673	85		Aggregated	118.700000	0.000000	390	490	590	670	970	1200	1700	2800	10000	11000	11000	6316	0	320.0	511.89351325916897	158.99345799698494	17660.033291002037	194489.96690943636
1753293674	87	GET	Metadata Request	1.000000	0.000000	510	590	740	740	830	1000	1000	1000	1000	1000	1000	86	0	360.0	512.5013076044419	253.4934590003104	2133.401041995967	19588.0
1753293674	87	GET	Tile Request	121.300000	0.000000	390	490	570	660	910	1200	1500	2800	12000	14000	14000	6614	0	320.0	517.8034002184604	158.99345799698494	17660.033291002037	196819.0
1753293674	87		Aggregated	122.300000	0.000000	390	490	580	660	910	1200	1500	2800	12000	14000	14000	6700	0	320.0	517.7353435072954	158.99345799698494	17660.033291002037	194544.09462686567
1753293675	88	GET	Metadata Request	1.000000	0.000000	510	590	740	740	830	1000	1000	1000	1000	1000	1000	86	0	360.0	512.5013076044419	253.4934590003104	2133.401041995967	19588.0
1753293675	88	GET	Tile Request	121.300000	0.000000	390	490	570	660	910	1200	1500	2800	12000	14000	14000	6614	0	320.0	517.8034002184604	158.99345799698494	17660.033291002037	196819.0
1753293675	88		Aggregated	122.300000	0.000000	390	490	580	660	910	1200	1500	2800	12000	14000	14000	6700	0	320.0	517.7353435072954	158.99345799698494	17660.033291002037	194544.09462686567
1753293676	89	GET	Metadata Request	1.000000	0.000000	510	590	740	740	830	830	830	830	830	830	830	86	0	360.0	512.5013076044419	253.4934590003104	2133.401041995967	19588.0
1753293676	89	GET	Tile Request	121.300000	0.000000	390	490	570	660	910	1200	1500	2800	12000	14000	14000	6614	0	320.0	517.8034002184604	158.99345799698494	17660.033291002037	196819.0
1753293676	89		Aggregated	122.300000	0.000000	390	490	580	660	910	1200	1500	2800	12000	14000	14000	6700	0	320.0	517.7353435072954	158.99345799698494	17660.033291002037	194544.09462686567
1753293677	90	GET	Metadata Request	1.000000	0.000000	450	490	510	590	740	740	740	740	740	740	740	88	0	380.0	511.5434095111017	253.4934590003104	2133.401041995967	19588.0
1753293677	90	GET	Tile Request	129.900000	0.000000	380	480	560	620	820	1100	1700	5700	12000	14000	14000	6943	0	330.0	528.5770290518368	158.99345799698494	17660.033291002037	196819.0
1753293677	90		Aggregated	130.900000	0.000000	380	480	560	620	820	1100	1700	5700	12000	14000	14000	7031	0	330.0	528.3638362599744	158.99345799698494	17660.033291002037	194600.77670317166
1753293678	91	GET	Metadata Request	1.000000	0.000000	450	490	510	510	740	740	740	740	740	740	740	88	0	380.0	511.5434095111017	253.4934590003104	2133.401041995967	19588.0
1753293678	91	GET	Tile Request	129.900000	0.000000	380	480	560	620	820	1100	1700	5700	12000	14000	14000	6943	0	330.0	528.5770290518368	158.99345799698494	17660.033291002037	196819.0
1753293678	91		Aggregated	130.900000	0.000000	380	480	560	620	820	1100	1700	5700	12000	14000	14000	7031	0	330.0	528.3638362599744	158.99345799698494	17660.033291002037	194600.77670317166
1753293679	92	GET	Metadata Request	1.000000	0.000000	450	490	510	510	740	740	740	740	740	740	740	88	0	380.0	511.5434095111017	253.4934590003104	2133.401041995967	19588.0
1753293679	92	GET	Tile Request	129.900000	0.000000	380	480	560	620	820	1100	1700	5700	12000	14000	14000	6943	0	330.0	528.5770290518368	158.99345799698494	17660.033291002037	196819.0
1753293679	92		Aggregated	130.900000	0.000000	380	480	560	620	820	1100	1700	5700	12000	14000	14000	7031	0	330.0	528.3638362599744	158.99345799698494	17660.033291002037	194600.77670317166
1753293680	93	GET	Metadata Request	0.900000	0.000000	510	560	740	840	3100	3100	3100	3100	3100	3100	3100	91	0	420.0	544.668524208636	253.4934590003104	3142.482833005488	19588.0
1753293680	93	GET	Tile Request	124.800000	0.000000	390	490	580	670	950	1400	2900	9000	15000	15000	15000	7270	0	330.0	542.1067809195064	158.99345799698494	17660.033291002037	196819.0
1753293680	93		Aggregated	125.700000	0.000000	390	490	580	670	950	1400	2900	8300	15000	15000	15000	7361	0	330.0	542.1384503447624	158.99345799698494	17660.033291002037	194627.9904904225
1753293681	94	GET	Metadata Request	0.900000	0.000000	560	740	840	840	3100	3100	3100	3100	3100	3100	3100	91	0	420.0	544.668524208636	253.4934590003104	3142.482833005488	19588.0
1753293681	94	GET	Tile Request	124.800000	0.000000	390	490	580	670	950	1400	2900	9000	15000	15000	15000	7270	0	330.0	542.1067809195064	158.99345799698494	17660.033291002037	196819.0
1753293681	94		Aggregated	125.700000	0.000000	390	490	580	670	950	1400	2900	8300	15000	15000	15000	7361	0	330.0	542.1384503447624	158.99345799698494	17660.033291002037	194627.9904904225
1753293682	95	GET	Metadata Request	0.900000	0.000000	560	740	840	840	3100	3100	3100	3100	3100	3100	3100	91	0	420.0	544.668524208636	253.4934590003104	3142.482833005488	19588.0
1753293682	95	GET	Tile Request	124.800000	0.000000	390	490	580	670	950	1400	2900	9000	15000	15000	15000	7270	0	330.0	542.1067809195064	158.99345799698494	17660.033291002037	196819.0
1753293682	95		Aggregated	125.700000	0.000000	390	490	580	670	950	1400	2900	8300	15000	15000	15000	7361	0	330.0	542.1384503447624	158.99345799698494	17660.033291002037	194627.9904904225
1753293683	96	GET	Metadata Request	0.900000	0.000000	560	740	840	840	3100	4000	4000	4000	4000	4000	4000	95	0	440.0	580.751568368195	253.4934590003104	4039.002833000268	19588.0
1753293683	96	GET	Tile Request	118.600000	0.000000	390	510	610	710	1100	1900	4200	11000	15000	17000	17000	7642	0	330.0	551.2007394866387	158.99345799698494	17660.033291002037	196819.0
1753293683	96		Aggregated	119.500000	0.000000	400	510	620	710	1100	2000	4200	11000	15000	17000	17000	7737	0	330.0	551.5635840961446	158.99345799698494	17660.033291002037	194642.8406359054
1753293684	97	GET	Metadata Request	0.900000	0.000000	560	680	840	3100	4000	4000	4000	4000	4000	4000	4000	95	0	440.0	580.751568368195	253.4934590003104	4039.002833000268	19588.0
1753293684	97	GET	Tile Request	118.600000	0.000000	390	510	610	710	1100	1900	4200	11000	15000	17000	17000	7642	0	330.0	551.2007394866387	158.99345799698494	17660.033291002037	196819.0
1753293684	97		Aggregated	119.500000	0.000000	400	510	620	710	1100	2000	4200	11000	15000	17000	17000	7737	0	330.0	551.5635840961446	158.99345799698494	17660.033291002037	194642.8406359054
1753293685	98	GET	Metadata Request	0.900000	0.000000	680	840	3100	3100	4000	4000	4000	4000	4000	4000	4000	95	0	440.0	580.751568368195	253.4934590003104	4039.002833000268	19588.0
1753293685	98	GET	Tile Request	118.600000	0.000000	390	510	610	710	1100	1900	4200	11000	15000	17000	17000	7642	0	330.0	551.2007394866387	158.99345799698494	17660.033291002037	196819.0
1753293685	98		Aggregated	119.500000	0.000000	400	510	620	710	1100	2000	4200	11000	15000	17000	17000	7737	0	330.0	551.5635840961446	158.99345799698494	17660.033291002037	194642.8406359054
1753293686	99	GET	Metadata Request	1.000000	0.000000	560	680	840	3100	4000	4000	4000	4000	4000	4000	4000	98	0	420.0	576.4987937445582	253.4934590003104	4039.002833000268	19588.0
1753293686	99	GET	Tile Request	116.500000	0.000000	400	530	680	790	1300	2400	4400	11000	16000	17000	17000	8034	0	330.0	564.0674598466334	158.99345799698494	17660.033291002037	196819.0
1753293686	99		Aggregated	117.500000	0.000000	400	530	680	790	1400	2500	4400	11000	16000	17000	17000	8132	0	340.0	564.2172717898203	158.99345799698494	17660.033291002037	194683.1615838662
1753293688	100	GET	Metadata Request	1.000000	0.000000	560	680	840	3100	4000	4000	4000	4000	4000	4000	4000	98	0	420.0	576.4987937445582	253.4934590003104	4039.002833000268	19588.0
1753293688	100	GET	Tile Request	116.500000	0.000000	400	530	680	790	1300	2400	4400	11000	16000	17000	17000	8034	0	330.0	564.0674598466334	158.99345799698494	17660.033291002037	196819.0
1753293688	100		Aggregated	117.500000	0.000000	400	530	680	790	1400	2500	4400	11000	16000	17000	17000	8132	0	340.0	564.2172717898203	158.99345799698494	17660.033291002037	194683.1615838662
1753293689	101	GET	Metadata Request	1.000000	0.000000	560	680	840	3100	4000	4000	4000	4000	4000	4000	4000	98	0	420.0	576.4987937445582	253.4934590003104	4039.002833000268	19588.0
1753293689	101	GET	Tile Request	116.500000	0.000000	380	520	680	810	1400	2500	4000	11000	16000	17000	17000	8034	0	330.0	564.0674598466334	158.99345799698494	17660.033291002037	196819.0
1753293689	101		Aggregated	117.500000	0.000000	390	530	680	820	1500	2500	4000	11000	16000	17000	17000	8132	0	340.0	564.2172717898203	158.99345799698494	17660.033291002037	194683.1615838662
1753293690	102	GET	Metadata Request	1.000000	0.000000	560	680	880	980	4000	4000	4000	4000	4000	4000	4000	101	0	440.0	581.9143019303233	253.4934590003104	4039.002833000268	19588.0
1753293690	102	GET	Tile Request	117.300000	0.000000	410	570	730	840	1300	2400	4200	10000	16000	17000	17000	8434	0	340.0	578.0533727894019	158.99345799698494	17660.033291002037	196819.0
1753293690	102		Aggregated	118.300000	0.000000	420	580	730	840	1300	2400	4200	10000	16000	17000	17000	8535	0	340.0	578.0990615818134	158.99345799698494	17660.033291002037	194721.71458699473
1753293691	103	GET	Metadata Request	1.000000	0.000000	560	680	880	980	4000	4000	4000	4000	4000	4000	4000	101	0	440.0	581.9143019303233	253.4934590003104	4039.002833000268	19588.0
1753293691	103	GET	Tile Request	117.300000	0.000000	410	570	730	840	1300	2400	4200	10000	16000	17000	17000	8434	0	340.0	578.0533727894019	158.99345799698494	17660.033291002037	196819.0
1753293691	103		Aggregated	118.300000	0.000000	420	580	730	840	1300	2400	4200	10000	16000	17000	17000	8535	0	340.0	578.0990615818134	158.99345799698494	17660.033291002037	194721.71458699473
1753293692	104	GET	Metadata Request	1.000000	0.000000	560	680	880	980	4000	4000	4000	4000	4000	4000	4000	101	0	440.0	581.9143019303233	253.4934590003104	4039.002833000268	19588.0
1753293692	104	GET	Tile Request	117.300000	0.000000	440	590	750	850	1300	2500	4400	10000	16000	17000	17000	8434	0	340.0	578.0533727894019	158.99345799698494	17660.033291002037	196819.0
1753293692	104		Aggregated	118.300000	0.000000	440	590	750	850	1300	2500	4400	10000	16000	17000	17000	8535	0	340.0	578.0990615818134	158.99345799698494	17660.033291002037	194721.71458699473
1753293693	105	GET	Metadata Request	1.100000	0.000000	670	880	980	980	1300	4000	4000	4000	4000	4000	4000	103	0	440.0	590.1136018927926	253.4934590003104	4039.002833000268	19588.0
1753293693	105	GET	Tile Request	127.100000	0.000000	470	640	780	880	1300	2100	4000	9000	16000	17000	17000	8844	0	350.0	584.3637378421321	158.99345799698494	17660.033291002037	196819.0
1753293693	105		Aggregated	128.200000	0.000000	470	650	780	880	1300	2100	4000	9000	16000	17000	17000	8947	0	350.0	584.4299316498016	158.99345799698494	17660.033291002037	194778.67441600538
1753293694	106	GET	Metadata Request	1.100000	0.000000	670	880	980	980	1300	1300	1300	1300	1300	1300	1300	103	0	440.0	590.1136018927926	253.4934590003104	4039.002833000268	19588.0
1753293694	106	GET	Tile Request	127.100000	0.000000	470	640	780	880	1300	2100	4000	9000	16000	17000	17000	8844	0	350.0	584.3637378421321	158.99345799698494	17660.033291002037	196819.0
1753293694	106		Aggregated	128.200000	0.000000	470	650	780	880	1300	2100	4000	9000	16000	17000	17000	8947	0	350.0	584.4299316498016	158.99345799698494	17660.033291002037	194778.67441600538
1753293695	107	GET	Metadata Request	1.100000	0.000000	670	880	980	980	1300	1300	1300	1300	1300	1300	1300	103	0	440.0	590.1136018927926	253.4934590003104	4039.002833000268	19588.0
1753293695	107	GET	Tile Request	127.100000	0.000000	490	670	800	900	1200	1900	4000	9100	16000	16000	16000	8844	0	350.0	584.3637378421321	158.99345799698494	17660.033291002037	196819.0
1753293695	107		Aggregated	128.200000	0.000000	490	670	800	900	1200	1900	4000	9100	16000	16000	16000	8947	0	350.0	584.4299316498016	158.99345799698494	17660.033291002037	194778.67441600538
1753293696	108	GET	Metadata Request	0.900000	0.000000	730	880	980	1300	1400	1400	1400	1400	1400	1400	1400	107	0	450.0	598.2460081304623	253.4934590003104	4039.002833000268	19588.0
1753293696	108	GET	Tile Request	131.600000	0.000000	510	680	820	910	1300	2000	4000	5500	16000	16000	16000	9276	0	350.0	592.9649170096931	158.99345799698494	17660.033291002037	196819.0
1753293696	108		Aggregated	132.500000	0.000000	510	680	820	910	1300	1900	3900	5500	16000	16000	16000	9383	0	350.0	593.02514047233	158.99345799698494	17660.033291002037	194797.92816796334
1753293697	109	GET	Metadata Request	0.900000	0.000000	730	880	980	1300	1400	1400	1400	1400	1400	1400	1400	107	0	450.0	598.2460081304623	253.4934590003104	4039.002833000268	19588.0
1753293697	109	GET	Tile Request	131.600000	0.000000	510	680	820	910	1300	2000	4000	5500	16000	16000	16000	9276	0	350.0	592.9649170096931	158.99345799698494	17660.033291002037	196819.0
1753293697	109		Aggregated	132.500000	0.000000	510	680	820	910	1300	1900	3900	5500	16000	16000	16000	9383	0	350.0	593.02514047233	158.99345799698494	17660.033291002037	194797.92816796334
1753293698	110	GET	Metadata Request	0.900000	0.000000	730	880	1300	1300	1400	1400	1400	1400	1400	1400	1400	107	0	450.0	598.2460081304623	253.4934590003104	4039.002833000268	19588.0
1753293698	110	GET	Tile Request	131.600000	0.000000	550	720	850	930	1200	1800	3700	5000	16000	16000	16000	9276	0	350.0	592.9649170096931	158.99345799698494	17660.033291002037	196819.0
1753293698	110		Aggregated	132.500000	0.000000	550	720	850	930	1200	1800	3700	5000	16000	16000	16000	9383	0	350.0	593.02514047233	158.99345799698494	17660.033291002037	194797.92816796334
1753293699	111	GET	Metadata Request	1.000000	0.000000	670	820	880	880	1300	1400	1400	1400	1400	1400	1400	110	0	450.0	600.1535878269351	253.4934590003104	4039.002833000268	19588.0
1753293699	111	GET	Tile Request	136.400000	0.000000	560	730	880	960	1300	1900	3500	4800	16000	16000	16000	9682	0	360.0	601.8043047988943	158.99345799698494	17660.033291002037	196819.0
1753293699	111		Aggregated	137.400000	0.000000	560	730	880	960	1300	1800	3500	4800	16000	16000	16000	9792	0	360.0	601.7857612054594	158.99345799698494	17660.033291002037	194828.04718137256
1753293700	112	GET	Metadata Request	1.000000	0.000000	670	820	880	880	1300	1400	1400	1400	1400	1400	1400	110	0	450.0	600.1535878269351	253.4934590003104	4039.002833000268	19588.0
1753293700	112	GET	Tile Request	136.400000	0.000000	560	730	880	960	1300	1900	3500	4800	16000	16000	16000	9682	0	360.0	601.8043047988943	158.99345799698494	17660.033291002037	196819.0
1753293700	112		Aggregated	137.400000	0.000000	560	730	880	960	1300	1800	3500	4800	16000	16000	16000	9792	0	360.0	601.7857612054594	158.99345799698494	17660.033291002037	194828.04718137256
1753293701	113	GET	Metadata Request	1.000000	0.000000	730	820	1300	1300	1400	1400	1400	1400	1400	1400	1400	110	0	450.0	600.1535878269351	253.4934590003104	4039.002833000268	19588.0
1753293701	113	GET	Tile Request	136.400000	0.000000	560	740	890	980	1300	1900	3300	4200	8100	8500	8500	9682	0	360.0	601.8043047988943	158.99345799698494	17660.033291002037	196819.0
1753293701	113		Aggregated	137.400000	0.000000	570	740	890	980	1300	1800	3200	4000	8100	8500	8500	9792	0	360.0	601.7857612054594	158.99345799698494	17660.033291002037	194828.04718137256
1753293702	114	GET	Metadata Request	1.000000	0.000000	730	1200	1300	1300	1400	1400	1400	1400	1400	1400	1400	113	0	450.0	612.1275102740526	253.4934590003104	4039.002833000268	19588.0
1753293702	114	GET	Tile Request	138.100000	0.000000	580	760	910	1000	1300	1900	2900	3600	8100	8500	8500	10093	0	360.0	608.7153791636747	158.99345799698494	17660.033291002037	196819.0
1753293702	114		Aggregated	139.100000	0.000000	580	760	910	1000	1300	1900	2900	3600	8100	8500	8500	10206	0	370.0	608.7531580011696	158.99345799698494	17660.033291002037	194856.71281599058
1753293703	115	GET	Metadata Request	1.000000	0.000000	650	820	1200	1400	1400	1400	1400	1400	1400	1400	1400	113	0	450.0	612.1275102740526	253.4934590003104	4039.002833000268	19588.0
1753293703	115	GET	Tile Request	138.100000	0.000000	580	760	910	1000	1300	1900	2900	3600	8100	8500	8500	10093	0	360.0	608.7153791636747	158.99345799698494	17660.033291002037	196819.0
1753293703	115		Aggregated	139.100000	0.000000	580	760	910	1000	1300	1900	2900	3600	8100	8500	8500	10206	0	370.0	608.7531580011696	158.99345799698494	17660.033291002037	194856.71281599058
1753293704	116	GET	Metadata Request	1.000000	0.000000	650	820	1200	1400	1400	1400	1400	1400	1400	1400	1400	113	0	450.0	612.1275102740526	253.4934590003104	4039.002833000268	19588.0
1753293704	116	GET	Tile Request	138.100000	0.000000	590	770	930	1000	1400	1900	3100	3700	7600	8100	8100	10093	0	360.0	608.7153791636747	158.99345799698494	17660.033291002037	196819.0
1753293704	116		Aggregated	139.100000	0.000000	590	770	930	1000	1400	1900	3000	3600	7600	8100	8100	10206	0	370.0	608.7531580011696	158.99345799698494	17660.033291002037	194856.71281599058
1753293705	117	GET	Metadata Request	1.000000	0.000000	630	820	880	1200	1400	1400	1400	1400	1400	1400	1400	116	0	450.0	614.7520380341277	253.4934590003104	4039.002833000268	19588.0
1753293705	117	GET	Tile Request	136.900000	0.000000	600	790	940	1000	1400	1900	2900	3600	7600	8100	8100	10514	0	370.0	615.9157271237341	158.99345799698494	17660.033291002037	196819.0
1753293705	117		Aggregated	137.900000	0.000000	600	790	940	1100	1400	1900	2900	3600	7600	8100	8100	10630	0	370.0	615.9030283528598	158.99345799698494	17660.033291002037	194884.96462841015
1753293706	118	GET	Metadata Request	1.000000	0.000000	630	820	880	1200	1400	1400	1400	1400	1400	1400	1400	116	0	450.0	614.7520380341277	253.4934590003104	4039.002833000268	19588.0
1753293706	118	GET	Tile Request	136.900000	0.000000	600	790	940	1000	1400	1900	2900	3600	7600	8100	8100	10514	0	370.0	615.9157271237341	158.99345799698494	17660.033291002037	196819.0
1753293706	118		Aggregated	137.900000	0.000000	600	790	940	1100	1400	1900	2900	3600	7600	8100	8100	10630	0	370.0	615.9030283528598	158.99345799698494	17660.033291002037	194884.96462841015
1753293707	119	GET	Metadata Request	1.000000	0.000000	630	880	1200	1200	1400	1400	1400	1400	1400	1400	1400	116	0	450.0	614.7520380341277	253.4934590003104	4039.002833000268	19588.0
1753293707	119	GET	Tile Request	136.900000	0.000000	620	810	970	1100	1500	1900	2600	3000	4500	7600	7600	10514	0	370.0	615.9157271237341	158.99345799698494	17660.033291002037	196819.0
1753293707	119		Aggregated	137.900000	0.000000	620	810	970	1100	1500	1900	2600	3000	4500	7600	7600	10630	0	370.0	615.9030283528598	158.99345799698494	17660.033291002037	194884.96462841015
1753293708	120	GET	Metadata Request	1.000000	0.000000	630	840	880	880	1200	1400	1400	1400	1400	1400	1400	119	0	450.0	612.8264989071924	253.4934590003104	4039.002833000268	19588.0
1753293708	120	GET	Tile Request	137.400000	0.000000	600	790	970	1100	1500	2000	2800	3200	5100	7600	7600	10911	0	380.0	622.582087131241	158.99345799698494	17660.033291002037	196819.0
1753293708	120		Aggregated	138.400000	0.000000	600	790	970	1100	1500	2000	2800	3200	5100	7600	7600	11030	0	380.0	622.4768364513988	158.99345799698494	17660.033291002037	194906.89764279238
1753293709	121	GET	Metadata Request	1.000000	0.000000	630	840	880	880	1200	1400	1400	1400	1400	1400	1400	119	0	450.0	612.8264989071924	253.4934590003104	4039.002833000268	19588.0
1753293709	121	GET	Tile Request	137.400000	0.000000	600	790	970	1100	1500	2000	2800	3200	5100	7600	7600	10911	0	380.0	622.582087131241	158.99345799698494	17660.033291002037	196819.0
1753293709	121		Aggregated	138.400000	0.000000	600	790	970	1100	1500	2000	2800	3200	5100	7600	7600	11030	0	380.0	622.4768364513988	158.99345799698494	17660.033291002037	194906.89764279238
1753293710	122	GET	Metadata Request	1.000000	0.000000	630	840	880	880	1400	1400	1400	1400	1400	1400	1400	119	0	450.0	612.8264989071924	253.4934590003104	4039.002833000268	19588.0
1753293710	122	GET	Tile Request	137.400000	0.000000	610	800	970	1100	1600	2100	2800	3100	4800	5100	5100	10911	0	380.0	622.582087131241	158.99345799698494	17660.033291002037	196819.0
1753293710	122		Aggregated	138.400000	0.000000	610	800	970	1100	1600	2100	2800	3100	4800	5100	5100	11030	0	380.0	622.4768364513988	158.99345799698494	17660.033291002037	194906.89764279238
1753293711	123	GET	Metadata Request	1.000000	0.000000	630	840	880	880	1300	1400	1400	1400	1400	1400	1400	122	0	460.0	618.7411696963431	253.4934590003104	4039.002833000268	19588.0
1753293711	123	GET	Tile Request	138.200000	0.000000	610	820	1000	1100	1700	2200	2900	3200	5100	5200	5200	11307	0	380.0	631.5021662473677	158.99345799698494	17660.033291002037	196819.0
1753293711	123		Aggregated	139.200000	0.000000	620	820	1000	1100	1700	2200	2900	3200	5100	5200	5200	11429	0	380.0	631.3659477173804	158.99345799698494	17660.033291002037	194927.13002012426
1753293712	124	GET	Metadata Request	1.000000	0.000000	630	840	880	880	1300	1400	1400	1400	1400	1400	1400	122	0	460.0	618.7411696963431	253.4934590003104	4039.002833000268	19588.0
1753293712	124	GET	Tile Request	138.200000	0.000000	610	820	1000	1100	1700	2200	2900	3200	5100	5200	5200	11307	0	380.0	631.5021662473677	158.99345799698494	17660.033291002037	196819.0
1753293712	124		Aggregated	139.200000	0.000000	620	820	1000	1100	1700	2200	2900	3200	5100	5200	5200	11429	0	380.0	631.3659477173804	158.99345799698494	17660.033291002037	194927.13002012426
1753293713	125	GET	Metadata Request	1.000000	0.000000	630	840	880	880	1300	1300	1300	1300	1300	1300	1300	122	0	460.0	618.7411696963431	253.4934590003104	4039.002833000268	19588.0
1753293713	125	GET	Tile Request	138.200000	0.000000	600	820	1000	1200	1800	2300	3000	3400	5100	5200	5200	11307	0	380.0	631.5021662473677	158.99345799698494	17660.033291002037	196819.0
1753293713	125		Aggregated	139.200000	0.000000	600	820	1000	1200	1800	2300	3000	3400	5100	5200	5200	11429	0	380.0	631.3659477173804	158.99345799698494	17660.033291002037	194927.13002012426
1753293714	126	GET	Metadata Request	1.100000	0.000000	630	840	1000	1000	1300	1300	1300	1300	1300	1300	1300	125	0	470.0	623.7558972875704	253.4934590003104	4039.002833000268	19588.0
1753293714	126	GET	Tile Request	136.300000	0.000000	620	850	1100	1200	1800	2400	3000	3400	5200	5200	5200	11741	0	390.0	641.6314823621527	158.99345799698494	17660.033291002037	196819.0
1753293714	126		Aggregated	137.400000	0.000000	620	850	1000	1200	1800	2400	3000	3400	5200	5200	5200	11866	0	390.0	641.4431755920261	158.99345799698494	17660.033291002037	194951.99553345694
1753293715	127	GET	Metadata Request	1.100000	0.000000	630	840	1000	1000	1300	1300	1300	1300	1300	1300	1300	125	0	470.0	623.7558972875704	253.4934590003104	4039.002833000268	19588.0
1753293715	127	GET	Tile Request	136.300000	0.000000	620	850	1100	1200	1800	2400	3000	3400	5200	5200	5200	11741	0	390.0	641.6314823621527	158.99345799698494	17660.033291002037	196819.0
1753293715	127		Aggregated	137.400000	0.000000	620	850	1000	1200	1800	2400	3000	3400	5200	5200	5200	11866	0	390.0	641.4431755920261	158.99345799698494	17660.033291002037	194951.99553345694
1753293716	128	GET	Metadata Request	1.100000	0.000000	840	1000	1000	1000	1300	1300	1300	1300	1300	1300	1300	125	0	470.0	623.7558972875704	253.4934590003104	4039.002833000268	19588.0
1753293716	128	GET	Tile Request	136.300000	0.000000	600	880	1100	1300	1900	2400	3100	3400	5200	5200	5200	11741	0	390.0	641.6314823621527	158.99345799698494	17660.033291002037	196819.0
1753293716	128		Aggregated	137.400000	0.000000	600	880	1100	1300	1900	2400	3100	3400	5200	5200	5200	11866	0	390.0	641.4431755920261	158.99345799698494	17660.033291002037	194951.99553345694
1753293717	129	GET	Metadata Request	1.000000	0.000000	630	790	1000	1000	1300	1300	1300	1300	1300	1300	1300	128	0	460.0	621.1795605152588	253.4934590003104	4039.002833000268	19588.0
1753293717	129	GET	Tile Request	136.200000	0.000000	590	890	1100	1300	1900	2300	2900	3400	5200	5200	5200	12153	0	390.0	648.9399690000133	158.99345799698494	17660.033291002037	196819.0
1753293717	129		Aggregated	137.200000	0.000000	600	890	1100	1300	1900	2300	2900	3400	5200	5200	5200	12281	0	390.0	648.6506332548747	158.99345799698494	17660.033291002037	194971.79146649296
1753293718	130	GET	Metadata Request	1.000000	0.000000	630	790	1000	1000	1300	1300	1300	1300	1300	1300	1300	128	0	460.0	621.1795605152588	253.4934590003104	4039.002833000268	19588.0
1753293718	130	GET	Tile Request	136.200000	0.000000	590	890	1100	1300	1900	2300	2900	3400	5200	5200	5200	12153	0	390.0	648.9399690000133	158.99345799698494	17660.033291002037	196819.0
1753293718	130		Aggregated	137.200000	0.000000	600	890	1100	1300	1900	2300	2900	3400	5200	5200	5200	12281	0	390.0	648.6506332548747	158.99345799698494	17660.033291002037	194971.79146649296
1753293719	131	GET	Metadata Request	1.000000	0.000000	790	1000	1000	1000	1300	1300	1300	1300	1300	1300	1300	128	0	460.0	621.1795605152588	253.4934590003104	4039.002833000268	19588.0
1753293719	131	GET	Tile Request	136.200000	0.000000	600	930	1200	1400	1900	2300	2900	3400	5200	5200	5200	12153	0	390.0	648.9399690000133	158.99345799698494	17660.033291002037	196819.0
1753293719	131		Aggregated	137.200000	0.000000	600	930	1200	1400	1900	2300	2900	3400	5200	5200	5200	12281	0	390.0	648.6506332548747	158.99345799698494	17660.033291002037	194971.79146649296
1753293720	132	GET	Metadata Request	1.000000	0.000000	480	790	1000	1000	1300	1300	1300	1300	1300	1300	1300	131	0	460.0	616.5265658088757	253.4934590003104	4039.002833000268	19588.0
1753293720	132	GET	Tile Request	137.000000	0.000000	610	890	1100	1300	1800	2300	2900	3400	5200	5200	5200	12584	0	400.0	654.0544121215196	158.99345799698494	17660.033291002037	196819.0
1753293720	132		Aggregated	138.000000	0.000000	610	890	1100	1300	1800	2300	2900	3400	5200	5200	5200	12715	0	400.0	653.6677705275789	158.99345799698494	17660.033291002037	194993.02587495084
1753293721	133	GET	Metadata Request	1.000000	0.000000	480	790	1000	1000	1300	1300	1300	1300	1300	1300	1300	131	0	460.0	616.5265658088757	253.4934590003104	4039.002833000268	19588.0
1753293721	133	GET	Tile Request	137.000000	0.000000	610	890	1100	1300	1800	2300	2900	3400	5200	5200	5200	12584	0	400.0	654.0544121215196	158.99345799698494	17660.033291002037	196819.0
1753293721	133		Aggregated	138.000000	0.000000	610	890	1100	1300	1800	2300	2900	3400	5200	5200	5200	12715	0	400.0	653.6677705275789	158.99345799698494	17660.033291002037	194993.02587495084
1753293722	134	GET	Metadata Request	1.000000	0.000000	480	790	1000	1000	1000	1000	1000	1000	1000	1000	1000	131	0	460.0	616.5265658088757	253.4934590003104	4039.002833000268	19588.0
1753293722	134	GET	Tile Request	137.000000	0.000000	610	880	1100	1300	1800	2300	2800	3500	4000	5200	5200	12584	0	400.0	654.0544121215196	158.99345799698494	17660.033291002037	196819.0
1753293722	134		Aggregated	138.000000	0.000000	600	880	1100	1300	1800	2300	2800	3500	4000	5200	5200	12715	0	400.0	653.6677705275789	158.99345799698494	17660.033291002037	194993.02587495084
1753293723	135	GET	Metadata Request	1.000000	0.000000	430	480	670	670	790	790	790	790	790	790	790	133	0	460.0	614.6170713906934	253.4934590003104	4039.002833000268	19588.0
1753293723	135	GET	Tile Request	137.400000	0.000000	610	900	1100	1300	1800	2300	3100	3800	7400	7400	7400	12992	0	400.0	663.1152334783092	158.99345799698494	17660.033291002037	196819.0
1753293723	135		Aggregated	138.400000	0.000000	610	900	1100	1300	1800	2300	3100	3800	7400	7400	7400	13125	0	400.0	662.6237854358212	158.99345799698494	17660.033291002037	195023.0592
1753293724	136	GET	Metadata Request	1.000000	0.000000	430	480	670	670	790	790	790	790	790	790	790	133	0	460.0	614.6170713906934	253.4934590003104	4039.002833000268	19588.0
1753293724	136	GET	Tile Request	137.400000	0.000000	610	900	1100	1300	1800	2300	3100	3800	7400	7400	7400	12992	0	400.0	663.1152334783092	158.99345799698494	17660.033291002037	196819.0
1753293724	136		Aggregated	138.400000	0.000000	610	900	1100	1300	1800	2300	3100	3800	7400	7400	7400	13125	0	400.0	662.6237854358212	158.99345799698494	17660.033291002037	195023.0592
1753293725	137	GET	Metadata Request	1.000000	0.000000	430	480	670	670	790	790	790	790	790	790	790	133	0	460.0	614.6170713906934	253.4934590003104	4039.002833000268	19588.0
1753293725	137	GET	Tile Request	137.400000	0.000000	610	900	1100	1200	1700	2200	3200	3900	7400	7400	7400	12992	0	400.0	663.1152334783092	158.99345799698494	17660.033291002037	196819.0
1753293725	137		Aggregated	138.400000	0.000000	600	890	1100	1200	1700	2200	3200	3900	7400	7400	7400	13125	0	400.0	662.6237854358212	158.99345799698494	17660.033291002037	195023.0592
1753293726	138	GET	Metadata Request	0.900000	0.000000	510	670	790	1200	2500	2500	2500	2500	2500	2500	2500	136	0	470.0	632.5952061541316	253.4934590003104	4039.002833000268	19588.0
1753293726	138	GET	Tile Request	138.300000	0.000000	640	950	1200	1300	1800	2400	3600	5000	8600	8700	8700	13357	0	410.0	675.2931799782302	158.99345799698494	17660.033291002037	196819.0
1753293726	138		Aggregated	139.200000	0.000000	640	950	1200	1300	1800	2400	3600	5000	8600	8700	8700	13493	0	410.0	674.862814274526	158.99345799698494	17660.033291002037	195032.63551471132
1753293727	139	GET	Metadata Request	0.900000	0.000000	510	670	790	1200	2500	2500	2500	2500	2500	2500	2500	136	0	470.0	632.5952061541316	253.4934590003104	4039.002833000268	19588.0
1753293727	139	GET	Tile Request	138.300000	0.000000	640	950	1200	1300	1800	2400	3600	5000	8600	8700	8700	13357	0	410.0	675.2931799782302	158.99345799698494	17660.033291002037	196819.0
1753293727	139		Aggregated	139.200000	0.000000	640	950	1200	1300	1800	2400	3600	5000	8600	8700	8700	13493	0	410.0	674.862814274526	158.99345799698494	17660.033291002037	195032.63551471132
1753293728	140	GET	Metadata Request	0.900000	0.000000	510	670	1200	1200	2500	2500	2500	2500	2500	2500	2500	136	0	470.0	632.5952061541316	253.4934590003104	4039.002833000268	19588.0
1753293728	140	GET	Tile Request	138.300000	0.000000	660	940	1200	1300	1700	2600	3900	6100	8600	8700	8700	13357	0	410.0	675.2931799782302	158.99345799698494	17660.033291002037	196819.0
1753293728	140		Aggregated	139.200000	0.000000	660	940	1200	1300	1700	2600	3900	6100	8600	8700	8700	13493	0	410.0	674.862814274526	158.99345799698494	17660.033291002037	195032.63551471132
1753293729	141	GET	Metadata Request	0.900000	0.000000	580	720	1200	1200	1200	2500	2500	2500	2500	2500	2500	140	0	480.0	635.3823794353957	253.4934590003104	4039.002833000268	19588.0
1753293729	141	GET	Tile Request	133.500000	0.000000	700	990	1200	1300	1800	2500	3900	5500	8600	8700	8700	13777	0	410.0	686.6005551474395	158.99345799698494	17660.033291002037	196819.0
1753293729	141		Aggregated	134.400000	0.000000	700	990	1200	1300	1800	2500	3800	5200	8600	8700	8700	13917	0	420.0	686.0853187746803	158.99345799698494	17660.033291002037	195036.12006898038
1753293730	142	GET	Metadata Request	0.900000	0.000000	720	1200	1200	1200	2500	2500	2500	2500	2500	2500	2500	140	0	480.0	635.3823794353957	253.4934590003104	4039.002833000268	19588.0
1753293730	142	GET	Tile Request	133.500000	0.000000	700	990	1200	1300	1800	2500	3900	5500	8600	8700	8700	13777	0	410.0	686.6005551474395	158.99345799698494	17660.033291002037	196819.0
1753293730	142		Aggregated	134.400000	0.000000	700	990	1200	1300	1800	2500	3800	5200	8600	8700	8700	13917	0	420.0	686.0853187746803	158.99345799698494	17660.033291002037	195036.12006898038
1753293731	143	GET	Metadata Request	0.900000	0.000000	720	1200	1200	1200	2500	2500	2500	2500	2500	2500	2500	140	0	480.0	635.3823794353957	253.4934590003104	4039.002833000268	19588.0
1753293731	143	GET	Tile Request	133.500000	0.000000	770	1100	1300	1500	2000	2700	4500	6100	8600	8700	8700	13777	0	410.0	686.6005551474395	158.99345799698494	17660.033291002037	196819.0
1753293731	143		Aggregated	134.400000	0.000000	760	1100	1300	1500	2000	2700	4500	6100	8600	8700	8700	13917	0	420.0	686.0853187746803	158.99345799698494	17660.033291002037	195036.12006898038
1753293732	144	GET	Metadata Request	1.000000	0.000000	720	1000	1200	1200	2500	2500	2500	2500	2500	2500	2500	143	0	480.0	635.2218236850324	253.4934590003104	4039.002833000268	19588.0
1753293732	144	GET	Tile Request	133.900000	0.000000	770	1100	1300	1500	2000	2500	3800	5500	8600	8700	8700	14191	0	420.0	694.9943437276598	158.99345799698494	17660.033291002037	196819.0
1753293732	144		Aggregated	134.900000	0.000000	770	1100	1300	1500	2000	2500	3800	5500	8600	8700	8700	14334	0	420.0	694.3980363210671	158.99345799698494	17660.033291002037	195050.89388865634
1753293733	145	GET	Metadata Request	1.000000	0.000000	720	1000	1200	1200	2500	2500	2500	2500	2500	2500	2500	143	0	480.0	635.2218236850324	253.4934590003104	4039.002833000268	19588.0
1753293733	145	GET	Tile Request	133.900000	0.000000	770	1100	1300	1500	2000	2500	3800	5500	8600	8700	8700	14191	0	420.0	694.9943437276598	158.99345799698494	17660.033291002037	196819.0
1753293733	145		Aggregated	134.900000	0.000000	770	1100	1300	1500	2000	2500	3800	5500	8600	8700	8700	14334	0	420.0	694.3980363210671	158.99345799698494	17660.033291002037	195050.89388865634
1753293734	146	GET	Metadata Request	1.000000	0.000000	580	720	1000	1200	2500	2500	2500	2500	2500	2500	2500	143	0	480.0	635.2218236850324	253.4934590003104	4039.002833000268	19588.0
1753293734	146	GET	Tile Request	133.900000	0.000000	810	1100	1400	1600	2000	2500	3300	4400	8600	8700	8700	14191	0	420.0	694.9943437276598	158.99345799698494	17660.033291002037	196819.0
1753293734	146		Aggregated	134.900000	0.000000	810	1100	1400	1600	2000	2500	3200	4400	8600	8700	8700	14334	0	420.0	694.3980363210671	158.99345799698494	17660.033291002037	195050.89388865634
1753293735	147	GET	Metadata Request	1.100000	0.000000	580	720	1000	1000	1200	2500	2500	2500	2500	2500	2500	145	0	480.0	634.8375554272809	253.4934590003104	4039.002833000268	19588.0
1753293735	147	GET	Tile Request	133.200000	0.000000	790	1100	1400	1600	2100	2500	3200	4200	8600	8700	8700	14589	0	430.0	703.5686143953087	158.99345799698494	17660.033291002037	196819.0
1753293735	147		Aggregated	134.300000	0.000000	780	1100	1400	1600	2100	2500	3100	4200	8600	8700	8700	14734	0	430.0	702.8922194210744	158.99345799698494	17660.033291002037	195074.83717931315
1753293736	148	GET	Metadata Request	1.100000	0.000000	580	690	720	720	1000	1000	1000	1000	1000	1000	1000	145	0	480.0	634.8375554272809	253.4934590003104	4039.002833000268	19588.0
1753293736	148	GET	Tile Request	133.200000	0.000000	790	1100	1400	1600	2100	2500	3200	4200	8600	8700	8700	14589	0	430.0	703.5686143953087	158.99345799698494	17660.033291002037	196819.0
1753293736	148		Aggregated	134.300000	0.000000	780	1100	1400	1600	2100	2500	3100	4200	8600	8700	8700	14734	0	430.0	702.8922194210744	158.99345799698494	17660.033291002037	195074.83717931315
1753293737	149	GET	Metadata Request	1.100000	0.000000	690	690	720	720	1000	1000	1000	1000	1000	1000	1000	145	0	480.0	634.8375554272809	253.4934590003104	4039.002833000268	19588.0
1753293737	149	GET	Tile Request	133.200000	0.000000	770	1100	1400	1600	2100	2500	3000	3300	4700	5600	5600	14589	0	430.0	703.5686143953087	158.99345799698494	17660.033291002037	196819.0
1753293737	149		Aggregated	134.300000	0.000000	770	1100	1400	1600	2100	2500	3000	3300	4700	5600	5600	14734	0	430.0	702.8922194210744	158.99345799698494	17660.033291002037	195074.83717931315
1753293738	150	GET	Metadata Request	1.000000	0.000000	520	690	1000	1100	1100	1100	1100	1100	1100	1100	1100	149	0	480.0	638.5620888990125	253.4934590003104	4039.002833000268	19588.0
1753293738	150	GET	Tile Request	135.200000	0.000000	760	1100	1500	1600	2200	2600	3000	3400	4700	5600	5600	14991	0	430.0	713.6269443827053	158.99345799698494	17660.033291002037	196819.0
1753293738	150		Aggregated	136.200000	0.000000	760	1100	1500	1600	2200	2600	3000	3400	4700	5600	5600	15140	0	430.0	712.8881951444571	158.99345799698494	17660.033291002037	195074.78474240424
1753293739	151	GET	Metadata Request	1.000000	0.000000	520	690	1000	1100	1100	1100	1100	1100	1100	1100	1100	149	0	480.0	638.5620888990125	253.4934590003104	4039.002833000268	19588.0
1753293739	151	GET	Tile Request	135.200000	0.000000	760	1100	1500	1600	2200	2600	3000	3400	4700	5600	5600	14991	0	430.0	713.6269443827053	158.99345799698494	17660.033291002037	196819.0
1753293739	151		Aggregated	136.200000	0.000000	760	1100	1500	1600	2200	2600	3000	3400	4700	5600	5600	15140	0	430.0	712.8881951444571	158.99345799698494	17660.033291002037	195074.78474240424
1753293740	152	GET	Metadata Request	1.000000	0.000000	690	1000	1100	1100	1100	1100	1100	1100	1100	1100	1100	149	0	480.0	638.5620888990125	253.4934590003104	4039.002833000268	19588.0
1753293740	152	GET	Tile Request	135.200000	0.000000	740	1100	1500	1700	2200	2600	3000	3300	4200	4400	4400	14991	0	430.0	713.6269443827053	158.99345799698494	17660.033291002037	196819.0
1753293740	152		Aggregated	136.200000	0.000000	740	1100	1500	1700	2200	2600	3000	3300	4200	4400	4400	15140	0	430.0	712.8881951444571	158.99345799698494	17660.033291002037	195074.78474240424
1753293741	153	GET	Metadata Request	1.000000	0.000000	560	690	1000	1000	1100	1100	1100	1100	1100	1100	1100	152	0	480.0	636.2359160917837	253.4934590003104	4039.002833000268	19588.0
1753293741	153	GET	Tile Request	135.000000	0.000000	740	1200	1500	1700	2300	2700	3100	3400	4200	4400	4400	15425	0	440.0	724.0964392133664	158.99345799698494	17660.033291002037	196819.0
1753293741	153		Aggregated	136.000000	0.000000	740	1100	1500	1700	2300	2700	3100	3400	4200	4400	4400	15577	0	440.0	723.2390982931321	158.99345799698494	17660.033291002037	195089.58406625153
1753293742	154	GET	Metadata Request	1.000000	0.000000	560	600	1100	1100	1100	1100	1100	1100	1100	1100	1100	152	0	480.0	636.2359160917837	253.4934590003104	4039.002833000268	19588.0
1753293742	154	GET	Tile Request	135.000000	0.000000	740	1200	1500	1700	2300	2700	3100	3400	4200	4400	4400	15425	0	440.0	724.0964392133664	158.99345799698494	17660.033291002037	196819.0
1753293742	154		Aggregated	136.000000	0.000000	740	1100	1500	1700	2300	2700	3100	3400	4200	4400	4400	15577	0	440.0	723.2390982931321	158.99345799698494	17660.033291002037	195089.58406625153
1753293743	155	GET	Metadata Request	1.000000	0.000000	560	600	1100	1100	1100	1100	1100	1100	1100	1100	1100	152	0	480.0	636.2359160917837	253.4934590003104	4039.002833000268	19588.0
1753293743	155	GET	Tile Request	135.000000	0.000000	720	1200	1600	1800	2300	2800	3200	3500	4200	4400	4400	15425	0	440.0	724.0964392133664	158.99345799698494	17660.033291002037	196819.0
1753293743	155		Aggregated	136.000000	0.000000	720	1200	1600	1800	2300	2800	3200	3500	4200	4400	4400	15577	0	440.0	723.2390982931321	158.99345799698494	17660.033291002037	195089.58406625153
1753293744	156	GET	Metadata Request	1.000000	0.000000	600	650	1000	1100	1100	1100	1100	1100	1100	1100	1100	155	0	490.0	637.6915994383801	253.4934590003104	4039.002833000268	19588.0
1753293744	156	GET	Tile Request	138.000000	0.000000	760	1200	1600	1800	2300	2700	3200	3400	4200	4400	4400	15830	0	440.0	733.7951257393668	158.99345799698494	17660.033291002037	196819.0
1753293744	156		Aggregated	139.000000	0.000000	760	1200	1600	1800	2300	2700	3200	3400	4200	4400	4400	15985	0	440.0	732.8632491940642	158.99345799698494	17660.033291002037	195100.4635595871
1753293745	157	GET	Metadata Request	1.000000	0.000000	600	650	1000	1100	1100	1100	1100	1100	1100	1100	1100	155	0	490.0	637.6915994383801	253.4934590003104	4039.002833000268	19588.0
1753293745	157	GET	Tile Request	138.000000	0.000000	760	1200	1600	1800	2300	2700	3200	3400	4200	4400	4400	15830	0	440.0	733.7951257393668	158.99345799698494	17660.033291002037	196819.0
1753293745	157		Aggregated	139.000000	0.000000	760	1200	1600	1800	2300	2700	3200	3400	4200	4400	4400	15985	0	440.0	732.8632491940642	158.99345799698494	17660.033291002037	195100.4635595871
1753293746	158	GET	Metadata Request	1.000000	0.000000	600	650	1000	1100	1100	1100	1100	1100	1100	1100	1100	155	0	490.0	637.6915994383801	253.4934590003104	4039.002833000268	19588.0
1753293746	158	GET	Tile Request	138.000000	0.000000	770	1300	1600	1800	2300	2800	3200	3500	4100	4400	4400	15830	0	440.0	733.7951257393668	158.99345799698494	17660.033291002037	196819.0
1753293746	158		Aggregated	139.000000	0.000000	770	1200	1600	1800	2300	2800	3200	3500	4100	4400	4400	15985	0	440.0	732.8632491940642	158.99345799698494	17660.033291002037	195100.4635595871
1753293747	159	GET	Metadata Request	1.100000	0.000000	600	860	1000	1000	1100	1100	1100	1100	1100	1100	1100	157	0	510.0	638.8572223754144	253.4934590003104	4039.002833000268	19588.0
1753293747	159	GET	Tile Request	133.300000	0.000000	780	1300	1600	1800	2300	2700	3200	3600	4400	5200	5200	16255	0	450.0	742.4037243952141	158.99345799698494	17660.033291002037	196819.0
1753293747	159		Aggregated	134.400000	0.000000	780	1200	1600	1800	2300	2700	3200	3600	4400	5200	5200	16412	0	450.0	741.4131808406738	158.99345799698494	17660.033291002037	195123.57793078237
1753293748	160	GET	Metadata Request	1.100000	0.000000	600	860	1000	1000	1100	1100	1100	1100	1100	1100	1100	157	0	510.0	638.8572223754144	253.4934590003104	4039.002833000268	19588.0
1753293748	160	GET	Tile Request	133.300000	0.000000	780	1300	1600	1800	2300	2700	3200	3600	4400	5200	5200	16255	0	450.0	742.4037243952141	158.99345799698494	17660.033291002037	196819.0
1753293748	160		Aggregated	134.400000	0.000000	780	1200	1600	1800	2300	2700	3200	3600	4400	5200	5200	16412	0	450.0	741.4131808406738	158.99345799698494	17660.033291002037	195123.57793078237
1753293749	160	GET	Metadata Request	1.100000	0.000000	600	650	860	860	1000	1000	1000	1000	1000	1000	1000	157	0	510.0	638.8572223754144	253.4934590003104	4039.002833000268	19588.0
1753293749	160	GET	Tile Request	133.300000	0.000000	780	1300	1600	1800	2300	2700	3200	3600	4400	5200	5200	16255	0	450.0	742.4037243952141	158.99345799698494	17660.033291002037	196819.0
1753293749	160		Aggregated	134.400000	0.000000	780	1200	1600	1800	2300	2700	3200	3600	4400	5200	5200	16412	0	450.0	741.4131808406738	158.99345799698494	17660.033291002037	195123.57793078237
1753293750	160	GET	Metadata Request	1.000000	0.000000	600	650	860	1000	1100	1100	1100	1100	1100	1100	1100	160	0	490.0	639.2842317496161	253.4934590003104	4039.002833000268	19588.0
1753293750	160	GET	Tile Request	140.100000	0.000000	860	1300	1600	1800	2200	2600	3100	3500	5200	5900	5900	16677	0	450.0	751.8640975173113	158.99345799698494	17660.033291002037	196819.0
1753293750	160		Aggregated	141.100000	0.000000	860	1300	1600	1800	2200	2600	3100	3500	5200	5900	5900	16837	0	450.0	750.7942644993842	158.99345799698494	17660.033291002037	195134.7949753519
1753293751	160	GET	Metadata Request	1.000000	0.000000	600	860	1000	1000	1100	1100	1100	1100	1100	1100	1100	160	0	490.0	639.2842317496161	253.4934590003104	4039.002833000268	19588.0
1753293751	160	GET	Tile Request	140.100000	0.000000	860	1300	1600	1800	2200	2600	3100	3500	5200	5900	5900	16677	0	450.0	751.8640975173113	158.99345799698494	17660.033291002037	196819.0
1753293751	160		Aggregated	141.100000	0.000000	860	1300	1600	1800	2200	2600	3100	3500	5200	5900	5900	16837	0	450.0	750.7942644993842	158.99345799698494	17660.033291002037	195134.7949753519
1753293752	160	GET	Metadata Request	1.000000	0.000000	600	860	1000	1000	1100	1100	1100	1100	1100	1100	1100	160	0	490.0	639.2842317496161	253.4934590003104	4039.002833000268	19588.0
1753293752	160	GET	Tile Request	140.100000	0.000000	860	1300	1600	1800	2200	2600	3100	3500	5200	5900	5900	16677	0	450.0	751.8640975173113	158.99345799698494	17660.033291002037	196819.0
1753293752	160		Aggregated	141.100000	0.000000	860	1300	1600	1800	2200	2600	3100	3500	5200	5900	5900	16837	0	450.0	750.7942644993842	158.99345799698494	17660.033291002037	195134.7949753519
1753293753	160	GET	Metadata Request	0.800000	0.000000	600	600	860	860	1100	1100	1100	1100	1100	1100	1100	160	0	490.0	639.2842317496161	253.4934590003104	4039.002833000268	19588.0
1753293753	160	GET	Tile Request	138.200000	0.000000	900	1300	1600	1800	2200	2600	3100	3500	8500	9600	9600	17105	0	460.0	761.914638024916	158.99345799698494	17660.033291002037	196819.0
1753293753	160		Aggregated	139.000000	0.000000	900	1300	1600	1800	2200	2600	3100	3500	8500	9600	9600	17265	0	460.0	760.7781847956051	158.99345799698494	17660.033291002037	195176.54648132058
1753293754	160	GET	Metadata Request	0.800000	0.000000	600	600	860	860	1100	1100	1100	1100	1100	1100	1100	160	0	490.0	639.2842317496161	253.4934590003104	4039.002833000268	19588.0
1753293754	160	GET	Tile Request	138.200000	0.000000	900	1300	1600	1800	2200	2600	3100	3500	8500	9600	9600	17105	0	460.0	761.914638024916	158.99345799698494	17660.033291002037	196819.0
1753293754	160		Aggregated	139.000000	0.000000	900	1300	1600	1800	2200	2600	3100	3500	8500	9600	9600	17265	0	460.0	760.7781847956051	158.99345799698494	17660.033291002037	195176.54648132058
1753293755	160	GET	Metadata Request	0.800000	0.000000	860	860	1100	1100	1100	1100	1100	1100	1100	1100	1100	160	0	490.0	639.2842317496161	253.4934590003104	4039.002833000268	19588.0
1753293755	160	GET	Tile Request	138.200000	0.000000	900	1300	1600	1800	2200	2600	3100	3500	8500	9600	9600	17105	0	460.0	761.914638024916	158.99345799698494	17660.033291002037	196819.0
1753293755	160		Aggregated	139.000000	0.000000	900	1300	1600	1800	2200	2600	3100	3500	8500	9600	9600	17265	0	460.0	760.7781847956051	158.99345799698494	17660.033291002037	195176.54648132058
1753293756	160	GET	Metadata Request	0.500000	0.000000	860	860	1100	1100	1100	1100	1100	1100	1100	1100	1100	160	0	490.0	639.2842317496161	253.4934590003104	4039.002833000268	19588.0
1753293756	160	GET	Tile Request	142.200000	0.000000	890	1300	1600	1700	2100	2500	3000	3400	8500	9600	9600	17586	0	460.0	769.1528614562247	158.99345799698494	17660.033291002037	196819.0
1753293756	160		Aggregated	142.700000	0.000000	890	1300	1600	1700	2100	2500	3000	3400	8500	9600	9600	17746	0	460.0	767.9819507860419	158.99345799698494	17660.033291002037	195221.06469063452
1753293757	160	GET	Metadata Request	0.500000	0.000000	1100	1100	1100	1100	1100	1100	1100	1100	1100	1100	1100	160	0	490.0	639.2842317496161	253.4934590003104	4039.002833000268	19588.0
1753293757	160	GET	Tile Request	142.200000	0.000000	890	1300	1600	1700	2100	2500	3000	3400	8500	9600	9600	17586	0	460.0	769.1528614562247	158.99345799698494	17660.033291002037	196819.0
1753293757	160		Aggregated	142.700000	0.000000	890	1300	1600	1700	2100	2500	3000	3400	8500	9600	9600	17746	0	460.0	767.9819507860419	158.99345799698494	17660.033291002037	195221.06469063452
1753293758	160	GET	Metadata Request	0.500000	0.000000	1100	1100	1100	1100	1100	1100	1100	1100	1100	1100	1100	160	0	490.0	639.2842317496161	253.4934590003104	4039.002833000268	19588.0
1753293758	160	GET	Tile Request	142.200000	0.000000	890	1300	1600	1700	2100	2500	3000	3400	8500	9600	9600	17586	0	460.0	769.1528614562247	158.99345799698494	17660.033291002037	196819.0
1753293758	160		Aggregated	142.700000	0.000000	890	1300	1600	1700	2100	2500	3000	3400	8500	9600	9600	17746	0	460.0	767.9819507860419	158.99345799698494	17660.033291002037	195221.06469063452
1753293759	160	GET	Metadata Request	0.300000	0.000000	1100	1100	1100	1100	1100	1100	1100	1100	1100	1100	1100	160	0	490.0	639.2842317496161	253.4934590003104	4039.002833000268	19588.0
1753293759	160	GET	Tile Request	146.100000	0.000000	950	1300	1600	1700	2100	2500	3000	3300	8500	9600	9600	17999	0	470.0	777.2906685155383	158.99345799698494	17660.033291002037	196819.0
1753293759	160		Aggregated	146.400000	0.000000	940	1300	1600	1700	2100	2500	3000	3300	8500	9600	9600	18159	0	470.0	776.074685813707	158.99345799698494	17660.033291002037	195257.40740128863
1753293760	160	GET	Metadata Request	0.300000	0.000000	1100	1100	1100	1100	1100	1100	1100	1100	1100	1100	1100	160	0	490.0	639.2842317496161	253.4934590003104	4039.002833000268	19588.0
1753293760	160	GET	Tile Request	146.100000	0.000000	950	1300	1600	1700	2100	2500	3000	3300	8500	9600	9600	17999	0	470.0	777.2906685155383	158.99345799698494	17660.033291002037	196819.0
1753293760	160		Aggregated	146.400000	0.000000	950	1300	1600	1700	2100	2500	3000	3300	8500	9600	9600	18159	0	470.0	776.074685813707	158.99345799698494	17660.033291002037	195257.40740128863
1753293761	160	GET	Metadata Request	0.300000	0.000000	1100	1100	1100	1100	1100	1100	1100	1100	1100	1100	1100	160	0	490.0	639.2842317496161	253.4934590003104	4039.002833000268	19588.0
1753293761	160	GET	Tile Request	146.100000	0.000000	950	1300	1600	1700	2100	2500	3000	3300	8500	9600	9600	17999	0	470.0	777.2906685155383	158.99345799698494	17660.033291002037	196819.0
1753293761	160		Aggregated	146.400000	0.000000	950	1300	1600	1700	2100	2500	3000	3300	8500	9600	9600	18159	0	470.0	776.074685813707	158.99345799698494	17660.033291002037	195257.40740128863
1753293762	160	GET	Metadata Request	0.000000	0.000000	1100	1100	1100	1100	1100	1100	1100	1100	1100	1100	1100	160	0	490.0	639.2842317496161	253.4934590003104	4039.002833000268	19588.0
1753293762	160	GET	Tile Request	146.400000	0.000000	980	1300	1600	1700	2100	2500	3000	3400	8500	9600	9600	18401	0	480.0	785.8277563941231	158.99345799698494	17660.033291002037	196819.0
1753293762	160		Aggregated	146.400000	0.000000	980	1300	1600	1700	2100	2500	3000	3400	8500	9600	9600	18561	0	480.0	784.5645182095894	158.99345799698494	17660.033291002037	195291.22886697916
1753293763	160	GET	Metadata Request	0.000000	0.000000	1100	1100	1100	1100	1100	1100	1100	1100	1100	1100	1100	160	0	490.0	639.2842317496161	253.4934590003104	4039.002833000268	19588.0
1753293763	160	GET	Tile Request	146.400000	0.000000	980	1300	1600	1700	2100	2500	3000	3400	8500	9600	9600	18401	0	480.0	785.8277563941231	158.99345799698494	17660.033291002037	196819.0
1753293763	160		Aggregated	146.400000	0.000000	980	1300	1600	1700	2100	2500	3000	3400	8500	9600	9600	18561	0	480.0	784.5645182095894	158.99345799698494	17660.033291002037	195291.22886697916
1753293764	160	GET	Metadata Request	0.000000	0.000000	1100	1100	1100	1100	1100	1100	1100	1100	1100	1100	1100	160	0	490.0	639.2842317496161	253.4934590003104	4039.002833000268	19588.0
1753293764	160	GET	Tile Request	146.400000	0.000000	980	1300	1600	1700	2100	2500	3000	3400	8500	9600	9600	18401	0	480.0	785.8277563941231	158.99345799698494	17660.033291002037	196819.0
1753293764	160		Aggregated	146.400000	0.000000	980	1300	1600	1700	2100	2500	3000	3400	8500	9600	9600	18561	0	480.0	784.5645182095894	158.99345799698494	17660.033291002037	195291.22886697916
1753293765	160	GET	Metadata Request	0.000000	0.000000	1100	1100	1100	1100	1100	1100	1100	1100	1100	1100	1100	160	0	490.0	639.2842317496161	253.4934590003104	4039.002833000268	19588.0
1753293765	160	GET	Tile Request	143.200000	0.000000	1000	1300	1600	1700	2100	2500	3000	3300	4400	4500	4500	18800	0	480.0	792.9550824837868	158.99345799698494	17660.033291002037	196819.0
1753293765	160		Aggregated	143.200000	0.000000	1000	1300	1600	1700	2100	2500	3000	3300	4400	4500	4500	18960	0	480.0	791.65828205565	158.99345799698494	17660.033291002037	195323.37974683545
1753293766	160	GET	Metadata Request	0.000000	0.000000	1100	1100	1100	1100	1100	1100	1100	1100	1100	1100	1100	160	0	490.0	639.2842317496161	253.4934590003104	4039.002833000268	19588.0
1753293766	160	GET	Tile Request	143.200000	0.000000	1000	1300	1600	1700	2100	2500	3000	3300	4400	4500	4500	18800	0	480.0	792.9550824837868	158.99345799698494	17660.033291002037	196819.0
1753293766	160		Aggregated	143.200000	0.000000	1000	1300	1600	1700	2100	2500	3000	3300	4400	4500	4500	18960	0	480.0	791.65828205565	158.99345799698494	17660.033291002037	195323.37974683545
1753293767	160	GET	Metadata Request	0.000000	0.000000	0	0	0	0	0	0	0	0	0	0	0	160	0	490.0	639.2842317496161	253.4934590003104	4039.002833000268	19588.0
1753293767	160	GET	Tile Request	143.200000	0.000000	1000	1300	1600	1700	2100	2500	3000	3300	4400	4500	4500	18800	0	480.0	792.9550824837868	158.99345799698494	17660.033291002037	196819.0
1753293767	160		Aggregated	143.200000	0.000000	1000	1300	1600	1700	2100	2500	3000	3300	4400	4500	4500	18960	0	480.0	791.65828205565	158.99345799698494	17660.033291002037	195323.37974683545
1753293768	160	GET	Metadata Request	0.000000	0.000000	0	0	0	0	0	0	0	0	0	0	0	160	0	490.0	639.2842317496161	253.4934590003104	4039.002833000268	19588.0
1753293768	160	GET	Tile Request	136.000000	0.000000	1100	1400	1600	1700	2100	2500	3000	3400	4400	5000	5000	19197	0	490.0	800.6051887454419	158.99345799698494	17660.033291002037	196819.0
1753293768	160		Aggregated	136.000000	0.000000	1100	1400	1600	1700	2100	2500	3000	3400	4400	5000	5000	19357	0	490.0	799.27175106815	158.99345799698494	17660.033291002037	195354.05398563828
1753293769	160	GET	Metadata Request	0.000000	0.000000	0	0	0	0	0	0	0	0	0	0	0	160	0	490.0	639.2842317496161	253.4934590003104	4039.002833000268	19588.0
1753293769	160	GET	Tile Request	136.000000	0.000000	1100	1400	1600	1700	2100	2500	3100	3500	4400	5000	5000	19197	0	490.0	800.6051887454419	158.99345799698494	17660.033291002037	196819.0
1753293769	160		Aggregated	136.000000	0.000000	1100	1400	1600	1700	2100	2500	3100	3500	4400	5000	5000	19357	0	490.0	799.27175106815	158.99345799698494	17660.033291002037	195354.05398563828
1753293770	160	GET	Metadata Request	0.000000	0.000000	0	0	0	0	0	0	0	0	0	0	0	160	0	490.0	639.2842317496161	253.4934590003104	4039.002833000268	19588.0
1753293770	160	GET	Tile Request	136.000000	0.000000	1100	1400	1600	1700	2100	2500	3100	3500	4400	5000	5000	19197	0	490.0	800.6051887454419	158.99345799698494	17660.033291002037	196819.0
1753293770	160		Aggregated	136.000000	0.000000	1100	1400	1600	1700	2100	2500	3100	3500	4400	5000	5000	19357	0	490.0	799.27175106815	158.99345799698494	17660.033291002037	195354.05398563828
1753293771	160	GET	Metadata Request	0.000000	0.000000	0	0	0	0	0	0	0	0	0	0	0	160	0	490.0	639.2842317496161	253.4934590003104	4039.002833000268	19588.0
1753293771	160	GET	Tile Request	135.100000	0.000000	1100	1400	1600	1700	2100	2400	3000	3400	4400	5000	5000	19621	0	490.0	807.9748068650522	158.99345799698494	17660.033291002037	196819.0
1753293771	160		Aggregated	135.100000	0.000000	1100	1400	1600	1700	2100	2400	3000	3400	4400	5000	5000	19781	0	490.0	806.6103413669239	158.99345799698494	17660.033291002037	195385.45467873212
1753293772	160	GET	Metadata Request	0.000000	0.000000	0	0	0	0	0	0	0	0	0	0	0	160	0	490.0	639.2842317496161	253.4934590003104	4039.002833000268	19588.0
1753293772	160	GET	Tile Request	135.100000	0.000000	1100	1400	1600	1700	2100	2400	3000	3400	4400	5000	5000	19621	0	490.0	807.9748068650522	158.99345799698494	17660.033291002037	196819.0
1753293772	160		Aggregated	135.100000	0.000000	1100	1400	1600	1700	2100	2400	3000	3400	4400	5000	5000	19781	0	490.0	806.6103413669239	158.99345799698494	17660.033291002037	195385.45467873212
1753293773	160	GET	Metadata Request	0.000000	0.000000	0	0	0	0	0	0	0	0	0	0	0	160	0	490.0	639.2842317496161	253.4934590003104	4039.002833000268	19588.0
1753293773	160	GET	Tile Request	135.100000	0.000000	1100	1400	1600	1700	2100	2400	3000	3400	4400	5000	5000	19621	0	490.0	807.9748068650522	158.99345799698494	17660.033291002037	196819.0
1753293773	160		Aggregated	135.100000	0.000000	1100	1400	1600	1700	2100	2400	3000	3400	4400	5000	5000	19781	0	490.0	806.6103413669239	158.99345799698494	17660.033291002037	195385.45467873212
1753293774	160	GET	Metadata Request	0.000000	0.000000	0	0	0	0	0	0	0	0	0	0	0	160	0	490.0	639.2842317496161	253.4934590003104	4039.002833000268	19588.0
1753293774	160	GET	Tile Request	136.500000	0.000000	1100	1400	1600	1700	2000	2400	2900	3400	5500	7000	7000	20081	0	500.0	813.9373743607458	158.99345799698494	17660.033291002037	196819.0
1753293774	160		Aggregated	136.500000	0.000000	1100	1400	1600	1700	2000	2400	2900	3400	5500	7000	7000	20241	0	500.0	812.5567853178237	158.99345799698494	17660.033291002037	195418.03364458279
1753293775	160	GET	Metadata Request	0.000000	0.000000	0	0	0	0	0	0	0	0	0	0	0	160	0	490.0	639.2842317496161	253.4934590003104	4039.002833000268	19588.0
1753293775	160	GET	Tile Request	136.500000	0.000000	1100	1400	1600	1700	2000	2400	2900	3500	5500	7000	7000	20081	0	500.0	813.9373743607458	158.99345799698494	17660.033291002037	196819.0
1753293775	160		Aggregated	136.500000	0.000000	1100	1400	1600	1700	2000	2400	2900	3500	5500	7000	7000	20241	0	500.0	812.5567853178237	158.99345799698494	17660.033291002037	195418.03364458279
1753293776	160	GET	Metadata Request	0.000000	0.000000	0	0	0	0	0	0	0	0	0	0	0	160	0	490.0	639.2842317496161	253.4934590003104	4039.002833000268	19588.0
1753293776	160	GET	Tile Request	136.500000	0.000000	1100	1400	1600	1700	2000	2400	2900	3500	5500	7000	7000	20081	0	500.0	813.9373743607458	158.99345799698494	17660.033291002037	196819.0
1753293776	160		Aggregated	136.500000	0.000000	1100	1400	1600	1700	2000	2400	2900	3500	5500	7000	7000	20241	0	500.0	812.5567853178237	158.99345799698494	17660.033291002037	195418.03364458279
1753293777	160	GET	Metadata Request	0.000000	0.000000	0	0	0	0	0	0	0	0	0	0	0	160	0	490.0	639.2842317496161	253.4934590003104	4039.002833000268	19588.0
1753293777	160	GET	Tile Request	144.200000	0.000000	1000	1300	1500	1600	1900	2300	2900	3400	8400	9000	9000	20540	0	510.0	818.9296832463558	158.99345799698494	17660.033291002037	196819.0
1753293777	160		Aggregated	144.200000	0.000000	1000	1300	1500	1600	1900	2300	2900	3400	8400	9000	9000	20700	0	510.0	817.5411193700523	158.99345799698494	17660.033291002037	195449.09855072465
1753293778	160	GET	Metadata Request	0.000000	0.000000	0	0	0	0	0	0	0	0	0	0	0	160	0	490.0	639.2842317496161	253.4934590003104	4039.002833000268	19588.0
1753293778	160	GET	Tile Request	144.200000	0.000000	1000	1300	1400	1600	1900	2300	2800	3400	8400	9000	9000	20540	0	510.0	818.9296832463558	158.99345799698494	17660.033291002037	196819.0
1753293778	160		Aggregated	144.200000	0.000000	1000	1300	1400	1600	1900	2300	2800	3400	8400	9000	9000	20700	0	510.0	817.5411193700523	158.99345799698494	17660.033291002037	195449.09855072465
1753293779	160	GET	Metadata Request	0.000000	0.000000	0	0	0	0	0	0	0	0	0	0	0	160	0	490.0	639.2842317496161	253.4934590003104	4039.002833000268	19588.0
1753293779	160	GET	Tile Request	144.200000	0.000000	1000	1300	1400	1600	1900	2300	2800	3400	8400	9000	9000	20540	0	510.0	818.9296832463558	158.99345799698494	17660.033291002037	196819.0
1753293779	160		Aggregated	144.200000	0.000000	1000	1300	1400	1600	1900	2300	2800	3400	8400	9000	9000	20700	0	510.0	817.5411193700523	158.99345799698494	17660.033291002037	195449.09855072465
1753293780	160	GET	Metadata Request	0.000000	0.000000	0	0	0	0	0	0	0	0	0	0	0	160	0	490.0	639.2842317496161	253.4934590003104	4039.002833000268	19588.0
1753293780	160	GET	Tile Request	143.500000	0.000000	1000	1300	1400	1500	1800	2100	2700	3300	8400	9000	9000	20905	0	520.0	823.5198946543471	158.99345799698494	17660.033291002037	196819.0
1753293780	160		Aggregated	143.500000	0.000000	1000	1300	1400	1500	1800	2100	2700	3300	8400	9000	9000	21065	0	520.0	822.1205257455049	158.99345799698494	17660.033291002037	195472.83527177782
1753293781	160	GET	Metadata Request	0.000000	0.000000	0	0	0	0	0	0	0	0	0	0	0	160	0	490.0	639.2842317496161	253.4934590003104	4039.002833000268	19588.0
1753293781	160	GET	Tile Request	143.500000	0.000000	1000	1200	1400	1500	1800	2100	2600	3100	8400	9000	9000	20905	0	520.0	823.5198946543471	158.99345799698494	17660.033291002037	196819.0
1753293781	160		Aggregated	143.500000	0.000000	1000	1200	1400	1500	1800	2100	2600	3100	8400	9000	9000	21065	0	520.0	822.1205257455049	158.99345799698494	17660.033291002037	195472.83527177782
1753293782	160	GET	Metadata Request	0.000000	0.000000	0	0	0	0	0	0	0	0	0	0	0	160	0	490.0	639.2842317496161	253.4934590003104	4039.002833000268	19588.0
1753293782	160	GET	Tile Request	143.500000	0.000000	1000	1200	1400	1500	1800	2100	2600	3100	8400	9000	9000	20905	0	520.0	823.5198946543471	158.99345799698494	17660.033291002037	196819.0
1753293782	160		Aggregated	143.500000	0.000000	1000	1200	1400	1500	1800	2100	2600	3100	8400	9000	9000	21065	0	520.0	822.1205257455049	158.99345799698494	17660.033291002037	195472.83527177782
1753293783	160	GET	Metadata Request	0.000000	0.000000	0	0	0	0	0	0	0	0	0	0	0	160	0	490.0	639.2842317496161	253.4934590003104	4039.002833000268	19588.0
1753293783	160	GET	Tile Request	132.900000	0.000000	1100	1300	1500	1700	2200	2800	3800	5600	11000	12000	12000	21161	0	520.0	839.2763049734477	158.99345799698494	17660.033291002037	196819.0
1753293783	160		Aggregated	132.900000	0.000000	1100	1300	1500	1700	2200	2800	3800	5600	11000	12000	12000	21321	0	520.0	837.775496769526	158.99345799698494	17660.033291002037	195488.99859293655
1753293784	160	GET	Metadata Request	0.000000	0.000000	0	0	0	0	0	0	0	0	0	0	0	160	0	490.0	639.2842317496161	253.4934590003104	4039.002833000268	19588.0
1753293784	160	GET	Tile Request	132.900000	0.000000	1100	1300	1500	1700	2200	2800	3800	5600	11000	12000	12000	21161	0	520.0	839.2763049734477	158.99345799698494	17660.033291002037	196819.0
1753293784	160		Aggregated	132.900000	0.000000	1100	1300	1500	1700	2200	2800	3800	5600	11000	12000	12000	21321	0	520.0	837.775496769526	158.99345799698494	17660.033291002037	195488.99859293655
1753293785	160	GET	Metadata Request	0.000000	0.000000	0	0	0	0	0	0	0	0	0	0	0	160	0	490.0	639.2842317496161	253.4934590003104	4039.002833000268	19588.0
1753293785	160	GET	Tile Request	132.900000	0.000000	1100	1300	1500	1700	2200	2800	3800	5600	11000	12000	12000	21161	0	520.0	839.2763049734477	158.99345799698494	17660.033291002037	196819.0
1753293785	160		Aggregated	132.900000	0.000000	1100	1300	1500	1700	2200	2800	3800	5600	11000	12000	12000	21321	0	520.0	837.775496769526	158.99345799698494	17660.033291002037	195488.99859293655
1753293786	160	GET	Metadata Request	0.000000	0.000000	0	0	0	0	0	0	0	0	0	0	0	160	0	490.0	639.2842317496161	253.4934590003104	4039.002833000268	19588.0
1753293786	160	GET	Tile Request	120.300000	0.000000	1100	1300	1500	1700	2300	2900	3700	5400	11000	12000	12000	21547	0	530.0	843.7201541258263	158.99345799698494	17660.033291002037	196819.0
1753293786	160		Aggregated	120.300000	0.000000	1100	1300	1500	1700	2300	2900	3700	5400	11000	12000	12000	21707	0	530.0	842.2132785750732	158.99345799698494	17660.033291002037	195512.6490533008
1753293787	160	GET	Metadata Request	0.000000	0.000000	0	0	0	0	0	0	0	0	0	0	0	160	0	490.0	639.2842317496161	253.4934590003104	4039.002833000268	19588.0
1753293787	160	GET	Tile Request	120.300000	0.000000	1100	1300	1500	1700	2400	3000	3900	5400	11000	12000	12000	21547	0	530.0	843.7201541258263	158.99345799698494	17660.033291002037	196819.0
1753293787	160		Aggregated	120.300000	0.000000	1100	1300	1500	1700	2400	3000	3900	5400	11000	12000	12000	21707	0	530.0	842.2132785750732	158.99345799698494	17660.033291002037	195512.6490533008
1753293788	160	GET	Metadata Request	0.000000	0.000000	0	0	0	0	0	0	0	0	0	0	0	160	0	490.0	639.2842317496161	253.4934590003104	4039.002833000268	19588.0
1753293788	160	GET	Tile Request	120.300000	0.000000	1100	1300	1500	1700	2400	3000	3900	5400	11000	12000	12000	21547	0	530.0	843.7201541258263	158.99345799698494	17660.033291002037	196819.0
1753293788	160		Aggregated	120.300000	0.000000	1100	1300	1500	1700	2400	3000	3900	5400	11000	12000	12000	21707	0	530.0	842.2132785750732	158.99345799698494	17660.033291002037	195512.6490533008
1753293789	160	GET	Metadata Request	0.000000	0.000000	0	0	0	0	0	0	0	0	0	0	0	160	0	490.0	639.2842317496161	253.4934590003104	4039.002833000268	19588.0
1753293789	160	GET	Tile Request	116.700000	0.000000	1100	1300	1500	1700	2200	2800	3700	5000	11000	12000	12000	21968	0	540.0	846.7026725950961	158.99345799698494	17660.033291002037	196819.0
1753293789	160		Aggregated	116.700000	0.000000	1100	1300	1500	1700	2200	2800	3700	5000	11000	12000	12000	22128	0	540.0	845.2029007885488	158.99345799698494	17660.033291002037	195537.5032537961
1753293790	160	GET	Metadata Request	0.000000	0.000000	0	0	0	0	0	0	0	0	0	0	0	160	0	490.0	639.2842317496161	253.4934590003104	4039.002833000268	19588.0
1753293790	160	GET	Tile Request	116.700000	0.000000	1100	1300	1500	1700	2200	2800	3700	5000	11000	12000	12000	21968	0	540.0	846.7026725950961	158.99345799698494	17660.033291002037	196819.0
1753293790	160		Aggregated	116.700000	0.000000	1100	1300	1500	1700	2200	2800	3700	5000	11000	12000	12000	22128	0	540.0	845.2029007885488	158.99345799698494	17660.033291002037	195537.5032537961
1753293791	160	GET	Metadata Request	0.000000	0.000000	0	0	0	0	0	0	0	0	0	0	0	160	0	490.0	639.2842317496161	253.4934590003104	4039.002833000268	19588.0
1753293791	160	GET	Tile Request	116.700000	0.000000	1000	1300	1500	1700	2300	3000	3700	5400	11000	12000	12000	21968	0	540.0	846.7026725950961	158.99345799698494	17660.033291002037	196819.0
1753293791	160		Aggregated	116.700000	0.000000	1000	1300	1500	1700	2300	3000	3700	5400	11000	12000	12000	22128	0	540.0	845.2029007885488	158.99345799698494	17660.033291002037	195537.5032537961
1753293792	160	GET	Metadata Request	0.000000	0.000000	0	0	0	0	0	0	0	0	0	0	0	160	0	490.0	639.2842317496161	253.4934590003104	4039.002833000268	19588.0
1753293792	160	GET	Tile Request	121.800000	0.000000	1000	1300	1500	1600	2200	2800	3700	6700	14000	14000	14000	22389	0	540.0	854.2543179861984	158.99345799698494	17660.033291002037	196819.0
1753293792	160		Aggregated	121.800000	0.000000	1000	1300	1500	1600	2200	2800	3700	6700	14000	14000	14000	22549	0	540.0	852.7289637000724	158.99345799698494	17660.033291002037	195561.42937602554
1753293793	160	GET	Metadata Request	0.000000	0.000000	0	0	0	0	0	0	0	0	0	0	0	160	0	490.0	639.2842317496161	253.4934590003104	4039.002833000268	19588.0
1753293793	160	GET	Tile Request	121.800000	0.000000	1000	1300	1400	1500	1900	2500	3500	5500	14000	14000	14000	22389	0	540.0	854.2543179861984	158.99345799698494	17660.033291002037	196819.0
1753293793	160		Aggregated	121.800000	0.000000	1000	1300	1400	1500	1900	2500	3500	5500	14000	14000	14000	22549	0	540.0	852.7289637000724	158.99345799698494	17660.033291002037	195561.42937602554
1753293794	160	GET	Metadata Request	0.000000	0.000000	0	0	0	0	0	0	0	0	0	0	0	160	0	490.0	639.2842317496161	253.4934590003104	4039.002833000268	19588.0
1753293794	160	GET	Tile Request	121.800000	0.000000	1000	1300	1400	1500	1900	2500	3500	5500	14000	14000	14000	22389	0	540.0	854.2543179861984	158.99345799698494	17660.033291002037	196819.0
1753293794	160		Aggregated	121.800000	0.000000	1000	1300	1400	1500	1900	2500	3500	5500	14000	14000	14000	22549	0	540.0	852.7289637000724	158.99345799698494	17660.033291002037	195561.42937602554
1753293795	160	GET	Metadata Request	0.000000	0.000000	0	0	0	0	0	0	0	0	0	0	0	160	0	490.0	639.2842317496161	253.4934590003104	4039.002833000268	19588.0
1753293795	160	GET	Tile Request	136.600000	0.000000	1000	1200	1400	1500	1700	2100	2800	5100	14000	16000	16000	22781	0	550.0	861.567756398578	158.99345799698494	17660.033291002037	196819.0
1753293795	160		Aggregated	136.600000	0.000000	1000	1200	1400	1500	1700	2100	2800	5100	14000	16000	16000	22941	0	550.0	860.0174593782286	158.99345799698494	17660.033291002037	195582.91787629135
1753293796	160	GET	Metadata Request	0.000000	0.000000	0	0	0	0	0	0	0	0	0	0	0	160	0	490.0	639.2842317496161	253.4934590003104	4039.002833000268	19588.0
1753293796	160	GET	Tile Request	136.600000	0.000000	1000	1200	1400	1500	1700	2100	2800	5100	14000	16000	16000	22781	0	550.0	861.567756398578	158.99345799698494	17660.033291002037	196819.0
1753293796	160		Aggregated	136.600000	0.000000	1000	1200	1400	1500	1700	2100	2800	5100	14000	16000	16000	22941	0	550.0	860.0174593782286	158.99345799698494	17660.033291002037	195582.91787629135
1753293797	160	GET	Metadata Request	0.000000	0.000000	0	0	0	0	0	0	0	0	0	0	0	160	0	490.0	639.2842317496161	253.4934590003104	4039.002833000268	19588.0
1753293797	160	GET	Tile Request	136.600000	0.000000	1000	1200	1400	1500	1700	2100	2800	5100	14000	16000	16000	22781	0	550.0	861.567756398578	158.99345799698494	17660.033291002037	196819.0
1753293797	160		Aggregated	136.600000	0.000000	1000	1200	1400	1500	1700	2100	2800	5100	14000	16000	16000	22941	0	550.0	860.0174593782286	158.99345799698494	17660.033291002037	195582.91787629135
1753293798	160	GET	Metadata Request	0.000000	0.000000	0	0	0	0	0	0	0	0	0	0	0	160	0	490.0	639.2842317496161	253.4934590003104	4039.002833000268	19588.0
1753293798	160	GET	Tile Request	137.200000	0.000000	1000	1200	1400	1500	1700	2000	2600	7900	15000	16000	16000	23196	0	560.0	866.0771830654819	158.99345799698494	17660.033291002037	196819.0
1753293798	160		Aggregated	137.200000	0.000000	1000	1200	1400	1500	1700	2000	2600	7900	15000	16000	16000	23356	0	560.0	864.5235406519462	158.99345799698494	17660.033291002037	195604.8811440315
1753293799	160	GET	Metadata Request	0.000000	0.000000	0	0	0	0	0	0	0	0	0	0	0	160	0	490.0	639.2842317496161	253.4934590003104	4039.002833000268	19588.0
1753293799	160	GET	Tile Request	137.200000	0.000000	1000	1200	1400	1500	1700	2000	2800	8500	15000	16000	16000	23196	0	560.0	866.0771830654819	158.99345799698494	17660.033291002037	196819.0
1753293799	160		Aggregated	137.200000	0.000000	1000	1200	1400	1500	1700	2000	2800	8500	15000	16000	16000	23356	0	560.0	864.5235406519462	158.99345799698494	17660.033291002037	195604.8811440315
1753293800	160	GET	Metadata Request	0.000000	0.000000	0	0	0	0	0	0	0	0	0	0	0	160	0	490.0	639.2842317496161	253.4934590003104	4039.002833000268	19588.0
1753293800	160	GET	Tile Request	137.200000	0.000000	1000	1200	1400	1500	1700	2000	2800	8500	15000	16000	16000	23196	0	560.0	866.0771830654819	158.99345799698494	17660.033291002037	196819.0
1753293800	160		Aggregated	137.200000	0.000000	1000	1200	1400	1500	1700	2000	2800	8500	15000	16000	16000	23356	0	560.0	864.5235406519462	158.99345799698494	17660.033291002037	195604.8811440315
1753293801	160	GET	Metadata Request	0.000000	0.000000	0	0	0	0	0	0	0	0	0	0	0	160	0	490.0	639.2842317496161	253.4934590003104	4039.002833000268	19588.0
1753293801	160	GET	Tile Request	137.400000	0.000000	1100	1300	1400	1500	1700	2000	2500	3900	15000	16000	16000	23644	0	570.0	870.0071298007113	158.99345799698494	17660.033291002037	196819.0
1753293801	160		Aggregated	137.400000	0.000000	1100	1300	1400	1500	1700	2000	2500	3900	15000	16000	16000	23804	0	570.0	868.4563121361095	158.99345799698494	17660.033291002037	195627.73130566292
1753293802	160	GET	Metadata Request	0.000000	0.000000	0	0	0	0	0	0	0	0	0	0	0	160	0	490.0	639.2842317496161	253.4934590003104	4039.002833000268	19588.0
1753293802	160	GET	Tile Request	137.400000	0.000000	1100	1300	1400	1500	1700	2000	2400	3400	15000	16000	16000	23644	0	570.0	870.0071298007113	158.99345799698494	17660.033291002037	196819.0
1753293802	160		Aggregated	137.400000	0.000000	1100	1300	1400	1500	1700	2000	2400	3400	15000	16000	16000	23804	0	570.0	868.4563121361095	158.99345799698494	17660.033291002037	195627.73130566292
1753293804	160	GET	Metadata Request	0.000000	0.000000	0	0	0	0	0	0	0	0	0	0	0	160	0	490.0	639.2842317496161	253.4934590003104	4039.002833000268	19588.0
1753293804	160	GET	Tile Request	137.400000	0.000000	1100	1300	1400	1500	1800	2000	2500	3300	15000	16000	16000	23644	0	570.0	870.0071298007113	158.99345799698494	17660.033291002037	196819.0
1753293804	160		Aggregated	137.400000	0.000000	1100	1300	1400	1500	1800	2000	2500	3300	15000	16000	16000	23804	0	570.0	868.4563121361095	158.99345799698494	17660.033291002037	195627.73130566292
1753293805	160	GET	Metadata Request	0.000000	0.000000	0	0	0	0	0	0	0	0	0	0	0	160	0	490.0	639.2842317496161	253.4934590003104	4039.002833000268	19588.0
1753293805	160	GET	Tile Request	140.900000	0.000000	1100	1300	1400	1600	1900	2100	2500	3100	15000	16000	16000	23945	0	580.0	874.4566877542715	158.99345799698494	17660.033291002037	196819.0
1753293805	160		Aggregated	140.900000	0.000000	1100	1300	1400	1600	1900	2100	2500	3100	15000	16000	16000	24105	0	580.0	872.8957006992725	158.99345799698494	17660.033291002037	195642.6067205974
1753293806	160	GET	Metadata Request	0.000000	0.000000	0	0	0	0	0	0	0	0	0	0	0	160	0	490.0	639.2842317496161	253.4934590003104	4039.002833000268	19588.0
1753293806	160	GET	Tile Request	140.900000	0.000000	1100	1300	1400	1600	1900	2100	2500	3100	15000	16000	16000	23945	0	580.0	874.4566877542715	158.99345799698494	17660.033291002037	196819.0
1753293806	160		Aggregated	140.900000	0.000000	1100	1300	1400	1600	1900	2100	2500	3100	15000	16000	16000	24105	0	580.0	872.8957006992725	158.99345799698494	17660.033291002037	195642.6067205974
1753293807	160	GET	Metadata Request	0.000000	0.000000	0	0	0	0	0	0	0	0	0	0	0	160	0	490.0	639.2842317496161	253.4934590003104	4039.002833000268	19588.0
1753293807	160	GET	Tile Request	124.300000	0.000000	1000	1300	1400	1600	1900	2200	2600	3200	14000	15000	15000	24223	0	580.0	877.903586552826	158.99345799698494	17660.033291002037	196819.0
1753293807	160		Aggregated	124.300000	0.000000	1000	1300	1400	1600	1900	2200	2600	3200	14000	15000	15000	24383	0	580.0	876.3377785403371	158.99345799698494	17660.033291002037	195656.0192347127
1753293808	160	GET	Metadata Request	0.000000	0.000000	0	0	0	0	0	0	0	0	0	0	0	160	0	490.0	639.2842317496161	253.4934590003104	4039.002833000268	19588.0
1753293808	160	GET	Tile Request	127.900000	0.000000	1000	1300	1400	1600	1900	2200	2800	4000	15000	24000	24000	24380	0	580.0	881.5427515068099	158.99345799698494	23688.77720800083	196819.0
1753293808	160		Aggregated	127.900000	0.000000	1000	1300	1400	1600	1900	2200	2800	4000	15000	24000	24000	24540	0	580.0	879.963233855581	158.99345799698494	23688.77720800083	195663.45965770172
1753293809	160	GET	Metadata Request	0.000000	0.000000	0	0	0	0	0	0	0	0	0	0	0	160	0	490.0	639.2842317496161	253.4934590003104	4039.002833000268	19588.0
1753293809	160	GET	Tile Request	127.900000	0.000000	1000	1300	1400	1600	1900	2200	2800	4000	15000	24000	24000	24380	0	580.0	881.5427515068099	158.99345799698494	23688.77720800083	196819.0
1753293809	160		Aggregated	127.900000	0.000000	1000	1300	1400	1600	1900	2200	2800	4000	15000	24000	24000	24540	0	580.0	879.963233855581	158.99345799698494	23688.77720800083	195663.45965770172
1753293810	160	GET	Metadata Request	0.000000	0.000000	0	0	0	0	0	0	0	0	0	0	0	160	0	490.0	639.2842317496161	253.4934590003104	4039.002833000268	19588.0
1753293810	160	GET	Tile Request	126.700000	0.000000	1100	1300	1500	1600	1900	2200	2900	4400	16000	24000	24000	24634	0	590.0	885.9819783895855	158.99345799698494	23688.77720800083	196819.0
1753293810	160		Aggregated	126.700000	0.000000	1100	1300	1500	1600	1900	2200	2900	4400	16000	24000	24000	24794	0	590.0	884.3899948668624	158.99345799698494	23688.77720800083	195675.29749132856
1753293811	160	GET	Metadata Request	0.000000	0.000000	0	0	0	0	0	0	0	0	0	0	0	160	0	490.0	639.2842317496161	253.4934590003104	4039.002833000268	19588.0
1753293811	160	GET	Tile Request	131.400000	0.000000	1100	1300	1500	1600	1900	2300	3000	6100	21000	24000	24000	24797	0	590.0	889.8085063948097	158.99345799698494	23688.77720800083	196819.0
1753293811	160		Aggregated	131.400000	0.000000	1100	1300	1500	1600	1900	2300	3000	6100	21000	24000	24000	24957	0	590.0	888.2023885143259	158.99345799698494	23688.77720800083	195682.76727972113
1753293812	160	GET	Metadata Request	0.000000	0.000000	0	0	0	0	0	0	0	0	0	0	0	160	0	490.0	639.2842317496161	253.4934590003104	4039.002833000268	19588.0
1753293812	160	GET	Tile Request	131.400000	0.000000	1100	1300	1500	1600	1900	2300	3000	6100	21000	24000	24000	24797	0	590.0	889.8085063948097	158.99345799698494	23688.77720800083	196819.0
1753293812	160		Aggregated	131.400000	0.000000	1100	1300	1500	1600	1900	2300	3000	6100	21000	24000	24000	24957	0	590.0	888.2023885143259	158.99345799698494	23688.77720800083	195682.76727972113
1753293813	160	GET	Metadata Request	0.000000	0.000000	0	0	0	0	0	0	0	0	0	0	0	160	0	490.0	639.2842317496161	253.4934590003104	4039.002833000268	19588.0
1753293813	160	GET	Tile Request	128.900000	0.000000	1000	1300	1500	1600	2000	2300	3400	6500	21000	24000	24000	25123	0	600.0	892.0218631147189	158.99345799698494	23688.77720800083	196819.0
1753293813	160		Aggregated	128.900000	0.000000	1000	1300	1500	1600	2000	2300	3400	6500	21000	24000	24000	25283	0	600.0	890.422447656964	158.99345799698494	23688.77720800083	195697.4179092671
1753293814	160	GET	Metadata Request	0.000000	0.000000	0	0	0	0	0	0	0	0	0	0	0	160	0	490.0	639.2842317496161	253.4934590003104	4039.002833000268	19588.0
1753293814	160	GET	Tile Request	132.900000	0.000000	1000	1300	1500	1600	1900	2300	3000	6100	21000	24000	24000	25241	0	600.0	892.5740643425029	158.99345799698494	23688.77720800083	196819.0
1753293814	160		Aggregated	132.900000	0.000000	1000	1300	1500	1600	1900	2300	3000	6100	21000	24000	24000	25401	0	600.0	890.9786006515118	158.99345799698494	23688.77720800083	195702.62820361403
1753293815	160	GET	Metadata Request	0.000000	0.000000	0	0	0	0	0	0	0	0	0	0	0	160	0	490.0	639.2842317496161	253.4934590003104	4039.002833000268	19588.0
1753293815	160	GET	Tile Request	132.900000	0.000000	1000	1200	1400	1500	1800	2200	3500	7400	21000	24000	24000	25241	0	600.0	892.5740643425029	158.99345799698494	23688.77720800083	196819.0
1753293815	160		Aggregated	132.900000	0.000000	1000	1200	1400	1500	1800	2200	3500	7400	21000	24000	24000	25401	0	600.0	890.9786006515118	158.99345799698494	23688.77720800083	195702.62820361403
1753293816	160	GET	Metadata Request	0.000000	0.000000	0	0	0	0	0	0	0	0	0	0	0	160	0	490.0	639.2842317496161	253.4934590003104	4039.002833000268	19588.0
1753293816	160	GET	Tile Request	139.900000	0.000000	1100	1300	1400	1500	1900	2200	3000	6100	21000	24000	24000	25532	0	610.0	895.6735690450087	158.99345799698494	23688.77720800083	196819.0
1753293816	160		Aggregated	139.900000	0.000000	1100	1300	1400	1500	1900	2200	3000	6100	21000	24000	24000	25692	0	610.0	894.0768738104117	158.99345799698494	23688.77720800083	195715.27276973377
1753293817	160	GET	Metadata Request	0.000000	0.000000	0	0	0	0	0	0	0	0	0	0	0	160	0	490.0	639.2842317496161	253.4934590003104	4039.002833000268	19588.0
1753293817	160	GET	Tile Request	143.800000	0.000000	1100	1300	1400	1500	1900	2200	3000	6100	21000	24000	24000	25647	0	610.0	896.1272430297963	158.99345799698494	23688.77720800083	196819.0
1753293817	160		Aggregated	143.800000	0.000000	1100	1300	1400	1500	1900	2200	3000	6100	21000	24000	24000	25807	0	610.0	894.5348501982068	158.99345799698494	23688.77720800083	195720.19114968806
1753293818	160	GET	Metadata Request	0.000000	0.000000	0	0	0	0	0	0	0	0	0	0	0	160	0	490.0	639.2842317496161	253.4934590003104	4039.002833000268	19588.0
1753293818	160	GET	Tile Request	143.800000	0.000000	1100	1300	1400	1500	1900	2200	3000	6100	21000	24000	24000	25647	0	610.0	896.1272430297963	158.99345799698494	23688.77720800083	196819.0
1753293818	160		Aggregated	143.800000	0.000000	1100	1300	1400	1500	1900	2200	3000	6100	21000	24000	24000	25807	0	610.0	894.5348501982068	158.99345799698494	23688.77720800083	195720.19114968806
1753293819	160	GET	Metadata Request	0.000000	0.000000	0	0	0	0	0	0	0	0	0	0	0	160	0	490.0	639.2842317496161	253.4934590003104	4039.002833000268	19588.0
1753293819	160	GET	Tile Request	140.900000	0.000000	1100	1300	1400	1500	1800	2100	2700	3500	18000	21000	21000	25992	0	620.0	900.0150087539726	158.99345799698494	23688.77720800083	196819.0
1753293819	160		Aggregated	140.900000	0.000000	1100	1300	1400	1500	1800	2100	2700	3500	18000	21000	21000	26152	0	620.0	898.4198372825477	158.99345799698494	23688.77720800083	195734.68675435914
1753293820	160	GET	Metadata Request	0.000000	0.000000	0	0	0	0	0	0	0	0	0	0	0	160	0	490.0	639.2842317496161	253.4934590003104	4039.002833000268	19588.0
1753293820	160	GET	Tile Request	143.000000	0.000000	1100	1300	1400	1500	1800	2100	2700	3500	18000	21000	21000	26049	0	620.0	900.272157355263	158.99345799698494	23688.77720800083	196819.0
1753293820	160		Aggregated	143.000000	0.000000	1100	1300	1400	1500	1800	2100	2700	3500	18000	21000	21000	26209	0	620.0	898.6788852694563	158.99345799698494	23688.77720800083	195737.04494639247
1753293821	160	GET	Metadata Request	0.000000	0.000000	0	0	0	0	0	0	0	0	0	0	0	160	0	490.0	639.2842317496161	253.4934590003104	4039.002833000268	19588.0
1753293821	160	GET	Tile Request	143.000000	0.000000	1100	1300	1400	1500	1800	2100	2700	3500	18000	21000	21000	26049	0	620.0	900.272157355263	158.99345799698494	23688.77720800083	196819.0
1753293821	160		Aggregated	143.000000	0.000000	1100	1300	1400	1500	1800	2100	2700	3500	18000	21000	21000	26209	0	620.0	898.6788852694563	158.99345799698494	23688.77720800083	195737.04494639247
1753293822	160	GET	Metadata Request	0.000000	0.000000	0	0	0	0	0	0	0	0	0	0	0	160	0	490.0	639.2842317496161	253.4934590003104	4039.002833000268	19588.0
1753293822	160	GET	Tile Request	139.000000	0.000000	1100	1300	1500	1600	1900	2200	2500	2900	4000	4200	4200	26436	0	630.0	905.3958246550637	158.99345799698494	23688.77720800083	196819.0
1753293822	160		Aggregated	139.000000	0.000000	1100	1300	1500	1600	1900	2200	2500	2900	4000	4200	4200	26596	0	630.0	903.7949126808994	158.99345799698494	23688.77720800083	195752.78853963
1753293823	160	GET	Metadata Request	0.000000	0.000000	0	0	0	0	0	0	0	0	0	0	0	160	0	490.0	639.2842317496161	253.4934590003104	4039.002833000268	19588.0
1753293823	160	GET	Tile Request	139.000000	0.000000	1200	1400	1500	1600	1900	2200	2600	2900	3600	4200	4200	26436	0	630.0	905.3958246550637	158.99345799698494	23688.77720800083	196819.0
1753293823	160		Aggregated	139.000000	0.000000	1200	1400	1500	1600	1900	2200	2600	2900	3600	4200	4200	26596	0	630.0	903.7949126808994	158.99345799698494	23688.77720800083	195752.78853963
1753293824	160	GET	Metadata Request	0.000000	0.000000	0	0	0	0	0	0	0	0	0	0	0	160	0	490.0	639.2842317496161	253.4934590003104	4039.002833000268	19588.0
1753293824	160	GET	Tile Request	139.000000	0.000000	1200	1400	1500	1600	1900	2200	2600	2900	3600	4200	4200	26436	0	630.0	905.3958246550637	158.99345799698494	23688.77720800083	196819.0
1753293824	160		Aggregated	139.000000	0.000000	1200	1400	1500	1600	1900	2200	2600	2900	3600	4200	4200	26596	0	630.0	903.7949126808994	158.99345799698494	23688.77720800083	195752.78853963
1753293825	160	GET	Metadata Request	0.000000	0.000000	0	0	0	0	0	0	0	0	0	0	0	160	0	490.0	639.2842317496161	253.4934590003104	4039.002833000268	19588.0
1753293825	160	GET	Tile Request	134.000000	0.000000	1200	1400	1600	1700	2000	2300	2600	2900	3600	4200	4200	26816	0	640.0	911.1917712605659	158.99345799698494	23688.77720800083	196819.0
1753293825	160		Aggregated	134.000000	0.000000	1200	1400	1600	1700	2000	2300	2600	2900	3600	4200	4200	26976	0	640.0	909.5790337782945	158.99345799698494	23688.77720800083	195767.8078291815
1753293826	160	GET	Metadata Request	0.000000	0.000000	0	0	0	0	0	0	0	0	0	0	0	160	0	490.0	639.2842317496161	253.4934590003104	4039.002833000268	19588.0
1753293826	160	GET	Tile Request	134.000000	0.000000	1200	1400	1600	1700	2000	2300	2600	2900	3600	4200	4200	26816	0	640.0	911.1917712605659	158.99345799698494	23688.77720800083	196819.0
1753293826	160		Aggregated	134.000000	0.000000	1200	1400	1600	1700	2000	2300	2600	2900	3600	4200	4200	26976	0	640.0	909.5790337782945	158.99345799698494	23688.77720800083	195767.8078291815
1753293827	160	GET	Metadata Request	0.000000	0.000000	0	0	0	0	0	0	0	0	0	0	0	160	0	490.0	639.2842317496161	253.4934590003104	4039.002833000268	19588.0
1753293827	160	GET	Tile Request	134.000000	0.000000	1200	1400	1600	1700	2000	2300	2600	2900	3600	4200	4200	26816	0	640.0	911.1917712605659	158.99345799698494	23688.77720800083	196819.0
1753293827	160		Aggregated	134.000000	0.000000	1200	1400	1600	1700	2000	2300	2600	2900	3600	4200	4200	26976	0	640.0	909.5790337782945	158.99345799698494	23688.77720800083	195767.8078291815
1753293828	160	GET	Metadata Request	0.000000	0.000000	0	0	0	0	0	0	0	0	0	0	0	160	0	490.0	639.2842317496161	253.4934590003104	4039.002833000268	19588.0
1753293828	160	GET	Tile Request	127.200000	0.000000	1200	1500	1600	1700	2000	2300	2800	3100	3600	4200	4200	27196	0	650.0	915.2774839723648	158.99345799698494	23688.77720800083	196819.0
1753293828	160		Aggregated	127.200000	0.000000	1200	1500	1600	1700	2000	2300	2800	3100	3600	4200	4200	27356	0	650.0	913.6632523465554	158.99345799698494	23688.77720800083	195782.409855242
1753293829	0	GET	Metadata Request	0.000000	0.000000	0	0	0	0	0	0	0	0	0	0	0	160	0	490.0	639.2842317496161	253.4934590003104	4039.002833000268	19588.0
1753293829	0	GET	Tile Request	127.200000	0.000000	1200	1500	1600	1700	2000	2300	2800	3000	3600	4200	4200	27232	0	650.0	915.772687921837	158.99345799698494	23688.77720800083	196819.0
1753293829	0		Aggregated	127.200000	0.000000	1200	1500	1600	1700	2000	2300	2800	3000	3600	4200	4200	27392	0	650.0	914.1576852572796	158.99345799698494	23688.77720800083	195783.77219626168
